# Supplementary material for: Comparative Protein Interaction Network Analysis Identifies Shared and Distinct Functions for the Human ROCO Proteins
Source: Proteomics. 2018 Apr 17;18(10):1700444. doi: 10.1002/pmic.201700444 (PMC5992104; doi:10.1002/pmic.201700444)
Supplement: Supplementary file 2 — Supporting information [file PMIC-18-na-s002.txt]

seed.ID	gene.name.seed	synonym 	interactor.ID	gene.name.interactor	synonym 	synonym 	synonym 	synonym 	synonym 	synonym 	synonym 	synonym 	synonym 	synonym 	synonym 
P53355	DAPK1	DAPK	Q9GZP7	VN1R1	V1RL1	VNR19I1									
P53355	DAPK1	DAPK	P59551	TAS2R60											
P53355	DAPK1	DAPK	P43403	ZAP70	SRK										
P53355	DAPK1	DAPK	Q8N1E6	FBXL14	FBL14										
P53355	DAPK1	DAPK	Q5JVV1	ABLIM1	ABLIM	KIAA0059	LIMAB1								
P53355	DAPK1	DAPK	Q9P1W9	PIM2											
P53355	DAPK1	DAPK	Q96PM5	RCHY1	ARNIP	CHIMP	PIRH2	RNF199	ZNF363						
P53355	DAPK1	DAPK	Q6P3X3	TTC27											
P53355	DAPK1	DAPK	A8K8G9	SPATS2	SCR59	SPATA10									
P53355	DAPK1	DAPK	A8K2B9	DTWD1											
P53355	DAPK1	DAPK	Q13610	PWP1											
P53355	DAPK1	DAPK	Q8IZR5	CMTM4	CKLFSF4										
P53355	DAPK1	DAPK	Q9NP31	SH2D2A	SCAP	TSAD	VRAP								
P53355	DAPK1	DAPK	P00519	ABL1	ABL	JTK7									
P53355	DAPK1	DAPK	Q5TGY3	AHDC1											
P53355	DAPK1	DAPK	O43427	FIBP											
P53355	DAPK1	DAPK	Q9HBY8	SGK2											
P53355	DAPK1	DAPK	Q9NRR8	CDC42SE1	SPEC1										
P53355	DAPK1	DAPK	O95171	SCEL											
P53355	DAPK1	DAPK	Q96KG9	SCYL1	CVAK90	GKLP	NTKL	TAPK	TEIF	TRAP	HT019				
P53355	DAPK1	DAPK	Q9Y4K0	LOXL2											
P53355	DAPK1	DAPK	Q14135	VGLL4	KIAA0121										
P53355	DAPK1	DAPK	Q14444	CAPRIN1	GPIAP1	GPIP137	M11S1	RNG105							
P53355	DAPK1	DAPK	P48539	PCP4	PEP19										
P53355	DAPK1	DAPK	Q86X59	C17orf82											
P53355	DAPK1	DAPK	Q569H4	PRR16											
P53355	DAPK1	DAPK	Q9UKB1	FBXW11	BTRCP2	FBW1B	FBXW1B	KIAA0696							
P53355	DAPK1	DAPK	Q7L590	MCM10	PRO2249										
P53355	DAPK1	DAPK	Q9H6T3	RPAP3											
P53355	DAPK1	DAPK	Q14849	STARD3	CAB1	MLN64									
P53355	DAPK1	DAPK	P21709	EPHA1	EPH	EPHT	EPHT1								
P53355	DAPK1	DAPK	A8MSR2	SLAIN2	KIAA1458										
P53355	DAPK1	DAPK	P13995	MTHFD2	NMDMC										
P53355	DAPK1	DAPK	P40937	RFC5											
P53355	DAPK1	DAPK	Q0VDG4	SCRN3											
P53355	DAPK1	DAPK	Q6NUN7	C11orf63											
P53355	DAPK1	DAPK	Q9H2J1	ARRDC1-AS1	C9orf37	AD038									
P53355	DAPK1	DAPK	Q9UGJ0	PRKAG2											
P53355	DAPK1	DAPK	P18850	ATF6											
P53355	DAPK1	DAPK	Q9Y675	SNURF											
P53355	DAPK1	DAPK	Q9UHB6	LIMA1	EPLIN	SREBP3	PP624								
P53355	DAPK1	DAPK	P15735	PHKG2											
P53355	DAPK1	DAPK	Q13191	CBLB	RNF56	Nbla00127									
P53355	DAPK1	DAPK	Q8NC96	NECAP1											
P53355	DAPK1	DAPK	Q9UKI2	CDC42EP3	BORG2	CEP3									
P53355	DAPK1	DAPK	Q8TEB9	RHBDD1	RHBDL4	HSD-50	HSD50								
P53355	DAPK1	DAPK	Q6P1R4	DUS1L											
P53355	DAPK1	DAPK	Q96JB7	POLR2M	GRINL1A										
P53355	DAPK1	DAPK	Q8NCR3	C11orf65											
P53355	DAPK1	DAPK	Q9NU19	TBC1D22B	C6orf197										
P53355	DAPK1	DAPK	Q9UQB8	BAIAP2											
P53355	DAPK1	DAPK	Q9BU23	LMF2	TMEM112B	TMEM153									
P53355	DAPK1	DAPK	O75494	SRSF10	FUSIP1	FUSIP2	SFRS13A	TASR							
P53355	DAPK1	DAPK	Q9H898	ZMAT4											
P53355	DAPK1	DAPK	P09012	SNRPA											
P53355	DAPK1	DAPK	P48059	LIMS1	PINCH	PINCH1									
P53355	DAPK1	DAPK	Q96PT4	DUX3											
P53355	DAPK1	DAPK	Q53FV1	ORMDL2	HSPC160	MSTP095									
P53355	DAPK1	DAPK	Q9UNE7	STUB1	CHIP	PP1131									
P53355	DAPK1	DAPK	P82979	SARNP	HCC1	HSPC316									
P53355	DAPK1	DAPK	Q8IXS8	FAM126B											
P53355	DAPK1	DAPK	P35269	GTF2F1	RAP74										
P53355	DAPK1	DAPK	P11309	PIM1											
P53355	DAPK1	DAPK	Q9Y5X1	SNX9	SH3PX1	SH3PXD3A									
P53355	DAPK1	DAPK	Q6NW41	CCDC149											
P53355	DAPK1	DAPK	Q9NQU5	PAK6	PAK5										
P53355	DAPK1	DAPK	O95816	BAG2											
P53355	DAPK1	DAPK	Q8N987	NECAB1	EFCBP1										
P53355	DAPK1	DAPK	O95340	PAPSS2	ATPSK2										
P53355	DAPK1	DAPK	O95990	FAM107A	DRR1	TU3A									
P53355	DAPK1	DAPK	Q9NV56	MRGBP	C20orf20										
P53355	DAPK1	DAPK	O14582	TRAPPC2	SEDL										
P53355	DAPK1	DAPK	O95398	RAPGEF3	CGEF1	EPAC	EPAC1								
P53355	DAPK1	DAPK	Q96A00	PPP1R14A	CPI17	PPP1INL									
P53355	DAPK1	DAPK	Q8IV53	DENND1C	FAM31C										
P53355	DAPK1	DAPK	P62945	RPL41											
P53355	DAPK1	DAPK	Q8N5I2	ARRDC1											
P53355	DAPK1	DAPK	Q6UWH4	FAM198B	C4orf18	ENED	AD021	UNQ2512/PRO6001							
P53355	DAPK1	DAPK	Q9GZV5	WWTR1	TAZ										
P53355	DAPK1	DAPK	Q9UBZ4	APEX2	APE2	APEXL2	XTH2								
P53355	DAPK1	DAPK	Q9BYE4	SPRR2G											
P53355	DAPK1	DAPK	Q53F19	C17orf85											
P53355	DAPK1	DAPK	P68371	TUBB4B	TUBB2C										
P53355	DAPK1	DAPK	Q2YDB1	RASGRP2											
P53355	DAPK1	DAPK	Q16890	TPD52L1											
P53355	DAPK1	DAPK	Q9UJ78	ZMYM5	ZNF198L1	ZNF237	HSPC050								
P53355	DAPK1	DAPK	Q8N137	CNTROB	LIP8	PP1221									
Q38SD2	LRRK1	KIAA1790	P30084	ECHS1											
Q38SD2	LRRK1	KIAA1790	Q96A22	C11orf52											
Q38SD2	LRRK1	KIAA1790	O95817	BAG3	BIS										
Q38SD2	LRRK1	KIAA1790	Q96JB7	POLR2M	GRINL1A										
Q38SD2	LRRK1	KIAA1790	P42679	MATK	CTK	HYL									
Q38SD2	LRRK1	KIAA1790	Q9UNE7	STUB1	CHIP	PP1131									
Q38SD2	LRRK1	KIAA1790	Q8IUQ0	CLVS1	CRALBPL	RLBP1L1									
Q38SD2	LRRK1	KIAA1790	Q8TC29	ENKUR	C10orf63										
Q38SD2	LRRK1	KIAA1790	Q9UL15	BAG5	KIAA0873										
Q38SD2	LRRK1	KIAA1790	Q13191	CBLB	RNF56	Nbla00127									
Q38SD2	LRRK1	KIAA1790	Q8NB25	FAM184A	C6orf60										
Q38SD2	LRRK1	KIAA1790	Q8TDH9	BLOC1S5	MUTED										
Q38SD2	LRRK1	KIAA1790	O43247	TEX33	C22orf33	EAN57									
Q38SD2	LRRK1	KIAA1790	O95816	BAG2											
Q38SD2	LRRK1	KIAA1790	P07949	RET	CDHF12	CDHR16	PTC	RET51							
Q38SD2	LRRK1	KIAA1790	P42680	TEC	PSCTK4										
Q38SD2	LRRK1	KIAA1790	O00585	CCL21	SCYA21	UNQ784/PRO1600									
Q38SD2	LRRK1	KIAA1790	Q9HC44	GPBP1L1	SP192										
Q38SD2	LRRK1	KIAA1790	P00519	ABL1	ABL	JTK7									
Q38SD2	LRRK1	KIAA1790	Q9BRJ7	NUDT16L1	SDOS										
Q38SD2	LRRK1	KIAA1790	Q53EL6	PDCD4	H731										
Q38SD2	LRRK1	KIAA1790	Q8WVH0	CPLX3	Nbla11589										
Q38SD2	LRRK1	KIAA1790	P00533	EGFR	ERBB	ERBB1	HER1								
Q38SD2	LRRK1	KIAA1790	Q5BJF6	ODF2											
Q38SD2	LRRK1	KIAA1790	P58753	TIRAP	MAL										
Q38SD2	LRRK1	KIAA1790	P19086	GNAZ											
Q38SD2	LRRK1	KIAA1790	Q9NP31	SH2D2A	SCAP	TSAD	VRAP								
Q38SD2	LRRK1	KIAA1790	P53350	PLK1	PLK										
Q38SD2	LRRK1	KIAA1790	P35916	FLT4	VEGFR3										
Q38SD2	LRRK1	KIAA1790	Q96J02	ITCH											
Q38SD2	LRRK1	KIAA1790	Q9UKI2	CDC42EP3	BORG2	CEP3									
Q38SD2	LRRK1	KIAA1790	Q969T3	SNX21	C20orf161	SNXL									
Q38SD2	LRRK1	KIAA1790	Q8WWK9	CKAP2	LB1	TMAP									
Q38SD2	LRRK1	KIAA1790	Q99933	BAG1	HAP										
Q38SD2	LRRK1	KIAA1790	Q9BQ70	TCF25	KIAA1049	NULP1	FKSG26								
Q38SD2	LRRK1	KIAA1790	Q14135	VGLL4	KIAA0121										
Q38SD2	LRRK1	KIAA1790	O14976	GAK											
Q38SD2	LRRK1	KIAA1790	Q8WW87	SCEL											
Q38SD2	LRRK1	KIAA1790	P05060	CHGB	SCG1										
Q38SD2	LRRK1	KIAA1790	Q9H334	FOXP1	HSPC215										
Q38SD2	LRRK1	KIAA1790	Q9P013	CWC15	C11orf5	AD-002	HSPC148								
Q38SD2	LRRK1	KIAA1790	Q96PY6	NEK1	KIAA1901										
Q38SD2	LRRK1	KIAA1790	O95400	CD2BP2	KIAA1178										
Q38SD2	LRRK1	KIAA1790	O95235	KIF20A	MKLP2	RAB6KIFL									
Q38SD2	LRRK1	KIAA1790	Q9BT17	MTG1	GTPBP7										
Q38SD2	LRRK1	KIAA1790	P29322	EPHA8	EEK	HEK3	KIAA1459								
Q38SD2	LRRK1	KIAA1790	P21802	FGFR2	BEK	KGFR	KSAM								
Q38SD2	LRRK1	KIAA1790	Q9Y5X1	SNX9	SH3PX1	SH3PXD3A									
Q38SD2	LRRK1	KIAA1790	O14966	RAB29	RAB7L1										
Q38SD2	LRRK1	KIAA1790	Q9NQU5	PAK6	PAK5										
Q38SD2	LRRK1	KIAA1790	Q8N1E6	FBXL14	FBL14										
Q5S007	LRRK2	PARK8	Q9GZP7	VN1R1	V1RL1	VNR19I1									
Q5S007	LRRK2	PARK8	Q9UKI2	CDC42EP3	BORG2	CEP3									
Q5S007	LRRK2	PARK8	Q9GZU8	FAM192A	C16orf94	NIP30	CDA018	CDA10							
Q5S007	LRRK2	PARK8	Q9UJ78	ZMYM5	ZNF198L1	ZNF237	HSPC050								
Q5S007	LRRK2	PARK8	Q5JVV1	ABLIM1	ABLIM	KIAA0059	LIMAB1								
Q5S007	LRRK2	PARK8	O95835	LATS1	WARTS										
Q5S007	LRRK2	PARK8	Q9UBZ4	APEX2	APE2	APEXL2	XTH2								
Q5S007	LRRK2	PARK8	Q6P3X3	TTC27											
Q5S007	LRRK2	PARK8	P59551	TAS2R60											
Q5S007	LRRK2	PARK8	O95218	ZRANB2	ZIS	ZNF265									
Q5S007	LRRK2	PARK8	Q53F19	C17orf85											
Q5S007	LRRK2	PARK8	O95171	SCEL											
Q5S007	LRRK2	PARK8	Q8TEB9	RHBDD1	RHBDL4	HSD-50	HSD50								
Q5S007	LRRK2	PARK8	Q9NX09	DDIT4	REDD1	RTP801									
Q5S007	LRRK2	PARK8	P05060	CHGB	SCG1										
Q5S007	LRRK2	PARK8	Q5TGY3	AHDC1											
Q5S007	LRRK2	PARK8	Q96JB7	POLR2M	GRINL1A										
Q5S007	LRRK2	PARK8	Q9UNE7	STUB1	CHIP	PP1131									
Q5S007	LRRK2	PARK8	Q9NU19	TBC1D22B	C6orf197										
Q5S007	LRRK2	PARK8	O43865	AHCYL1	DCAL	IRBIT	XPVKONA								
Q5S007	LRRK2	PARK8	Q2TAL5	SMTNL2											
Q5S007	LRRK2	PARK8	Q14135	VGLL4	KIAA0121										
Q5S007	LRRK2	PARK8	Q96GD4	AURKB	AIK2	AIM1	AIRK2	ARK2	STK1	STK12	STK5				
Q5S007	LRRK2	PARK8	Q8WZA2	RAPGEF4	CGEF2	EPAC2									
Q5S007	LRRK2	PARK8	Q13191	CBLB	RNF56	Nbla00127									
Q5S007	LRRK2	PARK8	P63272	SUPT4H1	SPT4H	SUPT4H									
Q5S007	LRRK2	PARK8	P14927	UQCRB	UQBP										
Q5S007	LRRK2	PARK8	Q16254	E2F4											
Q5S007	LRRK2	PARK8	Q9UHB7	AFF4	AF5Q31	MCEF	HSPC092								
Q5S007	LRRK2	PARK8	Q6NUN7	C11orf63											
Q5S007	LRRK2	PARK8	Q13371	PDCL	PHLOP1	PhLP1									
Q5S007	LRRK2	PARK8	Q8N0U7	C1orf87											
Q5S007	LRRK2	PARK8	Q96LJ8	UBXN10	UBXD3										
Q5S007	LRRK2	PARK8	Q4G0J3	LARP7	HDCMA18P										
Q5S007	LRRK2	PARK8	Q8IYD8	FANCM	KIAA1596										
Q5S007	LRRK2	PARK8	A0PHL1	RASL11B											
Q5S007	LRRK2	PARK8	Q8N6T3	ARFGAP1	ARF1GAP										
Q5S007	LRRK2	PARK8	Q7L592	NDUFAF7	C2orf56	PRO1853									
Q5S007	LRRK2	PARK8	Q01860	POU5F1	Oct-03	Oct-04	OTF3								
Q5S007	LRRK2	PARK8	Q6PI47	KCTD18											
Q5S007	LRRK2	PARK8	A8K8G9	SPATS2	SCR59	SPATA10									
Q5S007	LRRK2	PARK8	Q8TDR4	TCP10L	PRED77										
Q5S007	LRRK2	PARK8	Q92630	DYRK2											
Q5S007	LRRK2	PARK8	Q8N8V4	ANKS4B	HARP										
Q5S007	LRRK2	PARK8	Q86YD7	FAM90A1											
Q5S007	LRRK2	PARK8	Q9BWK5	MRI	C7orf49										
Q5S007	LRRK2	PARK8	O95816	BAG2											
Q5S007	LRRK2	PARK8	Q8IUE1	TGIF2LX	TGIFLX										
Q5S007	LRRK2	PARK8	O14976	GAK											
Q5S007	LRRK2	PARK8	Q8IVW4	CDKL3	NKIAMRE										
Q5S007	LRRK2	PARK8	Q9BTC0	DIDO1	C20orf158	DATF1	KIAA0333								
Q5S007	LRRK2	PARK8	Q13352	ITGB3BP	CENPR	NRIF3									
Q5S007	LRRK2	PARK8	P27986	PIK3R1	GRB1										
Q5S007	LRRK2	PARK8	Q15560	TCEA2											
Q5S007	LRRK2	PARK8	Q9H668	OBFC1	STN1										
Q5S007	LRRK2	PARK8	Q06250	WT1-AS	WIT1										
Q5S007	LRRK2	PARK8	Q71RC2	LARP4	PP13296										
Q5S007	LRRK2	PARK8	Q13084	MRPL28	MAAT1										
Q5S007	LRRK2	PARK8	Q9UBS0	RPS6KB2	STK14B										
Q5S007	LRRK2	PARK8	Q53GS9	USP39	CGI-21	HSPC332	PRO2855								
Q5S007	LRRK2	PARK8	O15182	CETN3	CEN3										
Q5S007	LRRK2	PARK8	Q96BT0	PHF20L1	CGI-72										
Q5S007	LRRK2	PARK8	O95922	TTLL1	C22orf7										
Q5S007	LRRK2	PARK8	P43403	ZAP70	SRK										
Q5S007	LRRK2	PARK8	Q6B0I6	KDM4D	JHDM3D	JMJD2D									
Q5S007	LRRK2	PARK8	Q96B23	C18orf25											
Q5S007	LRRK2	PARK8	O75920	SERF1A	FAM2A	SERF1	SMAM1	SERF1B	FAM2B	SERF1	SMAM1				
Q5S007	LRRK2	PARK8	Q92963	RIT1	RIBB	RIT	ROC1								
Q5S007	LRRK2	PARK8	Q8NB25	FAM184A	C6orf60										
Q5S007	LRRK2	PARK8	Q5T3P5	LGALS8											
Q5S007	LRRK2	PARK8	Q9NWM3	CUEDC1											
Q5S007	LRRK2	PARK8	Q8WW33	GTSF1	FAM112B										
Q5S007	LRRK2	PARK8	P62508	ESRRG	ERR3	ERRG2	KIAA0832	NR3B3							
Q5S007	LRRK2	PARK8	Q8IX90	SKA3	C13orf3	RAMA1									
Q5S007	LRRK2	PARK8	P49406	MRPL19	KIAA0104	MRPL15									
Q5S007	LRRK2	PARK8	Q86WN1	FCHSD1	UNQ737/PRO1431										
Q5S007	LRRK2	PARK8	Q9H0B6	KLC2											
Q5S007	LRRK2	PARK8	Q96B01	RAD51AP1	PIR51										
Q9Y4C4	MASL1		Q9GZP7	VN1R1	V1RL1	VNR19I1									
Q9Y4C4	MASL1		P59551	TAS2R60											
Q9Y4C4	MASL1		Q9UKI2	CDC42EP3	BORG2	CEP3									
Q9Y4C4	MASL1		Q6P3X3	TTC27											
Q9Y4C4	MASL1		O15173	PGRMC2	DG6	PMBP									
Q9Y4C4	MASL1		O15182	CETN3	CEN3										
Q9Y4C4	MASL1		Q5TGY3	AHDC1											
Q9Y4C4	MASL1		Q9UNE7	STUB1	CHIP	PP1131									
Q9Y4C4	MASL1		Q9GZU8	FAM192A	C16orf94	NIP30	CDA018	CDA10							
Q9Y4C4	MASL1		Q6ZTN6	ANKRD13D											
Q9Y4C4	MASL1		Q8TEB9	RHBDD1	RHBDL4	HSD-50	HSD50								
Q9Y4C4	MASL1		P62508	ESRRG	ERR3	ERRG2	KIAA0832	NR3B3							
Q9Y4C4	MASL1		P05060	CHGB	SCG1										
Q9Y4C4	MASL1		Q13191	CBLB	RNF56	Nbla00127									
Q9Y4C4	MASL1		P27482	CALML3											
Q9Y4C4	MASL1		Q5JVV1	ABLIM1	ABLIM	KIAA0059	LIMAB1								
Q9Y4C4	MASL1		O75528	TADA3	ADA3	TADA3L									
Q9Y4C4	MASL1		P62158	CALM1	CALM	CAM	CAM1	CALM2	CAM2	CAMB	CALM3	CALML2	CAM3	CAMC	CAMIII
Q9Y4C4	MASL1		Q96S82	UBL7	BMSCUBP	SB132									
Q9Y4C4	MASL1		A8K1J1	TOX2	C20orf100	GCX1									
Q9Y4C4	MASL1		Q5T4K5	CRTC2	TORC2										
Q9Y4C4	MASL1		P57764	GSDMD	DFNA5L	GSDMDC1	FKSG10								
Q9Y4C4	MASL1		Q14181	POLA2											
Q9Y4C4	MASL1		Q86VG3	C11orf74											
Q9Y4C4	MASL1		P41161	ETV5	ERM										
Q9Y4C4	MASL1		P57796	CABP4											
Q9Y4C4	MASL1		O76080	ZFAND5	ZA20D2	ZNF216									
Q9Y4C4	MASL1		Q9H6T3	RPAP3											
Q9Y4C4	MASL1		Q14257	RCN2	ERC55										
Q9Y4C4	MASL1		Q6P2H3	CEP85	CCDC21										
Q9Y4C4	MASL1		Q9GZV5	WWTR1	TAZ										
Q9Y4C4	MASL1		Q9NV56	MRGBP	C20orf20										
Q9Y4C4	MASL1		O95816	BAG2											
Q9Y4C4	MASL1		Q9H668	OBFC1	STN1										
Q9Y4C4	MASL1		O14976	GAK											
Q9Y4C4	MASL1		Q03701	CEBPZ	CBF2										
Q9Y4C4	MASL1		Q8N8V4	ANKS4B	HARP										
Q9Y4C4	MASL1		P11362	FGFR1	BFGFR	CEK	FGFBR	FLG	FLT2	HBGFR					
Q9Y4C4	MASL1		Q9UNA4	POLI	RAD30B										
Q9Y4C4	MASL1		Q92871	PMM1	PMMH22										
Q9Y4C4	MASL1		O43865	AHCYL1	DCAL	IRBIT	XPVKONA								
Q9Y4C4	MASL1		Q8WW33	GTSF1	FAM112B										
Q9Y4C4	MASL1		Q16254	E2F4											
Q9Y4C4	MASL1		Q9UBZ4	APEX2	APE2	APEXL2	XTH2								
Q9Y4C4	MASL1		Q9NU19	TBC1D22B	C6orf197										
Q9Y4C4	MASL1		Q96JB3	HIC2	HRG22	KIAA1020	ZBTB30								
Q9Y4C4	MASL1		Q86XJ1	GAS2L3											
Q9Y4C4	MASL1		Q9UHB6	LIMA1	EPLIN	SREBP3	PP624								
Q9Y4C4	MASL1		Q14135	VGLL4	KIAA0121										
Q9Y4C4	MASL1		Q9UJ78	ZMYM5	ZNF198L1	ZNF237	HSPC050								
Q9Y4C4	MASL1		Q8IZ07	ANKRD13A	ANKRD13										
Q9Y4C4	MASL1		Q2TAL5	SMTNL2											
Q9Y4C4	MASL1		O95863	SNAI1	SNAH										
Q9Y4C4	MASL1		Q9NP31	SH2D2A	SCAP	TSAD	VRAP								
Q9Y4C4	MASL1		Q96MW1	CCDC43											
Q9Y4C4	MASL1		O43852	CALU											
Q9Y4C4	MASL1		P53667	LIMK1	LIMK										
Q9Y4C4	MASL1		Q01973	ROR1	NTRKR1										
Q9Y4C4	MASL1		Q9BST9	RTKN	RTKN1										
Q9Y4C4	MASL1		P35606	COPB2											
Q9Y4C4	MASL1		Q14444	CAPRIN1	GPIAP1	GPIP137	M11S1	RNG105							
Q9Y4C4	MASL1		Q13371	PDCL	PHLOP1	PhLP1									
Q9Y4C4	MASL1		P37231	PPARG	NR1C3										
Q9Y4C4	MASL1		Q8TBB5	KLHDC4											
Q9Y4C4	MASL1		P49759	CLK1	CLK										
Q9Y4C4	MASL1		Q8IYM9	TRIM22	RNF94	STAF50									
Q9Y4C4	MASL1		Q96GD4	AURKB	AIK2	AIM1	AIRK2	ARK2	STK1	STK12	STK5				
Q9Y4C4	MASL1		O00409	FOXN3	C14orf116	CHES1									
Q9Y4C4	MASL1		Q9UGJ0	PRKAG2											
Q9Y4C4	MASL1		Q9NWM3	CUEDC1											
Q9Y4C4	MASL1		Q9Y6R4	MAP3K4	KIAA0213	MAPKKK4	MEKK4	MTK1							
Q9Y4C4	MASL1		Q9HC44	GPBP1L1	SP192										
Q9Y4C4	MASL1		Q6NW41	CCDC149											
Q9Y4C4	MASL1		Q8NG66	NEK11											
Q9Y4C4	MASL1		P52594	AGFG1	HRB	RAB	RIP								
Q9Y4C4	MASL1		Q9BQE4	VIMP	SELS	AD-015	SBBI8								
Q9Y4C4	MASL1		Q9BWK5	MRI	C7orf49										
Q9Y4C4	MASL1		Q9H069	LRRC48											
Q9Y4C4	MASL1		Q8WTU0	DDI1											
Q9Y4C4	MASL1		A0PHL1	RASL11B											
Q9Y4C4	MASL1		O14582	TRAPPC2	SEDL										
Q9Y4C4	MASL1		O43320	FGF16											
Q9Y4C4	MASL1		O00506	STK25	SOK1	YSK1									
Q9Y4C4	MASL1		Q9BWU0	SLC4A1AP	HLC3										
Q9Y4C4	MASL1		Q96PY6	NEK1	KIAA1901										
Q9Y4C4	MASL1		P63272	SUPT4H1	SPT4H	SUPT4H									
Q9Y4C4	MASL1		Q96KS0	EGLN2	EIT6										
