# Supplementary material for: Comparative Protein Interaction Network Analysis Identifies Shared and Distinct Functions for the Human ROCO Proteins
Source: Proteomics. 2018 Apr 17;18(10):1700444. doi: 10.1002/pmic.201700444 (PMC5992104; doi:10.1002/pmic.201700444)
Supplement: Supplementary file 3 — Supporting information [file PMIC-18-na-s003.txt]

common_core_node	literature-derived_seed	protein_microarray_seed
ABL1	LRRK1 LRRK2	DAPK1 LRRK1
ANKS4B	LRRK2	LRRK2 MASL1
ARFGAP1	LRRK2	LRRK2
BAG1	LRRK1 LRRK2	LRRK1
BAG2	DAPK1 LRRK1 LRRK2	DAPK1 LRRK1 LRRK2 MASL1
BAG3	LRRK1 LRRK2	LRRK1
BAG5	LRRK1 LRRK2	LRRK1
CALM1	DAPK1 LRRK2	MASL1
CBLB	LRRK1	DAPK1 LRRK1 LRRK2 MASL1
CCDC43	LRRK2	MASL1
CCL21	LRRK1 LRRK2	LRRK1
CD2BP2	LRRK1 LRRK2	LRRK1
CDC42EP3	LRRK1 LRRK2	DAPK1 LRRK1 LRRK2 MASL1
CHGB	LRRK1 LRRK2	LRRK1 LRRK2 MASL1
CUEDC1	LRRK2	LRRK2 MASL1
CWC15	LRRK1 LRRK2	LRRK1
DUX3	LRRK2	DAPK1
ECHS1	LRRK1 LRRK2	LRRK1
EGFR	LRRK1	LRRK1
ENKUR	LRRK2	LRRK1
ETV5	LRRK2	MASL1
FAM107A	LRRK2	DAPK1
GAK	LRRK1 LRRK2	LRRK1 LRRK2 MASL1
GPBP1L1	LRRK1 LRRK2	LRRK1 MASL1
ITCH	LRRK1 LRRK2	LRRK1
LGALS8	LRRK2	LRRK2
LIMA1	LRRK2	DAPK1 MASL1
MATK	LRRK1 LRRK2	LRRK1
MRGBP	LRRK2	DAPK1 MASL1
MTHFD2	LRRK2	DAPK1
NDUFAF7	LRRK2	LRRK2
NEK1	LRRK1 LRRK2	LRRK1 MASL1
PAK6	LRRK1 LRRK2	DAPK1 LRRK1
PDCD4	LRRK1 LRRK2	LRRK1
PLK1	LRRK2	LRRK1
POLR2M	LRRK1	DAPK1 LRRK1 LRRK2
RAB29	LRRK2	LRRK1
RPAP3	LRRK2	DAPK1 MASL1
SCEL	LRRK1	DAPK1 LRRK1 LRRK2
SNX9	LRRK1 LRRK2	DAPK1 LRRK1
STK25	LRRK2	MASL1
STUB1	LRRK1 LRRK2	DAPK1 LRRK1 LRRK2 MASL1
TCF25	LRRK1 LRRK2	LRRK1
TEX33	LRRK1 LRRK2	LRRK1
TUBB4B	LRRK1 LRRK2	DAPK1
VGLL4	LRRK1	DAPK1 LRRK1 LRRK2 MASL1
ZFAND5	LRRK2	MASL1
ZRANB2	LRRK2	LRRK2
