# Supplementary material for: Comparative Protein Interaction Network Analysis Identifies Shared and Distinct Functions for the Human ROCO Proteins
Source: Proteomics. 2018 Apr 17;18(10):1700444. doi: 10.1002/pmic.201700444 (PMC5992104; doi:10.1002/pmic.201700444)
Supplement: Supplementary file 4 — Supporting information [file PMIC-18-na-s004.xlsx]

## Sheet: Supplementary_File_S4.txt
p-value	T	Q	Q&T	Q&T/Q	Q&T/T	term ID	t type	t name	semantic class	Q&T list
8.54e-07	22	156	7	0.045	0.318	GO:1904886	BP	beta-catenin destruction complex disassembly	adhesion	DVL2,LRP6,GSK3B,DVL1,CSNK1A1,DVL3,PPP1CA
1.23e-11	1678	156	48	0.308	0.029	GO:0007049	BP	cell cycle	cell cycle	CUL3,RHOA,NUP133,LRP6,CDC42,PRKACA,HSP90AA1,GSK3B,ATRX,ABL1,MAPK1,MAPK3,TSC2,TUBB4A,AKAP8,CDC37,PPP2R1A,PSMD11,YWHAE,MAP2K6,HSPA8,PPP2CA,CSNK1A1,RGS2,BECN1,PAK4,NEK1,CENPO,TMOD3,CLTC,AKT1,EGFR,RPS3,UBC,TSC1,RAB8A,TUBA1A,YWHAG,PPP1CA,PPP2R2D,RPS27,GAK,EIF4EBP1,TUBB,SVIL,CALM1,PPP2R2A,PRKDC
8.1e-09	1228	156	37	0.237	0.03	GO:0022402	BP	cell cycle process	cell cycle	CUL3,RHOA,NUP133,CDC42,PRKACA,HSP90AA1,GSK3B,ATRX,ABL1,TSC2,TUBB4A,AKAP8,PPP2R1A,PSMD11,YWHAE,MAP2K6,PPP2CA,BECN1,CENPO,TMOD3,CLTC,AKT1,EGFR,RPS3,UBC,TSC1,RAB8A,TUBA1A,YWHAG,PPP2R2D,RPS27,EIF4EBP1,TUBB,SVIL,CALM1,PPP2R2A,PRKDC
3.51e-08	975	156	32	0.205	0.033	GO:0000278	BP	mitotic cell cycle	cell cycle	CUL3,RHOA,NUP133,CDC42,PRKACA,HSP90AA1,ATRX,ABL1,TUBB4A,AKAP8,PPP2R1A,PSMD11,YWHAE,PPP2CA,CSNK1A1,BECN1,NEK1,TMOD3,CLTC,AKT1,EGFR,RPS3,UBC,RAB8A,TUBA1A,YWHAG,PPP2R2D,EIF4EBP1,TUBB,PPP2R2A,PRKDC,TUBB3
4.6e-07	774	156	27	0.173	0.035	GO:1903047	BP	mitotic cell cycle process	cell cycle	CUL3,RHOA,NUP133,CDC42,PRKACA,HSP90AA1,ATRX,TUBB4A,AKAP8,PPP2R1A,PSMD11,YWHAE,PPP2CA,BECN1,TMOD3,CLTC,AKT1,EGFR,UBC,RAB8A,TUBA1A,YWHAG,PPP2R2D,EIF4EBP1,TUBB,PPP2R2A,PRKDC
0.00158	331	156	14	0.09	0.042	GO:0045787	BP	positive regulation of cell cycle	cell cycle	CUL3,RHOA,LRP6,CDC42,PRKACA,ATRX,ABL1,BECN1,TMOD3,AKT1,EGFR,UBC,EIF4EBP1,SVIL
0.00449	988	156	24	0.154	0.024	GO:0051726	BP	regulation of cell cycle	cell cycle	CUL3,RHOA,LRP6,CDC42,PRKACA,ATRX,ABL1,TSC2,CDC37,PPP2R1A,PSMD11,MAP2K6,HSPA8,BECN1,TMOD3,CLTC,AKT1,EGFR,UBC,TSC1,EIF4EBP1,SVIL,CALM1,PRKDC
0.0119	570	156	17	0.109	0.03	GO:0051301	BP	cell division	cell cycle	CUL3,RHOA,CDC42,RAB10,CDC37,CSNK1A1,BECN1,NEK1,CLTC,RPS3,TUBA1A,TUBA1C,PPP1CA,PPP2R2D,TUBB,SVIL,CALM1
5.44e-05	543	156	20	0.128	0.037	GO:0044770	BP	cell cycle phase transition	cell cycle - phase transition	CUL3,PRKACA,HSP90AA1,TUBB4A,AKAP8,PPP2R1A,PSMD11,YWHAE,TMOD3,AKT1,EGFR,UBC,RAB8A,TUBA1A,YWHAG,PPP2R2D,EIF4EBP1,TUBB,PPP2R2A,PRKDC
0.00013	517	156	19	0.122	0.037	GO:0044772	BP	mitotic cell cycle phase transition	cell cycle - phase transition	CUL3,PRKACA,HSP90AA1,TUBB4A,PPP2R1A,PSMD11,YWHAE,TMOD3,AKT1,EGFR,UBC,RAB8A,TUBA1A,YWHAG,PPP2R2D,EIF4EBP1,TUBB,PPP2R2A,PRKDC
0.000279	243	156	13	0.083	0.053	GO:0044839	BP	cell cycle G2/M phase transition	cell cycle - phase transition	PRKACA,HSP90AA1,TUBB4A,AKAP8,PPP2R1A,PSMD11,YWHAE,UBC,RAB8A,TUBA1A,YWHAG,TUBB,PPP2R2A
0.00138	234	156	12	0.077	0.051	GO:0000086	BP	G2/M transition of mitotic cell cycle	cell cycle - phase transition	PRKACA,HSP90AA1,TUBB4A,PPP2R1A,PSMD11,YWHAE,UBC,RAB8A,TUBA1A,YWHAG,TUBB,PPP2R2A
0.0355	64	156	6	0.038	0.094	GO:0032465	BP	regulation of cytokinesis	cell cycle - segregation/cytokinesis	CUL3,RHOA,CDC42,BECN1,SVIL,CALM1
0.0486	331	156	12	0.077	0.036	GO:0007059	BP	chromosome segregation	cell cycle - segregation/cytokinesis	SLC25A5,CUL3,NUP133,CDC42,ATRX,SRPK1,AKAP8,PPP2R1A,BECN1,CENPO,RPS3,RPS27
6.83e-18	2035	156	62	0.397	0.03	GO:0008219	BP	cell death	cell death	SLC25A5,CUL3,LRP6,CDC42,KLHL20,MAP2K7,GSK3B,DNAJA1,DNM1L,HSP90AB1,ABL1,MAPK1,ARHGEF7,TRADD,MAPK3,TSC2,PPP2R1A,UNC5B,DDX5,YWHAE,MAP2K6,HSPA9,PPP2CA,UNC5A,MFN2,RAB29,CSE1L,BECN1,YWHAH,PAK4,YWHAQ,RAC1,RIPK1,PPP2R1B,PAK6,AKT1,S100A8,HSPD1,SNCA,EGFR,RPS3,UBC,SLC25A4,ACTC1,YWHAZ,PRDX3,TSC1,BAG5,YWHAB,FADD,SLC25A6,YWHAG,PPP1CA,UNC5C,PARK2,MAPT,LRRK2,DAPK1,OPA1,PDCD6,PRKDC,IKBKG
1.37e-17	1927	156	60	0.385	0.031	GO:0012501	BP	programmed cell death	cell death	SLC25A5,CUL3,LRP6,CDC42,KLHL20,MAP2K7,GSK3B,DNAJA1,DNM1L,HSP90AB1,ABL1,MAPK1,ARHGEF7,TRADD,MAPK3,TSC2,PPP2R1A,UNC5B,DDX5,YWHAE,MAP2K6,HSPA9,PPP2CA,UNC5A,MFN2,CSE1L,BECN1,YWHAH,PAK4,YWHAQ,RAC1,RIPK1,PPP2R1B,PAK6,AKT1,S100A8,HSPD1,SNCA,EGFR,RPS3,UBC,SLC25A4,ACTC1,YWHAZ,PRDX3,BAG5,YWHAB,FADD,SLC25A6,YWHAG,PPP1CA,UNC5C,PARK2,MAPT,LRRK2,DAPK1,OPA1,PDCD6,PRKDC,IKBKG
1.56e-15	573	156	33	0.212	0.058	GO:0043068	BP	positive regulation of programmed cell death	cell death	CDC42,GSK3B,DNAJA1,DNM1L,ABL1,ARHGEF7,TRADD,PPP2R1A,YWHAE,MAP2K6,YWHAH,YWHAQ,RAC1,RIPK1,PPP2R1B,AKT1,S100A8,HSPD1,SNCA,RPS3,UBC,YWHAZ,YWHAB,FADD,YWHAG,PPP1CA,UNC5C,PARK2,MAPT,LRRK2,DAPK1,PDCD6,PRKDC
8.42e-15	606	156	33	0.212	0.054	GO:0010942	BP	positive regulation of cell death	cell death	CDC42,GSK3B,DNAJA1,DNM1L,ABL1,ARHGEF7,TRADD,PPP2R1A,YWHAE,MAP2K6,YWHAH,YWHAQ,RAC1,RIPK1,PPP2R1B,AKT1,S100A8,HSPD1,SNCA,RPS3,UBC,YWHAZ,YWHAB,FADD,YWHAG,PPP1CA,UNC5C,PARK2,MAPT,LRRK2,DAPK1,PDCD6,PRKDC
2.27e-14	1492	156	49	0.314	0.033	GO:0010941	BP	regulation of cell death	cell death	SLC25A5,LRP6,CDC42,KLHL20,GSK3B,DNAJA1,DNM1L,HSP90AB1,ABL1,ARHGEF7,TRADD,PPP2R1A,UNC5B,YWHAE,MAP2K6,HSPA9,RAB29,BECN1,YWHAH,YWHAQ,RAC1,RIPK1,PPP2R1B,AKT1,S100A8,HSPD1,SNCA,EGFR,RPS3,UBC,SLC25A4,ACTC1,YWHAZ,PRDX3,TSC1,BAG5,YWHAB,FADD,YWHAG,PPP1CA,UNC5C,PARK2,MAPT,LRRK2,DAPK1,OPA1,PDCD6,PRKDC,IKBKG
2.76e-13	1396	156	46	0.295	0.033	GO:0043067	BP	regulation of programmed cell death	cell death	SLC25A5,LRP6,CDC42,KLHL20,GSK3B,DNAJA1,DNM1L,HSP90AB1,ABL1,ARHGEF7,TRADD,PPP2R1A,UNC5B,YWHAE,MAP2K6,HSPA9,BECN1,YWHAH,YWHAQ,RAC1,RIPK1,PPP2R1B,AKT1,S100A8,HSPD1,SNCA,EGFR,RPS3,UBC,SLC25A4,ACTC1,YWHAZ,PRDX3,BAG5,YWHAB,FADD,YWHAG,PPP1CA,UNC5C,PARK2,MAPT,LRRK2,DAPK1,OPA1,PDCD6,PRKDC
1.71e-08	890	156	31	0.199	0.035	GO:0060548	BP	negative regulation of cell death	cell death	SLC25A5,LRP6,KLHL20,GSK3B,DNAJA1,HSP90AB1,ABL1,TRADD,UNC5B,YWHAE,HSPA9,BECN1,RIPK1,AKT1,HSPD1,SNCA,EGFR,UBC,SLC25A4,ACTC1,YWHAZ,PRDX3,TSC1,BAG5,FADD,PARK2,LRRK2,DAPK1,OPA1,PRKDC,IKBKG
6.51e-08	821	156	29	0.186	0.035	GO:0043069	BP	negative regulation of programmed cell death	cell death	SLC25A5,LRP6,KLHL20,GSK3B,DNAJA1,HSP90AB1,ABL1,TRADD,UNC5B,YWHAE,HSPA9,BECN1,RIPK1,AKT1,HSPD1,SNCA,EGFR,UBC,SLC25A4,ACTC1,YWHAZ,PRDX3,BAG5,FADD,PARK2,LRRK2,DAPK1,OPA1,PRKDC
1.23e-05	306	156	16	0.103	0.052	GO:0070997	BP	neuron death	cell death	CDC42,GSK3B,HSP90AB1,ABL1,UNC5B,RAB29,AKT1,HSPD1,SNCA,TSC1,BAG5,FADD,PARK2,MAPT,LRRK2,IKBKG
0.000137	271	156	14	0.09	0.052	GO:1901214	BP	regulation of neuron death	cell death	CDC42,GSK3B,HSP90AB1,ABL1,UNC5B,RAB29,AKT1,HSPD1,SNCA,TSC1,PARK2,MAPT,LRRK2,IKBKG
4.83e-19	1804	156	60	0.385	0.033	GO:0006915	BP	apoptotic process	cell death - apoptosis	SLC25A5,CUL3,LRP6,CDC42,KLHL20,MAP2K7,GSK3B,DNAJA1,DNM1L,HSP90AB1,ABL1,MAPK1,ARHGEF7,TRADD,MAPK3,TSC2,PPP2R1A,UNC5B,DDX5,YWHAE,MAP2K6,HSPA9,PPP2CA,UNC5A,MFN2,CSE1L,BECN1,YWHAH,PAK4,YWHAQ,RAC1,RIPK1,PPP2R1B,PAK6,AKT1,S100A8,HSPD1,SNCA,EGFR,RPS3,UBC,SLC25A4,ACTC1,YWHAZ,PRDX3,BAG5,YWHAB,FADD,SLC25A6,YWHAG,PPP1CA,UNC5C,PARK2,MAPT,LRRK2,DAPK1,OPA1,PDCD6,PRKDC,IKBKG
1.04e-14	567	156	32	0.205	0.056	GO:0043065	BP	positive regulation of apoptotic process	cell death - apoptosis	CDC42,GSK3B,DNAJA1,DNM1L,ABL1,ARHGEF7,TRADD,PPP2R1A,YWHAE,MAP2K6,YWHAH,YWHAQ,RAC1,RIPK1,PPP2R1B,AKT1,S100A8,HSPD1,SNCA,RPS3,UBC,YWHAZ,YWHAB,FADD,YWHAG,PPP1CA,UNC5C,PARK2,MAPT,DAPK1,PDCD6,PRKDC
1.02e-12	1382	156	45	0.288	0.033	GO:0042981	BP	regulation of apoptotic process	cell death - apoptosis	SLC25A5,LRP6,CDC42,KLHL20,GSK3B,DNAJA1,DNM1L,HSP90AB1,ABL1,ARHGEF7,TRADD,PPP2R1A,UNC5B,YWHAE,MAP2K6,HSPA9,BECN1,YWHAH,YWHAQ,RAC1,RIPK1,PPP2R1B,AKT1,S100A8,HSPD1,SNCA,EGFR,RPS3,UBC,ACTC1,YWHAZ,PRDX3,BAG5,YWHAB,FADD,YWHAG,PPP1CA,UNC5C,PARK2,MAPT,LRRK2,DAPK1,OPA1,PDCD6,PRKDC
2.35e-07	808	156	28	0.179	0.035	GO:0043066	BP	negative regulation of apoptotic process	cell death - apoptosis	SLC25A5,LRP6,KLHL20,GSK3B,DNAJA1,HSP90AB1,ABL1,TRADD,UNC5B,YWHAE,HSPA9,BECN1,RIPK1,AKT1,HSPD1,SNCA,EGFR,UBC,ACTC1,YWHAZ,PRDX3,BAG5,FADD,PARK2,LRRK2,DAPK1,OPA1,PRKDC
0.000299	71	156	8	0.051	0.113	GO:0097192	BP	extrinsic apoptotic signaling pathway in absence of ligand	cell death - apoptosis - extrinsic	GSK3B,PPP2R1A,UNC5B,RIPK1,PPP2R1B,AKT1,FADD,PPP1CA
0.00733	49	156	6	0.038	0.122	GO:2001239	BP	regulation of extrinsic apoptotic signaling pathway in absence of ligand	cell death - apoptosis - extrinsic	PPP2R1A,UNC5B,RIPK1,PPP2R1B,AKT1,PPP1CA
0.0153	157	156	9	0.058	0.057	GO:2001236	BP	regulation of extrinsic apoptotic signaling pathway	cell death - apoptosis - extrinsic	TRADD,PPP2R1A,UNC5B,RIPK1,PPP2R1B,AKT1,FADD,PPP1CA,DAPK1
0.0307	216	156	10	0.064	0.046	GO:0097191	BP	extrinsic apoptotic signaling pathway	cell death - apoptosis - extrinsic	GSK3B,TRADD,PPP2R1A,UNC5B,RIPK1,PPP2R1B,AKT1,FADD,PPP1CA,DAPK1
0.000157	274	156	14	0.09	0.051	GO:0097193	BP	intrinsic apoptotic signaling pathway	cell death - apoptosis - intrinsic	CUL3,GSK3B,DNAJA1,DNM1L,ABL1,DDX5,AKT1,S100A8,RPS3,BAG5,PARK2,LRRK2,OPA1,PRKDC
0.00944	148	156	9	0.058	0.061	GO:2001242	BP	regulation of intrinsic apoptotic signaling pathway	cell death - apoptosis - intrinsic	DNAJA1,DNM1L,AKT1,S100A8,RPS3,BAG5,PARK2,LRRK2,OPA1
2.48e-05	198	156	13	0.083	0.066	GO:0043281	BP	regulation of cysteine-type endopeptidase activity involved in apoptotic process	cell death - enzymes	TRADD,YWHAE,RIPK1,AKT1,S100A8,HSPD1,SNCA,RPS3,PRDX3,FADD,MAPT,DAPK1,PDCD6
0.00012	118	156	10	0.064	0.085	GO:0043280	BP	positive regulation of cysteine-type endopeptidase activity involved in apoptotic process	cell death - enzymes	TRADD,RIPK1,S100A8,HSPD1,SNCA,RPS3,FADD,MAPT,DAPK1,PDCD6
0.00102	83	156	8	0.051	0.096	GO:0006919	BP	activation of cysteine-type endopeptidase activity involved in apoptotic process	cell death - enzymes	TRADD,RIPK1,S100A8,HSPD1,SNCA,FADD,MAPT,PDCD6
2.24e-09	118	156	14	0.09	0.119	GO:0008637	BP	apoptotic mitochondrial changes	cell death - mitochondria	SLC25A5,GSK3B,DNM1L,YWHAE,YWHAH,YWHAQ,AKT1,HSPD1,SLC25A4,YWHAZ,YWHAB,YWHAG,PARK2,OPA1
1.05e-05	47	156	8	0.051	0.17	GO:1901028	BP	regulation of mitochondrial outer membrane permeabilization involved in apoptotic signaling pathway	cell death - mitochondria	SLC25A5,GSK3B,YWHAE,YWHAH,YWHAQ,YWHAZ,YWHAB,YWHAG
4.44e-05	56	156	8	0.051	0.143	GO:1902686	BP	mitochondrial outer membrane permeabilization involved in programmed cell death	cell death - mitochondria	SLC25A5,GSK3B,YWHAE,YWHAH,YWHAQ,YWHAZ,YWHAB,YWHAG
4.44e-05	56	156	8	0.051	0.143	GO:1902110	BP	positive regulation of mitochondrial membrane permeability involved in apoptotic process	cell death - mitochondria	SLC25A5,GSK3B,YWHAE,YWHAH,YWHAQ,YWHAZ,YWHAB,YWHAG
6.85e-05	39	156	7	0.045	0.179	GO:1901030	BP	positive regulation of mitochondrial outer membrane permeabilization involved in apoptotic signaling pathway	cell death - mitochondria	GSK3B,YWHAE,YWHAH,YWHAQ,YWHAZ,YWHAB,YWHAG
8.88e-05	61	156	8	0.051	0.131	GO:1902108	BP	regulation of mitochondrial membrane permeability involved in apoptotic process	cell death - mitochondria	SLC25A5,GSK3B,YWHAE,YWHAH,YWHAQ,YWHAZ,YWHAB,YWHAG
0.000436	31	156	6	0.038	0.194	GO:1900740	BP	positive regulation of protein insertion into mitochondrial membrane involved in apoptotic signaling pathway	cell death - mitochondria	YWHAE,YWHAH,YWHAQ,YWHAZ,YWHAB,YWHAG
0.000436	31	156	6	0.038	0.194	GO:1900739	BP	regulation of protein insertion into mitochondrial membrane involved in apoptotic signaling pathway	cell death - mitochondria	YWHAE,YWHAH,YWHAQ,YWHAZ,YWHAB,YWHAG
0.000647	33	156	6	0.038	0.182	GO:0001844	BP	protein insertion into mitochondrial membrane involved in apoptotic signaling pathway	cell death - mitochondria	YWHAE,YWHAH,YWHAQ,YWHAZ,YWHAB,YWHAG
0.00124	20	156	5	0.032	0.25	GO:0060544	BP	regulation of necroptotic process	cell death - necrosis	TRADD,RIPK1,UBC,SLC25A4,FADD
0.00132	37	156	6	0.038	0.162	GO:0070266	BP	necroptotic process	cell death - necrosis	DNM1L,TRADD,RIPK1,UBC,SLC25A4,FADD
0.00288	42	156	6	0.038	0.143	GO:0097300	BP	programmed necrotic cell death	cell death - necrosis	DNM1L,TRADD,RIPK1,UBC,SLC25A4,FADD
0.00615	27	156	5	0.032	0.185	GO:0010939	BP	regulation of necrotic cell death	cell death - necrosis	TRADD,RIPK1,UBC,SLC25A4,FADD
0.00733	49	156	6	0.038	0.122	GO:0070265	BP	necrotic cell death	cell death - necrosis	DNM1L,TRADD,RIPK1,UBC,SLC25A4,FADD
0.0221	59	156	6	0.038	0.102	GO:1903201	BP	regulation of oxidative stress-induced cell death	cell death - oxidative stress	RIPK1,AKT1,TSC1,BAG5,PARK2,LRRK2
1.17e-12	576	156	30	0.192	0.052	GO:0097190	BP	apoptotic signaling pathway	cell death - signalling	SLC25A5,CUL3,GSK3B,DNAJA1,DNM1L,ABL1,TRADD,PPP2R1A,UNC5B,DDX5,YWHAE,YWHAH,YWHAQ,RIPK1,PPP2R1B,AKT1,S100A8,RPS3,YWHAZ,BAG5,YWHAB,FADD,YWHAG,PPP1CA,PARK2,LRRK2,DAPK1,OPA1,PDCD6,PRKDC
1.34e-12	373	156	25	0.16	0.067	GO:2001233	BP	regulation of apoptotic signaling pathway	cell death - signalling	SLC25A5,GSK3B,DNAJA1,DNM1L,TRADD,PPP2R1A,UNC5B,YWHAE,YWHAH,YWHAQ,RIPK1,PPP2R1B,AKT1,S100A8,RPS3,YWHAZ,BAG5,YWHAB,FADD,YWHAG,PPP1CA,PARK2,LRRK2,DAPK1,OPA1
2.51e-10	177	156	17	0.109	0.096	GO:2001235	BP	positive regulation of apoptotic signaling pathway	cell death - signalling	GSK3B,DNM1L,TRADD,PPP2R1A,YWHAE,YWHAH,YWHAQ,RIPK1,PPP2R1B,S100A8,RPS3,YWHAZ,YWHAB,FADD,YWHAG,PPP1CA,PARK2
0.000314	204	156	12	0.077	0.059	GO:2001234	BP	negative regulation of apoptotic signaling pathway	cell death - signalling	SLC25A5,DNAJA1,TRADD,UNC5B,RIPK1,AKT1,BAG5,FADD,PARK2,LRRK2,DAPK1,OPA1
0.0234	35	156	5	0.032	0.143	GO:0051973	BP	positive regulation of telomerase activity	chromatin - telomere	MAP2K7,HSP90AA1,HSP90AB1,MAPK1,MAPK3
8.97e-13	1907	156	53	0.34	0.028	GO:0048468	BP	cell development	development	VIM,CUL3,RHOA,CDC42,PRKACA,CAPZB,RIMS1,GSK3B,RAB10,ATRX,DNM1L,SRPK1,ABL1,MAPK1,NFATC2,MIB1,ARHGEF7,MAPK3,PPP2R1A,SH3GL2,DVL1,UNC5B,CORO1C,UNC5A,RAB29,BECN1,YWHAH,PAK4,MAP1B,RAC1,TMOD3,IQGAP1,AKT1,S100A8,SNAPIN,EGFR,MSN,LRRK1,ACTC1,SHC1,TSC1,BAG5,RAB8A,YWHAG,GRB2,GAK,UNC5C,PARK2,MAPT,LRRK2,OPA1,PRKDC,TUBB3
8.04e-12	5887	156	96	0.615	0.016	GO:0032502	BP	developmental process	development	DVL2,MATK,VIM,CUL3,RHOA,NUP133,LRP6,CDC42,PRKACA,CAPZB,RIMS1,GSK3B,RAB10,ATRX,DNM1L,SCFD1,MYL6,SRPK1,HSP90AB1,ABL1,MAPK1,NFATC2,MIB1,ARHGEF7,TRADD,MAPK3,TSC2,PPP2R1A,SH3GL2,DVL1,UNC5B,DDX5,PSMD11,YWHAE,CORO1C,HSPA9,PPP2CA,CSNK1A1,UNC5A,NCL,RPS15,MFN2,RGS2,RAB29,RAB32,AGO2,BECN1,YWHAH,PAK4,MAP1B,YWHAQ,RAC1,RIPK1,PPP2R1B,TMOD3,IQGAP1,CLTC,AKT1,RPS11,S100A8,SNAPIN,HSPD1,SNCA,EGFR,MSN,SEC16A,UBC,LRRK…
1.05e-11	4479	156	82	0.526	0.018	GO:0048731	BP	system development	development	DVL2,VIM,CUL3,RHOA,NUP133,LRP6,CDC42,PRKACA,CAPZB,RIMS1,GSK3B,RAB10,ATRX,DNM1L,MYL6,HSP90AB1,ABL1,MAPK1,MIB1,ARHGEF7,TRADD,MAPK3,TSC2,SH3GL2,DVL1,UNC5B,DDX5,PSMD11,YWHAE,CORO1C,HSPA9,PPP2CA,UNC5A,NCL,MFN2,RAB29,BECN1,YWHAH,PAK4,MAP1B,YWHAQ,RAC1,RIPK1,TMOD3,IQGAP1,CLTC,AKT1,S100A8,SNAPIN,HSPD1,SNCA,EGFR,MSN,SEC16A,UBC,LRRK1,ACTC1,SHC1,DVL3,PRDX3,TSC1,BAG5,RAB8A,EEF2,FADD,YWHAG,PPP1CA,MYO1D,GRB2,GA…
5.23e-11	616	156	29	0.186	0.047	GO:0032990	BP	cell part morphogenesis	development	RHOA,CDC42,RIMS1,GSK3B,RAB10,DNM1L,ABL1,MAPK1,ARHGEF7,MAPK3,SH3GL2,DVL1,UNC5B,CORO1C,UNC5A,YWHAH,MAP1B,RAC1,IQGAP1,EGFR,SHC1,RAB8A,GRB2,UNC5C,PARK2,MAPT,LRRK2,OPA1,TUBB3
1.18e-10	5476	156	90	0.577	0.016	GO:0048856	BP	anatomical structure development	development	DVL2,MATK,VIM,CUL3,RHOA,NUP133,LRP6,CDC42,PRKACA,CAPZB,RIMS1,GSK3B,RAB10,ATRX,DNM1L,SCFD1,MYL6,SRPK1,HSP90AB1,ABL1,MAPK1,NFATC2,MIB1,ARHGEF7,TRADD,MAPK3,TSC2,PPP2R1A,SH3GL2,DVL1,UNC5B,DDX5,PSMD11,YWHAE,CORO1C,HSPA9,PPP2CA,CSNK1A1,UNC5A,NCL,MFN2,RAB29,AGO2,BECN1,YWHAH,PAK4,MAP1B,YWHAQ,RAC1,RIPK1,PPP2R1B,TMOD3,IQGAP1,CLTC,AKT1,S100A8,SNAPIN,HSPD1,SNCA,EGFR,MSN,SEC16A,UBC,LRRK1,ACTC1,SHC1,DVL3,PRDX3…
1.27e-10	5800	156	93	0.596	0.016	GO:0044767	BP	single-organism developmental process	development	DVL2,MATK,VIM,CUL3,RHOA,NUP133,LRP6,CDC42,PRKACA,CAPZB,RIMS1,GSK3B,RAB10,ATRX,DNM1L,SCFD1,MYL6,SRPK1,HSP90AB1,ABL1,MAPK1,NFATC2,MIB1,ARHGEF7,TRADD,MAPK3,TSC2,PPP2R1A,SH3GL2,DVL1,UNC5B,DDX5,PSMD11,YWHAE,CORO1C,HSPA9,PPP2CA,CSNK1A1,UNC5A,NCL,RPS15,MFN2,RGS2,RAB29,RAB32,AGO2,BECN1,YWHAH,PAK4,MAP1B,YWHAQ,RAC1,RIPK1,TMOD3,IQGAP1,CLTC,AKT1,RPS11,S100A8,SNAPIN,HSPD1,SNCA,EGFR,MSN,SEC16A,UBC,LRRK1,ACTC1,…
2.51e-10	920	156	34	0.218	0.037	GO:0000902	BP	cell morphogenesis	development	CUL3,RHOA,CDC42,CAPZB,RIMS1,GSK3B,RAB10,DNM1L,SCFD1,ABL1,MAPK1,ARHGEF7,MAPK3,SH3GL2,DVL1,UNC5B,CORO1C,CSNK1A1,UNC5A,YWHAH,MAP1B,RAC1,IQGAP1,EGFR,MSN,SHC1,RAB8A,GRB2,UNC5C,PARK2,MAPT,LRRK2,OPA1,TUBB3
7.03e-10	1012	156	35	0.224	0.035	GO:0032989	BP	cellular component morphogenesis	development	CUL3,RHOA,CDC42,CAPZB,RIMS1,GSK3B,RAB10,DNM1L,SCFD1,ABL1,MAPK1,ARHGEF7,MAPK3,SH3GL2,DVL1,UNC5B,CORO1C,CSNK1A1,UNC5A,YWHAH,MAP1B,RAC1,IQGAP1,EGFR,MSN,ACTC1,SHC1,RAB8A,GRB2,UNC5C,PARK2,MAPT,LRRK2,OPA1,TUBB3
1.52e-09	4000	156	73	0.468	0.018	GO:0048869	BP	cellular developmental process	development	MATK,VIM,CUL3,RHOA,NUP133,LRP6,CDC42,PRKACA,CAPZB,RIMS1,GSK3B,RAB10,ATRX,DNM1L,SCFD1,SRPK1,HSP90AB1,ABL1,MAPK1,NFATC2,MIB1,ARHGEF7,MAPK3,PPP2R1A,SH3GL2,DVL1,UNC5B,DDX5,PSMD11,YWHAE,CORO1C,HSPA9,PPP2CA,CSNK1A1,UNC5A,RPS15,RGS2,RAB29,RAB32,BECN1,YWHAH,PAK4,MAP1B,RAC1,RIPK1,TMOD3,IQGAP1,CLTC,AKT1,RPS11,S100A8,SNAPIN,EGFR,MSN,LRRK1,ACTC1,SHC1,PRDX3,TSC1,BAG5,RAB8A,EEF2,FADD,YWHAG,GRB2,GAK,UNC5C,PARK2…
2.89e-09	5029	156	83	0.532	0.017	GO:0007275	BP	multicellular organism development	development	DVL2,VIM,CUL3,RHOA,NUP133,LRP6,CDC42,PRKACA,CAPZB,RIMS1,GSK3B,RAB10,ATRX,DNM1L,MYL6,HSP90AB1,ABL1,MAPK1,MIB1,ARHGEF7,TRADD,MAPK3,TSC2,SH3GL2,DVL1,UNC5B,DDX5,PSMD11,YWHAE,CORO1C,HSPA9,PPP2CA,UNC5A,NCL,MFN2,RAB29,AGO2,BECN1,YWHAH,PAK4,MAP1B,YWHAQ,RAC1,RIPK1,TMOD3,IQGAP1,CLTC,AKT1,S100A8,SNAPIN,HSPD1,SNCA,EGFR,MSN,SEC16A,UBC,LRRK1,ACTC1,SHC1,DVL3,PRDX3,TSC1,BAG5,RAB8A,EEF2,FADD,YWHAG,PPP1CA,MYO1D,GR…
1.15e-08	2404	156	53	0.34	0.022	GO:0009653	BP	anatomical structure morphogenesis	development	DVL2,CUL3,RHOA,LRP6,CDC42,PRKACA,CAPZB,RIMS1,GSK3B,RAB10,ATRX,DNM1L,SCFD1,ABL1,MAPK1,NFATC2,MIB1,ARHGEF7,MAPK3,TSC2,SH3GL2,DVL1,UNC5B,PSMD11,CORO1C,CSNK1A1,UNC5A,NCL,MFN2,YWHAH,MAP1B,RAC1,PPP2R1B,IQGAP1,CLTC,EGFR,MSN,UBC,ACTC1,SHC1,DVL3,TSC1,RAB8A,PPP1CA,GRB2,UNC5C,PARK2,MAPT,LRRK2,OPA1,PDCD6,PRKDC,TUBB3
4.37e-08	2248	156	50	0.321	0.022	GO:0050793	BP	regulation of developmental process	development	DVL2,VIM,RHOA,LRP6,CDC42,PRKACA,CAPZB,RIMS1,GSK3B,DNM1L,HSP90AB1,ABL1,MAPK1,NFATC2,MIB1,ARHGEF7,TRADD,PPP2R1A,DVL1,DDX5,PSMD11,CORO1C,HSPA9,PPP2CA,CSNK1A1,RAB29,YWHAH,MAP1B,RAC1,RIPK1,IQGAP1,CLTC,AKT1,SNAPIN,SNCA,EGFR,MSN,UBC,DVL3,TSC1,BAG5,FADD,YWHAG,GAK,PARK2,MAPT,LRRK2,OPA1,PDCD6,PRKDC
7.04e-07	789	156	27	0.173	0.034	GO:0060284	BP	regulation of cell development	development	VIM,RHOA,CDC42,RIMS1,GSK3B,DNM1L,ABL1,MIB1,ARHGEF7,PPP2R1A,DVL1,CORO1C,RAB29,YWHAH,MAP1B,RAC1,IQGAP1,AKT1,SNAPIN,TSC1,BAG5,YWHAG,GAK,PARK2,MAPT,LRRK2,OPA1
2.03e-06	1709	156	40	0.256	0.023	GO:2000026	BP	regulation of multicellular organismal development	development	DVL2,VIM,RHOA,LRP6,CDC42,PRKACA,RIMS1,GSK3B,DNM1L,ABL1,MIB1,TRADD,DVL1,DDX5,PSMD11,HSPA9,PPP2CA,RAB29,YWHAH,MAP1B,RAC1,RIPK1,IQGAP1,CLTC,AKT1,SNAPIN,SNCA,EGFR,UBC,DVL3,TSC1,BAG5,FADD,YWHAG,GAK,PARK2,MAPT,LRRK2,OPA1,PDCD6
2.78e-05	324	156	16	0.103	0.049	GO:0032535	BP	regulation of cellular component size	development	CAPZB,GSK3B,HSP90AB1,ABL1,MAP1B,RAC1,TMOD3,AKT1,MSN,TWF1,TSC1,PPP1CA,GRB2,MAPT,MYO1C,CAPZA2
4.05e-05	429	156	18	0.115	0.042	GO:0022604	BP	regulation of cell morphogenesis	development	RHOA,CDC42,CAPZB,RIMS1,GSK3B,DNM1L,ABL1,ARHGEF7,CORO1C,CSNK1A1,YWHAH,MAP1B,RAC1,MSN,PARK2,MAPT,LRRK2,OPA1
4.76e-05	3286	156	56	0.359	0.017	GO:0048513	BP	animal organ development	development	DVL2,VIM,CUL3,RHOA,NUP133,LRP6,CDC42,GSK3B,ATRX,MYL6,HSP90AB1,ABL1,MAPK1,MIB1,ARHGEF7,TRADD,MAPK3,TSC2,DVL1,DDX5,PSMD11,YWHAE,CORO1C,HSPA9,PPP2CA,MFN2,YWHAH,YWHAQ,RAC1,RIPK1,TMOD3,IQGAP1,CLTC,AKT1,EGFR,MSN,SEC16A,UBC,LRRK1,ACTC1,SHC1,DVL3,PRDX3,TSC1,EEF2,FADD,PPP1CA,MYO1D,GRB2,UNC5C,EIF4EBP1,LRRK2,SVIL,MBP,CALM1,PRKDC
0.000111	624	156	21	0.135	0.034	GO:0048729	BP	tissue morphogenesis	development	DVL2,RHOA,LRP6,CDC42,PRKACA,RAB10,ABL1,MIB1,TSC2,DVL1,PSMD11,RAC1,CLTC,EGFR,MSN,UBC,ACTC1,DVL3,TSC1,PPP1CA,GRB2
0.000113	935	156	26	0.167	0.028	GO:0022603	BP	regulation of anatomical structure morphogenesis	development	DVL2,RHOA,CDC42,CAPZB,RIMS1,GSK3B,DNM1L,ABL1,NFATC2,ARHGEF7,DVL1,PSMD11,CORO1C,CSNK1A1,YWHAH,MAP1B,RAC1,CLTC,MSN,UBC,DVL3,PARK2,MAPT,LRRK2,OPA1,PDCD6
0.000347	1888	156	38	0.244	0.02	GO:0009888	BP	tissue development	development	DVL2,MATK,VIM,RHOA,NUP133,LRP6,CDC42,PRKACA,GSK3B,RAB10,ATRX,MYL6,ABL1,MAPK1,MIB1,TRADD,MAPK3,TSC2,DVL1,DDX5,PSMD11,CORO1C,PPP2CA,RAC1,IQGAP1,CLTC,AKT1,EGFR,MSN,UBC,ACTC1,DVL3,TSC1,EEF2,PPP1CA,GRB2,SVIL,PRKDC
0.00124	20	156	5	0.032	0.25	GO:1903429	BP	regulation of cell maturation	development	GSK3B,PPP2R1A,RAC1,LRRK2,OPA1
0.00134	485	156	17	0.109	0.035	GO:0016049	BP	cell growth	development	CDC42,RIMS1,GSK3B,ABL1,PPP2R1A,SH3GL2,DVL1,DDX5,PPP2CA,PAK4,MAP1B,IQGAP1,AKT1,S100A8,EGFR,PARK2,MAPT
0.00153	731	156	21	0.135	0.029	GO:0060322	BP	head development	development	RHOA,LRP6,CDC42,GSK3B,ATRX,ABL1,MAPK1,MAPK3,YWHAE,YWHAH,YWHAQ,RAC1,EGFR,SEC16A,TSC1,MYO1D,UNC5C,LRRK2,MBP,CALM1,PRKDC
0.00175	89	156	8	0.051	0.09	GO:0060606	BP	tube closure	development	DVL2,LRP6,PRKACA,ABL1,TSC2,DVL1,DVL3,TSC1
0.00326	970	156	24	0.154	0.025	GO:0048646	BP	anatomical structure formation involved in morphogenesis	development	DVL2,CUL3,RHOA,LRP6,CDC42,PRKACA,GSK3B,ABL1,MAPK1,NFATC2,MIB1,MAPK3,TSC2,DVL1,UNC5B,NCL,MFN2,ACTC1,SHC1,DVL3,TSC1,GRB2,PDCD6,PRKDC
0.00388	584	156	18	0.115	0.031	GO:0035295	BP	tube development	development	DVL2,RHOA,NUP133,LRP6,CDC42,PRKACA,ATRX,ABL1,MAPK1,MIB1,MAPK3,TSC2,DVL1,EGFR,DVL3,TSC1,PPP1CA,EIF4EBP1
0.00844	146	156	9	0.058	0.062	GO:0035148	BP	tube formation	development	DVL2,LRP6,PRKACA,ABL1,MIB1,TSC2,DVL1,DVL3,TSC1
0.0111	151	156	9	0.058	0.06	GO:0008361	BP	regulation of cell size	development	GSK3B,HSP90AB1,ABL1,MAP1B,RAC1,AKT1,MSN,TSC1,MAPT
0.0124	153	156	9	0.058	0.059	GO:0030307	BP	positive regulation of cell growth	development	CDC42,RIMS1,GSK3B,MAP1B,AKT1,S100A8,EGFR,PARK2,MAPT
0.024	210	156	10	0.064	0.048	GO:0060560	BP	developmental growth involved in morphogenesis	development	LRP6,RIMS1,GSK3B,ABL1,SH3GL2,DVL1,MAP1B,IQGAP1,PARK2,MAPT
0.036	824	156	20	0.128	0.024	GO:0051093	BP	negative regulation of developmental process	development	VIM,RHOA,PRKACA,GSK3B,ABL1,MAPK1,MIB1,CORO1C,HSPA9,PPP2CA,RAB29,YWHAH,SNAPIN,EGFR,TSC1,BAG5,GAK,PARK2,MAPT,PRKDC
0.0457	276	156	11	0.071	0.04	GO:0010721	BP	negative regulation of cell development	development	VIM,RHOA,GSK3B,MIB1,CORO1C,RAB29,YWHAH,SNAPIN,TSC1,BAG5,GAK
8.15e-06	435	156	19	0.122	0.044	GO:0090066	BP	regulation of anatomical structure size	development	CAPZB,GSK3B,HSP90AB1,ABL1,RGS2,MAP1B,RAC1,TMOD3,AKT1,EGFR,MSN,TWF1,TSC1,PPP1CA,GRB2,MAPT,LRRK2,MYO1C,CAPZA2
1.39e-12	2216	156	57	0.365	0.026	GO:0007399	BP	nervous system development	development - brain	DVL2,VIM,RHOA,NUP133,LRP6,CDC42,PRKACA,CAPZB,RIMS1,GSK3B,RAB10,ATRX,DNM1L,ABL1,MAPK1,MIB1,ARHGEF7,MAPK3,TSC2,SH3GL2,DVL1,UNC5B,YWHAE,UNC5A,RAB29,BECN1,YWHAH,PAK4,MAP1B,YWHAQ,RAC1,IQGAP1,AKT1,S100A8,SNAPIN,SNCA,EGFR,SEC16A,SHC1,DVL3,TSC1,BAG5,RAB8A,EEF2,YWHAG,MYO1D,GRB2,GAK,UNC5C,PARK2,MAPT,LRRK2,MBP,CALM1,OPA1,PRKDC,TUBB3
3.99e-07	769	156	27	0.173	0.035	GO:0051960	BP	regulation of nervous system development	development - brain	DVL2,VIM,RHOA,PRKACA,RIMS1,GSK3B,DNM1L,ABL1,MIB1,DVL1,RAB29,YWHAH,MAP1B,RAC1,IQGAP1,AKT1,SNAPIN,SNCA,DVL3,TSC1,BAG5,YWHAG,GAK,PARK2,MAPT,LRRK2,OPA1
6.02e-06	44	156	8	0.051	0.182	GO:0021762	BP	substantia nigra development	development - brain	RHOA,CDC42,YWHAE,YWHAH,YWHAQ,SEC16A,MBP,CALM1
1.63e-05	96	156	10	0.064	0.104	GO:0030901	BP	midbrain development	development - brain	RHOA,LRP6,CDC42,YWHAE,YWHAH,YWHAQ,RAC1,SEC16A,MBP,CALM1
1.95e-05	920	156	27	0.173	0.029	GO:0007417	BP	central nervous system development	development - brain	VIM,RHOA,LRP6,CDC42,GSK3B,ATRX,ABL1,MAPK1,MAPK3,SH3GL2,YWHAE,YWHAH,YWHAQ,RAC1,AKT1,S100A8,EGFR,SEC16A,TSC1,MYO1D,UNC5C,PARK2,MAPT,LRRK2,MBP,CALM1,PRKDC
0.000443	103	156	9	0.058	0.087	GO:0001841	BP	neural tube formation	development - brain	DVL2,LRP6,PRKACA,ABL1,MIB1,TSC2,DVL1,DVL3,TSC1
0.00209	160	156	10	0.064	0.062	GO:0021915	BP	neural tube development	development - brain	DVL2,NUP133,LRP6,PRKACA,ABL1,MIB1,TSC2,DVL1,DVL3,TSC1
0.0118	697	156	19	0.122	0.027	GO:0007420	BP	brain development	development - brain	RHOA,LRP6,CDC42,GSK3B,ATRX,ABL1,YWHAE,YWHAH,YWHAQ,RAC1,EGFR,SEC16A,TSC1,MYO1D,UNC5C,LRRK2,MBP,CALM1,PRKDC
0.0253	259	156	11	0.071	0.042	GO:0051961	BP	negative regulation of nervous system development	development - brain	VIM,RHOA,PRKACA,GSK3B,MIB1,RAB29,YWHAH,SNAPIN,TSC1,BAG5,GAK
1.82e-09	3828	156	71	0.455	0.019	GO:0030154	BP	cell differentiation	development - cell differentiation	MATK,VIM,CUL3,RHOA,NUP133,LRP6,CDC42,PRKACA,CAPZB,RIMS1,GSK3B,RAB10,ATRX,DNM1L,SRPK1,HSP90AB1,ABL1,MAPK1,NFATC2,MIB1,ARHGEF7,MAPK3,PPP2R1A,SH3GL2,DVL1,UNC5B,DDX5,PSMD11,YWHAE,CORO1C,HSPA9,PPP2CA,UNC5A,RPS15,RGS2,RAB29,RAB32,BECN1,YWHAH,PAK4,MAP1B,RAC1,RIPK1,TMOD3,IQGAP1,CLTC,AKT1,RPS11,S100A8,SNAPIN,EGFR,MSN,LRRK1,ACTC1,SHC1,PRDX3,TSC1,BAG5,RAB8A,EEF2,FADD,YWHAG,GRB2,GAK,UNC5C,PARK2,MAPT,LRRK2,OP…
4.03e-07	658	156	25	0.16	0.038	GO:0000904	BP	cell morphogenesis involved in differentiation	development - cell differentiation	CUL3,RHOA,CDC42,GSK3B,RAB10,DNM1L,ABL1,MAPK1,ARHGEF7,MAPK3,DVL1,UNC5B,CORO1C,UNC5A,YWHAH,MAP1B,RAC1,SHC1,RAB8A,GRB2,UNC5C,MAPT,LRRK2,OPA1,TUBB3
4.05e-06	1527	156	37	0.237	0.024	GO:0045595	BP	regulation of cell differentiation	development - cell differentiation	VIM,RHOA,CDC42,PRKACA,RIMS1,GSK3B,DNM1L,HSP90AB1,ABL1,MAPK1,NFATC2,MIB1,ARHGEF7,PPP2R1A,DVL1,DDX5,CORO1C,HSPA9,PPP2CA,RAB29,YWHAH,MAP1B,RAC1,RIPK1,IQGAP1,AKT1,SNAPIN,EGFR,TSC1,BAG5,FADD,YWHAG,GAK,PARK2,MAPT,LRRK2,OPA1
0.000488	255	156	13	0.083	0.051	GO:0010769	BP	regulation of cell morphogenesis involved in differentiation	development - cell differentiation	RHOA,CDC42,GSK3B,DNM1L,ABL1,ARHGEF7,CORO1C,YWHAH,MAP1B,RAC1,MAPT,LRRK2,OPA1
0.00414	134	156	9	0.058	0.067	GO:0010770	BP	positive regulation of cell morphogenesis involved in differentiation	development - cell differentiation	RHOA,CDC42,GSK3B,DNM1L,ARHGEF7,MAP1B,RAC1,MAPT,OPA1
0.00216	124	156	9	0.058	0.073	GO:0001838	BP	embryonic epithelial tube formation	development - embryology	DVL2,LRP6,PRKACA,ABL1,MIB1,TSC2,DVL1,DVL3,TSC1
0.0105	150	156	9	0.058	0.06	GO:0016331	BP	morphogenesis of embryonic epithelium	development - embryology	DVL2,LRP6,PRKACA,ABL1,MIB1,TSC2,DVL1,DVL3,TSC1
0.0119	570	156	17	0.109	0.03	GO:0043009	BP	chordate embryonic development	development - embryology	DVL2,CUL3,NUP133,LRP6,PRKACA,ABL1,MAPK1,MIB1,TSC2,DVL1,MFN2,AKT1,EGFR,DVL3,TSC1,GRB2,PRKDC
0.0131	574	156	17	0.109	0.03	GO:0009792	BP	embryo development ending in birth or egg hatching	development - embryology	DVL2,CUL3,NUP133,LRP6,PRKACA,ABL1,MAPK1,MIB1,TSC2,DVL1,MFN2,AKT1,EGFR,DVL3,TSC1,GRB2,PRKDC
3.01e-05	524	156	20	0.128	0.038	GO:0002009	BP	morphogenesis of an epithelium	development - epithelium	DVL2,RHOA,LRP6,CDC42,PRKACA,RAB10,ABL1,MIB1,TSC2,DVL1,PSMD11,RAC1,CLTC,EGFR,MSN,UBC,DVL3,TSC1,PPP1CA,GRB2
0.000564	1227	156	29	0.186	0.024	GO:0060429	BP	epithelium development	development - epithelium	DVL2,VIM,RHOA,NUP133,LRP6,CDC42,PRKACA,GSK3B,RAB10,ATRX,ABL1,MAPK1,MIB1,TRADD,TSC2,DVL1,PSMD11,RAC1,IQGAP1,CLTC,AKT1,EGFR,MSN,UBC,DVL3,TSC1,PPP1CA,GRB2,PRKDC
0.00366	132	156	9	0.058	0.068	GO:0072175	BP	epithelial tube formation	development - epithelium	DVL2,LRP6,PRKACA,ABL1,MIB1,TSC2,DVL1,DVL3,TSC1
0.00525	177	156	10	0.064	0.056	GO:1905330	BP	regulation of morphogenesis of an epithelium	development - epithelium	DVL2,RHOA,CDC42,ABL1,DVL1,PSMD11,RAC1,CLTC,UBC,DVL3
0.00075	8	156	4	0.026	0.5	GO:0060020	BP	Bergmann glial cell differentiation	development - glia - cell differentiation	VIM,ABL1,MAPK1,MAPK3
0.00259	65	156	7	0.045	0.108	GO:0048708	BP	astrocyte differentiation	development - glia - cell differentiation	VIM,ABL1,MAPK1,MAPK3,S100A8,EGFR,MAPT
0.000148	65	156	8	0.051	0.123	GO:0048857	BP	neural nucleus development	development - neuronal	RHOA,CDC42,YWHAE,YWHAH,YWHAQ,SEC16A,MBP,CALM1
0.00161	88	156	8	0.051	0.091	GO:0001843	BP	neural tube closure	development - neuronal	DVL2,LRP6,PRKACA,ABL1,TSC2,DVL1,DVL3,TSC1
0.00267	94	156	8	0.051	0.085	GO:0014020	BP	primary neural tube formation	development - neuronal	DVL2,LRP6,PRKACA,ABL1,TSC2,DVL1,DVL3,TSC1
0.00347	11	156	4	0.026	0.364	GO:0014041	BP	regulation of neuron maturation	development - neuronal	GSK3B,RAC1,LRRK2,OPA1
0.00902	188	156	10	0.064	0.053	GO:0045665	BP	negative regulation of neuron differentiation	development - neuronal	VIM,RHOA,GSK3B,MIB1,RAB29,YWHAH,SNAPIN,TSC1,BAG5,GAK
0.0178	203	156	10	0.064	0.049	GO:0016358	BP	dendrite development	development - neuronal	CDC42,DNM1L,DVL1,YWHAH,PAK4,MAP1B,RAC1,IQGAP1,LRRK2,OPA1
1.29e-11	994	156	37	0.237	0.037	GO:0048666	BP	neuron development	development - neuronal	VIM,RHOA,CDC42,CAPZB,RIMS1,GSK3B,RAB10,DNM1L,ABL1,MAPK1,MAPK3,SH3GL2,DVL1,UNC5B,UNC5A,RAB29,BECN1,YWHAH,PAK4,MAP1B,RAC1,IQGAP1,AKT1,SNAPIN,EGFR,SHC1,TSC1,BAG5,RAB8A,GRB2,GAK,UNC5C,PARK2,MAPT,LRRK2,OPA1,TUBB3
4.93e-11	1470	156	44	0.282	0.03	GO:0022008	BP	neurogenesis	development - neuronal	VIM,RHOA,NUP133,LRP6,CDC42,CAPZB,RIMS1,GSK3B,RAB10,DNM1L,ABL1,MAPK1,MIB1,MAPK3,SH3GL2,DVL1,UNC5B,YWHAE,UNC5A,RAB29,BECN1,YWHAH,PAK4,MAP1B,RAC1,IQGAP1,AKT1,S100A8,SNAPIN,EGFR,SHC1,TSC1,BAG5,RAB8A,EEF2,YWHAG,GRB2,GAK,UNC5C,PARK2,MAPT,LRRK2,OPA1,TUBB3
1.14e-10	1248	156	40	0.256	0.032	GO:0030182	BP	neuron differentiation	development - neuronal	VIM,RHOA,LRP6,CDC42,CAPZB,RIMS1,GSK3B,RAB10,DNM1L,ABL1,MAPK1,MIB1,MAPK3,SH3GL2,DVL1,UNC5B,UNC5A,RAB29,BECN1,YWHAH,PAK4,MAP1B,RAC1,IQGAP1,AKT1,SNAPIN,EGFR,SHC1,TSC1,BAG5,RAB8A,YWHAG,GRB2,GAK,UNC5C,PARK2,MAPT,LRRK2,OPA1,TUBB3
5.19e-10	1372	156	41	0.263	0.03	GO:0048699	BP	generation of neurons	development - neuronal	VIM,RHOA,LRP6,CDC42,CAPZB,RIMS1,GSK3B,RAB10,DNM1L,ABL1,MAPK1,MIB1,MAPK3,SH3GL2,DVL1,UNC5B,YWHAE,UNC5A,RAB29,BECN1,YWHAH,PAK4,MAP1B,RAC1,IQGAP1,AKT1,SNAPIN,EGFR,SHC1,TSC1,BAG5,RAB8A,YWHAG,GRB2,GAK,UNC5C,PARK2,MAPT,LRRK2,OPA1,TUBB3
4.67e-07	557	156	23	0.147	0.041	GO:0045664	BP	regulation of neuron differentiation	development - neuronal	VIM,RHOA,RIMS1,GSK3B,DNM1L,ABL1,MIB1,DVL1,RAB29,YWHAH,MAP1B,RAC1,IQGAP1,AKT1,SNAPIN,TSC1,BAG5,YWHAG,GAK,PARK2,MAPT,LRRK2,OPA1
1.13e-06	531	156	22	0.141	0.041	GO:0048667	BP	cell morphogenesis involved in neuron differentiation	development - neuronal	RHOA,CDC42,GSK3B,RAB10,DNM1L,ABL1,MAPK1,MAPK3,DVL1,UNC5B,UNC5A,YWHAH,MAP1B,RAC1,SHC1,RAB8A,GRB2,UNC5C,MAPT,LRRK2,OPA1,TUBB3
2.26e-05	682	156	23	0.147	0.034	GO:0050767	BP	regulation of neurogenesis	development - neuronal	VIM,RHOA,RIMS1,GSK3B,DNM1L,ABL1,MIB1,DVL1,RAB29,YWHAH,MAP1B,RAC1,IQGAP1,AKT1,SNAPIN,TSC1,BAG5,YWHAG,GAK,PARK2,MAPT,LRRK2,OPA1
1.34e-12	872	156	36	0.231	0.041	GO:0031175	BP	neuron projection development	development - neuronal - axon	VIM,RHOA,CDC42,CAPZB,RIMS1,GSK3B,RAB10,DNM1L,ABL1,MAPK1,MAPK3,SH3GL2,DVL1,UNC5B,UNC5A,RAB29,YWHAH,PAK4,MAP1B,RAC1,IQGAP1,AKT1,SNAPIN,EGFR,SHC1,TSC1,BAG5,RAB8A,GRB2,GAK,UNC5C,PARK2,MAPT,LRRK2,OPA1,TUBB3
6.31e-10	581	156	27	0.173	0.046	GO:0048812	BP	neuron projection morphogenesis	development - neuronal - axon	RHOA,CDC42,RIMS1,GSK3B,RAB10,DNM1L,ABL1,MAPK1,MAPK3,SH3GL2,DVL1,UNC5B,UNC5A,YWHAH,MAP1B,RAC1,IQGAP1,EGFR,SHC1,RAB8A,GRB2,UNC5C,PARK2,MAPT,LRRK2,OPA1,TUBB3
5.75e-08	409	156	21	0.135	0.051	GO:0010975	BP	regulation of neuron projection development	development - neuronal - axon	VIM,RHOA,RIMS1,GSK3B,DNM1L,ABL1,DVL1,RAB29,YWHAH,MAP1B,RAC1,IQGAP1,AKT1,SNAPIN,TSC1,BAG5,GAK,PARK2,MAPT,LRRK2,OPA1
0.000229	428	156	17	0.109	0.04	GO:0007409	BP	axonogenesis	development - neuronal - axon	RHOA,GSK3B,RAB10,ABL1,MAPK1,MAPK3,DVL1,UNC5B,UNC5A,MAP1B,RAC1,SHC1,RAB8A,GRB2,UNC5C,MAPT,TUBB3
0.000678	462	156	17	0.109	0.037	GO:0061564	BP	axon development	development - neuronal - axon	RHOA,GSK3B,RAB10,ABL1,MAPK1,MAPK3,DVL1,UNC5B,UNC5A,MAP1B,RAC1,SHC1,RAB8A,GRB2,UNC5C,MAPT,TUBB3
0.00176	121	156	9	0.058	0.074	GO:0010977	BP	negative regulation of neuron projection development	development - neuronal - axon	VIM,RHOA,GSK3B,RAB29,YWHAH,SNAPIN,TSC1,BAG5,GAK
0.00711	143	156	9	0.058	0.063	GO:1990138	BP	neuron projection extension	development - neuronal - axon	RIMS1,GSK3B,ABL1,SH3GL2,DVL1,MAP1B,IQGAP1,PARK2,MAPT
0.0118	239	156	11	0.071	0.046	GO:0010976	BP	positive regulation of neuron projection development	development - neuronal - axon	RHOA,RIMS1,GSK3B,DNM1L,DVL1,MAP1B,RAC1,IQGAP1,PARK2,MAPT,OPA1
0.0137	83	156	7	0.045	0.084	GO:0060996	BP	dendritic spine development	development - neuronal - axon	CDC42,DNM1L,DVL1,PAK4,RAC1,LRRK2,OPA1
0.0389	222	156	10	0.064	0.045	GO:0007411	BP	axon guidance	development - neuronal - axon	MAPK1,MAPK3,DVL1,UNC5B,UNC5A,RAC1,SHC1,GRB2,UNC5C,TUBB3
0.0421	224	156	10	0.064	0.045	GO:0097485	BP	neuron projection guidance	development - neuronal - axon	MAPK1,MAPK3,DVL1,UNC5B,UNC5A,RAC1,SHC1,GRB2,UNC5C,TUBB3
2.77e-06	134	156	12	0.077	0.09	GO:0001738	BP	morphogenesis of a polarized epithelium	development - polarity	DVL2,RHOA,CDC42,RAB10,ABL1,DVL1,PSMD11,RAC1,CLTC,MSN,UBC,DVL3
6.69e-05	111	156	10	0.064	0.09	GO:0090175	BP	regulation of establishment of planar polarity	development - polarity	DVL2,RHOA,CDC42,ABL1,DVL1,PSMD11,RAC1,CLTC,UBC,DVL3
0.000179	123	156	10	0.064	0.081	GO:0001736	BP	establishment of planar polarity	development - polarity	DVL2,RHOA,CDC42,ABL1,DVL1,PSMD11,RAC1,CLTC,UBC,DVL3
0.000179	123	156	10	0.064	0.081	GO:0007164	BP	establishment of tissue polarity	development - polarity	DVL2,RHOA,CDC42,ABL1,DVL1,PSMD11,RAC1,CLTC,UBC,DVL3
0.000388	208	156	12	0.077	0.058	GO:0051054	BP	positive regulation of DNA metabolic process	DNA metabolism	CDC42,MAP2K7,HSP90AA1,ATRX,HSP90AB1,MAPK1,MAPK3,RAC1,AKT1,EGFR,RPS3,SHC1
0.00105	370	156	15	0.096	0.041	GO:0051052	BP	regulation of DNA metabolic process	DNA metabolism	CDC42,MAP2K7,HSP90AA1,GSK3B,ATRX,HSP90AB1,MAPK1,MAPK3,PPP2R1A,PPP2CA,RAC1,AKT1,EGFR,RPS3,SHC1
0.0398	974	156	22	0.141	0.023	GO:0006259	BP	DNA metabolic process	DNA metabolism	CDC42,MAP2K7,HSP90AA1,GSK3B,ATRX,HSP90AB1,ABL1,MAPK1,MAPK3,STUB1,PPP2R1A,PPP2CA,CHD1L,RAC1,AKT1,HSPD1,EGFR,RPS3,UBC,SHC1,TK1,PRKDC
4.04e-19	946	156	45	0.288	0.048	GO:0051338	BP	regulation of transferase activity	enzyme	DVL2,MAP2K3,PPP2R5A,RHOA,LRP6,CDC42,PRKACA,MAP2K7,HSP90AA1,GSK3B,DNAJA1,HSP90AB1,ABL1,MAPK1,MAPK3,TSC2,STUB1,CDC37,PPP2R1A,DVL1,PSMD11,MAP2K6,CORO1C,PPP2CA,RGS2,RAC1,RIPK1,IQGAP1,RPS2,AKT1,SNCA,EGFR,RPS3,UBC,SHC1,DVL3,PRDX3,TSC1,BAG5,YWHAG,PARK2,MAPT,LRRK2,CALM1,IKBKG
3.47e-15	2373	156	63	0.404	0.027	GO:0050790	BP	regulation of catalytic activity	enzyme	DVL2,MAP2K3,PPP2R5A,RHOA,LRP6,CDC42,PRKACA,MAP2K7,RIMS1,HSP90AA1,GSK3B,DNAJA1,DNM1L,HSP90AB1,ABL1,MAPK1,ARFGAP1,ARHGEF7,TRADD,MAPK3,TSC2,STUB1,CDC37,PPP2R1A,DVL1,PSMD11,YWHAE,MAP2K6,CORO1C,BAG2,PPP2CA,RGS2,BECN1,RAC1,RIPK1,IQGAP1,RPS2,AKT1,S100A8,HSPD1,SNCA,EGFR,RPS3,UBC,SHC1,DVL3,PRDX3,TSC1,BAG5,YWHAB,FADD,YWHAG,PPP2R2D,MYO1D,GRB2,PARK2,MAPT,LRRK2,DAPK1,CALM1,PPP2R2A,PDCD6,IKBKG
1.26e-12	1582	156	48	0.308	0.03	GO:0043085	BP	positive regulation of catalytic activity	enzyme	DVL2,MAP2K3,RHOA,CDC42,PRKACA,MAP2K7,HSP90AA1,GSK3B,DNAJA1,DNM1L,HSP90AB1,ABL1,MAPK1,ARFGAP1,ARHGEF7,TRADD,MAPK3,TSC2,STUB1,PSMD11,YWHAE,MAP2K6,CORO1C,PPP2CA,RGS2,RAC1,RIPK1,IQGAP1,RPS2,AKT1,S100A8,HSPD1,SNCA,EGFR,RPS3,UBC,SHC1,DVL3,TSC1,YWHAB,FADD,GRB2,MAPT,LRRK2,DAPK1,CALM1,PDCD6,IKBKG
2.31e-11	644	156	30	0.192	0.047	GO:0051347	BP	positive regulation of transferase activity	enzyme	DVL2,MAP2K3,RHOA,CDC42,PRKACA,MAP2K7,HSP90AA1,HSP90AB1,ABL1,MAPK1,MAPK3,STUB1,PSMD11,MAP2K6,PPP2CA,RAC1,RIPK1,IQGAP1,RPS2,AKT1,SNCA,EGFR,RPS3,UBC,SHC1,DVL3,MAPT,LRRK2,CALM1,IKBKG
6.69e-08	939	156	31	0.199	0.033	GO:0051345	BP	positive regulation of hydrolase activity	enzyme	DVL2,RHOA,GSK3B,DNAJA1,DNM1L,HSP90AB1,ARFGAP1,ARHGEF7,TRADD,TSC2,YWHAE,CORO1C,RGS2,RIPK1,IQGAP1,AKT1,S100A8,HSPD1,SNCA,EGFR,RPS3,SHC1,DVL3,TSC1,FADD,GRB2,MAPT,LRRK2,DAPK1,CALM1,PDCD6
2.04e-07	349	156	19	0.122	0.054	GO:0051348	BP	negative regulation of transferase activity	enzyme	PPP2R5A,LRP6,GSK3B,DNAJA1,ABL1,TSC2,PPP2R1A,DVL1,PSMD11,CORO1C,PPP2CA,RGS2,AKT1,UBC,PRDX3,BAG5,YWHAG,PARK2,MAPT
8.07e-06	1349	156	34	0.218	0.025	GO:0051336	BP	regulation of hydrolase activity	enzyme	DVL2,RHOA,GSK3B,DNAJA1,DNM1L,HSP90AB1,ABL1,ARFGAP1,ARHGEF7,TRADD,TSC2,YWHAE,CORO1C,RGS2,RIPK1,IQGAP1,AKT1,S100A8,HSPD1,SNCA,EGFR,RPS3,SHC1,DVL3,PRDX3,TSC1,FADD,MYO1D,GRB2,MAPT,LRRK2,DAPK1,CALM1,PDCD6
4.98e-05	834	156	25	0.16	0.03	GO:0043086	BP	negative regulation of catalytic activity	enzyme	PPP2R5A,LRP6,GSK3B,DNAJA1,ABL1,TSC2,PPP2R1A,DVL1,PSMD11,YWHAE,CORO1C,PPP2CA,RGS2,IQGAP1,AKT1,SNCA,UBC,PRDX3,TSC1,BAG5,YWHAG,MYO1D,PARK2,MAPT,LRRK2
0.00123	85	156	8	0.051	0.094	GO:0051341	BP	regulation of oxidoreductase activity	enzyme	HSP90AA1,ABL1,AKT1,SNCA,EGFR,PARK2,LRRK2,CALM1
9.24e-17	782	156	39	0.25	0.05	GO:0043549	BP	regulation of kinase activity	enzyme - kinase	DVL2,MAP2K3,PPP2R5A,RHOA,LRP6,CDC42,PRKACA,MAP2K7,DNAJA1,HSP90AB1,ABL1,MAPK1,MAPK3,TSC2,CDC37,PPP2R1A,DVL1,MAP2K6,CORO1C,PPP2CA,RGS2,RAC1,RIPK1,IQGAP1,AKT1,SNCA,EGFR,RPS3,UBC,SHC1,DVL3,PRDX3,TSC1,YWHAG,PARK2,MAPT,LRRK2,CALM1,IKBKG
1.45e-14	2219	156	60	0.385	0.027	GO:0016310	BP	phosphorylation	enzyme - kinase	DVL2,MATK,MAP2K3,CUL3,PPP2R5A,RHOA,LRP6,CDC42,PRKACA,MAP2K7,HSP90AA1,GSK3B,DNAJA1,SRPK1,HSP90AB1,ABL1,MAPK1,MAPK3,TSC2,AKAP8,CDC37,PPP2R1A,DVL1,PSMD11,YWHAE,MAP2K6,CORO1C,PPP2CA,CSNK1A1,RGS2,PAK4,RAC1,RIPK1,NEK1,PAK6,IQGAP1,AKT1,SNCA,EGFR,RPS3,UBC,TWF1,LRRK1,SHC1,DVL3,YWHAZ,PRDX3,TSC1,YWHAB,TK1,YWHAG,GRB2,GAK,PARK2,MAPT,LRRK2,DAPK1,CALM1,PRKDC,IKBKG
2.2e-13	724	156	34	0.218	0.047	GO:0045859	BP	regulation of protein kinase activity	enzyme - kinase	DVL2,MAP2K3,RHOA,LRP6,CDC42,PRKACA,MAP2K7,DNAJA1,HSP90AB1,ABL1,MAPK1,MAPK3,TSC2,CDC37,PPP2R1A,DVL1,MAP2K6,CORO1C,PPP2CA,RGS2,RIPK1,IQGAP1,AKT1,SNCA,EGFR,RPS3,UBC,SHC1,DVL3,TSC1,YWHAG,LRRK2,CALM1,IKBKG
3.51e-13	467	156	28	0.179	0.06	GO:0071900	BP	regulation of protein serine/threonine kinase activity	enzyme - kinase	DVL2,MAP2K3,RHOA,LRP6,MAP2K7,DNAJA1,HSP90AB1,ABL1,MAPK1,MAPK3,CDC37,PPP2R1A,MAP2K6,PPP2CA,RGS2,RIPK1,IQGAP1,AKT1,SNCA,EGFR,RPS3,UBC,SHC1,DVL3,YWHAG,LRRK2,CALM1,IKBKG
3.61e-13	1344	156	45	0.288	0.033	GO:0042325	BP	regulation of phosphorylation	enzyme - kinase	DVL2,MAP2K3,PPP2R5A,RHOA,LRP6,CDC42,PRKACA,MAP2K7,GSK3B,DNAJA1,HSP90AB1,ABL1,MAPK1,MAPK3,TSC2,AKAP8,CDC37,PPP2R1A,DVL1,MAP2K6,CORO1C,PPP2CA,RGS2,RAC1,RIPK1,IQGAP1,AKT1,SNCA,EGFR,RPS3,UBC,TWF1,LRRK1,SHC1,DVL3,PRDX3,TSC1,YWHAG,GRB2,PARK2,MAPT,LRRK2,CALM1,PRKDC,IKBKG
1.59e-10	503	156	26	0.167	0.052	GO:0033674	BP	positive regulation of kinase activity	enzyme - kinase	DVL2,MAP2K3,RHOA,CDC42,PRKACA,MAP2K7,HSP90AB1,ABL1,MAPK1,MAPK3,MAP2K6,PPP2CA,RAC1,RIPK1,IQGAP1,AKT1,SNCA,EGFR,RPS3,UBC,SHC1,DVL3,MAPT,LRRK2,CALM1,IKBKG
9.64e-10	330	156	21	0.135	0.064	GO:0071902	BP	positive regulation of protein serine/threonine kinase activity	enzyme - kinase	DVL2,MAP2K3,RHOA,MAP2K7,HSP90AB1,MAPK1,MAPK3,MAP2K6,PPP2CA,RIPK1,IQGAP1,AKT1,SNCA,EGFR,RPS3,UBC,SHC1,DVL3,LRRK2,CALM1,IKBKG
1.38e-08	467	156	23	0.147	0.049	GO:0045860	BP	positive regulation of protein kinase activity	enzyme - kinase	DVL2,MAP2K3,RHOA,PRKACA,MAP2K7,HSP90AB1,ABL1,MAPK1,MAPK3,MAP2K6,PPP2CA,RIPK1,IQGAP1,AKT1,SNCA,EGFR,RPS3,UBC,SHC1,DVL3,LRRK2,CALM1,IKBKG
4.19e-07	888	156	29	0.186	0.033	GO:0042327	BP	positive regulation of phosphorylation	enzyme - kinase	DVL2,MAP2K3,RHOA,CDC42,PRKACA,MAP2K7,GSK3B,HSP90AB1,ABL1,MAPK1,MAPK3,DVL1,MAP2K6,PPP2CA,RAC1,RIPK1,IQGAP1,AKT1,SNCA,EGFR,RPS3,UBC,LRRK1,SHC1,DVL3,MAPT,LRRK2,CALM1,IKBKG
7.99e-07	424	156	20	0.128	0.047	GO:0042326	BP	negative regulation of phosphorylation	enzyme - kinase	PPP2R5A,LRP6,DNAJA1,ABL1,TSC2,PPP2R1A,DVL1,CORO1C,PPP2CA,RGS2,AKT1,SNCA,LRRK1,PRDX3,YWHAG,PARK2,MAPT,LRRK2,CALM1,PRKDC
7.01e-06	253	156	15	0.096	0.059	GO:0033673	BP	negative regulation of kinase activity	enzyme - kinase	PPP2R5A,LRP6,DNAJA1,ABL1,TSC2,PPP2R1A,DVL1,CORO1C,PPP2CA,RGS2,AKT1,PRDX3,YWHAG,PARK2,MAPT
0.0109	237	156	11	0.071	0.046	GO:0006469	BP	negative regulation of protein kinase activity	enzyme - kinase	LRP6,DNAJA1,ABL1,TSC2,PPP2R1A,DVL1,CORO1C,PPP2CA,RGS2,AKT1,YWHAG
4.73e-05	209	156	13	0.083	0.062	GO:2000116	BP	regulation of cysteine-type endopeptidase activity	enzyme - peptidase	TRADD,YWHAE,RIPK1,AKT1,S100A8,HSPD1,SNCA,RPS3,PRDX3,FADD,MAPT,DAPK1,PDCD6
0.000243	127	156	10	0.064	0.079	GO:2001056	BP	positive regulation of cysteine-type endopeptidase activity	enzyme - peptidase	TRADD,RIPK1,S100A8,HSPD1,SNCA,RPS3,FADD,MAPT,DAPK1,PDCD6
0.000608	140	156	10	0.064	0.071	GO:0010950	BP	positive regulation of endopeptidase activity	enzyme - peptidase	TRADD,RIPK1,S100A8,HSPD1,SNCA,RPS3,FADD,MAPT,DAPK1,PDCD6
0.00156	155	156	10	0.064	0.065	GO:0010952	BP	positive regulation of peptidase activity	enzyme - peptidase	TRADD,RIPK1,S100A8,HSPD1,SNCA,RPS3,FADD,MAPT,DAPK1,PDCD6
0.0285	368	156	13	0.083	0.035	GO:0052548	BP	regulation of endopeptidase activity	enzyme - peptidase	TRADD,YWHAE,RIPK1,AKT1,S100A8,HSPD1,SNCA,RPS3,PRDX3,FADD,MAPT,DAPK1,PDCD6
0.0495	139	156	8	0.051	0.058	GO:0035303	BP	regulation of dephosphorylation	enzyme - phosphatase	PPP2R5A,HSP90AB1,YWHAE,IQGAP1,TSC1,YWHAB,MYO1D,CALM1
3.44e-31	2654	156	87	0.558	0.033	GO:0051641	BP	cellular localization	general	DVL2,SLC25A5,LAMP2,RPS20,CUL3,PPP2R5A,RHOA,NUP133,LRP6,CDC42,PRKACA,KLHL20,RIMS1,HSP90AA1,GSK3B,TNPO1,RAB10,ATRX,DNAJA1,DNM1L,SCFD1,HSP90AB1,ABL1,MAPK1,ARFGAP1,CCDC22,MAPK3,TSC2,RPS16,CDC37,DNM1,SH3GL2,DVL1,YWHAE,HSPA8,HSPA9,RPS15,MFN2,RAB29,RAB32,CSE1L,BECN1,YWHAH,MAP1B,YWHAQ,RAC1,IQGAP1,RPS2,CLTC,AKT1,RPS11,SNAPIN,HSPD1,SNCA,EGFR,MSN,SEC16A,RPS3,UBC,TWF1,SLC25A4,DVL3,YWHAZ,TSC1,YWHAB,RAB8A,RPL1…
1.52e-25	2916	156	84	0.538	0.029	GO:0044085	BP	cellular component biogenesis	general	DVL2,RPS20,CUL3,RHOA,CDC42,PRKACA,CAPZB,RIMS1,HSP90AA1,GSK3B,TNPO1,ATRX,DNM1L,SCFD1,AGO1,SRPK1,HSP90AB1,ABL1,ARHGEF7,TRADD,MAPK3,STUB1,TUBB4A,RPS16,PPP2R1A,DNM1,DVL1,PSMD11,YWHAE,HSPA8,CORO1C,MDN1,CSNK1A1,RPS15,MFN2,RGS2,RAB29,RAB32,AGO2,BECN1,MYO1B,CHD1L,RAC1,EPRS,RIPK1,NEK1,CENPO,TMOD3,IQGAP1,RPS2,RPS11,HSPD1,SNCA,MSN,SEC16A,RPS3,UBC,TWF1,ACTC1,YWHAZ,TSC1,BAG5,YWHAB,RAB8A,RPL13,TUBA1A,TK1,FADD,…
6.47e-24	4739	156	103	0.66	0.022	GO:0048519	BP	negative regulation of biological process	general	DVL2,SLC25A5,RPS20,VIM,CUL3,PPP2R5A,RHOA,NUP133,LRP6,CDC42,PRKACA,KLHL20,CAPZB,GSK3B,ATRX,DNAJA1,SCFD1,AGO1,SRPK1,HSP90AB1,ABL1,MAPK1,NFATC2,MIB1,CCDC22,ARHGEF7,TRADD,TSC2,STUB1,AKAP8,RPS16,PPP2R1A,DNM1,SH3GL2,DVL1,UNC5B,DDX5,PSMD11,YWHAE,MAP2K6,HSPA8,CORO1C,HSPA9,PPP2CA,CSNK1A1,RPS15,MFN2,RGS2,RAB29,AGO2,BECN1,YWHAH,MAP1B,YWHAQ,RAC1,EPRS,RIPK1,TMOD3,IQGAP1,RPS2,CLTC,AKT1,RPS11,SNAPIN,HSPD1,SNCA,…
3.02e-16	4244	156	87	0.558	0.02	GO:0048523	BP	negative regulation of cellular process	general	DVL2,SLC25A5,VIM,CUL3,PPP2R5A,RHOA,LRP6,CDC42,PRKACA,KLHL20,CAPZB,GSK3B,ATRX,DNAJA1,SCFD1,AGO1,HSP90AB1,ABL1,MAPK1,NFATC2,MIB1,CCDC22,ARHGEF7,TRADD,TSC2,STUB1,PPP2R1A,DNM1,SH3GL2,DVL1,UNC5B,DDX5,PSMD11,YWHAE,MAP2K6,HSPA8,CORO1C,HSPA9,PPP2CA,CSNK1A1,MFN2,RGS2,RAB29,AGO2,BECN1,YWHAH,YWHAQ,RAC1,EPRS,RIPK1,TMOD3,IQGAP1,CLTC,AKT1,SNAPIN,HSPD1,SNCA,EGFR,RPS3,UBC,TWF1,SLC25A4,LRRK1,ACTC1,DVL3,YWHAZ,PRDX…
6.48e-16	10663	156	139	0.891	0.013	GO:0044763	BP	single-organism cellular process	general	DVL2,SLC25A5,LAMP2,MATK,VIM,MAP2K3,CUL3,PPP2R5A,RHOA,NUP133,LRP6,CDC42,PRKACA,KLHL20,MAP2K7,CAPZB,RIMS1,HSP90AA1,GSK3B,TNPO1,RAB10,ATRX,DNAJA1,DNM1L,LYZ,SCFD1,MYL6,AGO1,SRPK1,HSP90AB1,ABL1,MAPK1,NFATC2,MYL9,MIB1,CCDC22,ARHGEF7,TRADD,MAPK3,TSC2,STUB1,TUBB4A,AKAP8,CDC37,PPP2R1A,DNM1,SH3GL2,DVL1,UNC5B,DDX5,PSMD11,YWHAE,MAP2K6,HSPA8,CORO1C,RAB5B,LDHB,HSPA9,PPP2CA,CSNK1A1,UNC5A,RPS15,MFN2,RGS2,RAB29,R…
3.14e-15	4681	156	90	0.577	0.019	GO:0048522	BP	positive regulation of cellular process	general	DVL2,SLC25A5,MATK,MAP2K3,CUL3,PPP2R5A,RHOA,LRP6,CDC42,PRKACA,MAP2K7,RIMS1,HSP90AA1,GSK3B,ATRX,DNAJA1,DNM1L,AGO1,HSP90AB1,ABL1,MAPK1,NFATC2,MIB1,CCDC22,ARHGEF7,TRADD,MAPK3,TSC2,STUB1,AKAP8,CDC37,PPP2R1A,DVL1,UNC5B,DDX5,PSMD11,YWHAE,MAP2K6,HSPA8,CORO1C,PPP2CA,CSNK1A1,NCL,MFN2,RGS2,RAB29,AGO2,BECN1,YWHAH,MAP1B,CHD1L,YWHAQ,RAC1,RIPK1,PPP2R1B,TMOD3,IQGAP1,AKT1,S100A8,HSPD1,SNCA,EGFR,MSN,RPS3,UBC,LRRK1…
4.52e-15	5307	156	96	0.615	0.018	GO:0048518	BP	positive regulation of biological process	general	DVL2,SLC25A5,MATK,VIM,MAP2K3,CUL3,PPP2R5A,RHOA,LRP6,CDC42,PRKACA,MAP2K7,RIMS1,HSP90AA1,GSK3B,ATRX,DNAJA1,DNM1L,AGO1,SRPK1,HSP90AB1,ABL1,MAPK1,NFATC2,MIB1,CCDC22,ARHGEF7,TRADD,MAPK3,TSC2,STUB1,AKAP8,CDC37,PPP2R1A,DNM1,DVL1,UNC5B,DDX5,PSMD11,YWHAE,MAP2K6,HSPA8,CORO1C,PPP2CA,CSNK1A1,NCL,MFN2,RGS2,RAB29,AGO2,BECN1,YWHAH,MAP1B,CHD1L,YWHAQ,RAC1,RIPK1,PPP2R1B,TMOD3,IQGAP1,AKT1,S100A8,SNAPIN,HSPD1,SNCA,E…
1.97e-13	2889	156	67	0.429	0.023	GO:0065009	BP	regulation of molecular function	general	DVL2,MAP2K3,PPP2R5A,RHOA,LRP6,CDC42,PRKACA,MAP2K7,RIMS1,HSP90AA1,GSK3B,DNAJA1,DNM1L,HSP90AB1,ABL1,MAPK1,ARFGAP1,ARHGEF7,TRADD,MAPK3,TSC2,STUB1,CDC37,PPP2R1A,DVL1,PSMD11,YWHAE,MAP2K6,CORO1C,BAG2,PPP2CA,CSNK1A1,RGS2,BECN1,YWHAH,RAC1,RIPK1,IQGAP1,RPS2,AKT1,S100A8,SNAPIN,HSPD1,SNCA,EGFR,RPS3,UBC,SHC1,DVL3,PRDX3,TSC1,BAG5,YWHAB,FADD,YWHAG,PPP1CA,PPP2R2D,MYO1D,GRB2,PARK2,MAPT,LRRK2,DAPK1,CALM1,PPP2R2A,…
2.93e-13	935	156	38	0.244	0.041	GO:1902580	BP	single-organism cellular localization	general	PPP2R5A,RHOA,NUP133,LRP6,CDC42,RIMS1,HSP90AA1,GSK3B,TNPO1,RAB10,HSP90AB1,MAPK1,CCDC22,MAPK3,TSC2,DNM1,SH3GL2,YWHAE,YWHAH,MAP1B,YWHAQ,RAC1,CLTC,AKT1,SNAPIN,HSPD1,SNCA,EGFR,YWHAZ,TSC1,YWHAB,RAB8A,YWHAG,GAK,PARK2,MAPT,LRRK2,OPA1
8.72e-12	1870	156	51	0.327	0.027	GO:0044093	BP	positive regulation of molecular function	general	DVL2,MAP2K3,RHOA,LRP6,CDC42,PRKACA,MAP2K7,HSP90AA1,GSK3B,DNAJA1,DNM1L,HSP90AB1,ABL1,MAPK1,ARFGAP1,ARHGEF7,TRADD,MAPK3,TSC2,STUB1,PSMD11,YWHAE,MAP2K6,CORO1C,PPP2CA,RGS2,RAC1,RIPK1,IQGAP1,RPS2,AKT1,S100A8,HSPD1,SNCA,EGFR,RPS3,UBC,SHC1,DVL3,PRDX3,TSC1,YWHAB,FADD,GRB2,PARK2,MAPT,LRRK2,DAPK1,CALM1,PDCD6,IKBKG
8.94e-12	10923	156	135	0.865	0.012	GO:0050789	BP	regulation of biological process	general	DVL2,SLC25A5,MATK,RPS20,VIM,MAP2K3,CUL3,PPP2R5A,RHOA,NUP133,LRP6,CDC42,PRKACA,KLHL20,MAP2K7,CAPZB,RIMS1,HSP90AA1,GSK3B,TNPO1,RAB10,ATRX,DNAJA1,DNM1L,SCFD1,AGO1,SRPK1,HSP90AB1,ABL1,MAPK1,NFATC2,ARFGAP1,MYL9,MIB1,CCDC22,ARHGEF7,TRADD,MAPK3,TSC2,STUB1,AKAP8,RPS16,CDC37,PPP2R1A,DNM1,SH3GL2,DVL1,UNC5B,DDX5,PSMD11,YWHAE,MAP2K6,HSPA8,CORO1C,RAB5B,BAG2,HSPA9,PPP2CA,CSNK1A1,UNC5A,NCL,RPS15,MFN2,RGS2,RAB29…
2.71e-11	11521	156	138	0.885	0.012	GO:0065007	BP	biological regulation	general	DVL2,SLC25A5,LAMP2,MATK,RPS20,VIM,MAP2K3,CUL3,PPP2R5A,RHOA,NUP133,LRP6,CDC42,PRKACA,KLHL20,MAP2K7,CAPZB,RIMS1,HSP90AA1,GSK3B,TNPO1,RAB10,ATRX,DNAJA1,DNM1L,LYZ,SCFD1,AGO1,SRPK1,HSP90AB1,ABL1,MAPK1,NFATC2,ARFGAP1,MYL9,MIB1,CCDC22,ARHGEF7,TRADD,MAPK3,TSC2,STUB1,AKAP8,RPS16,CDC37,PPP2R1A,DNM1,SH3GL2,DVL1,UNC5B,DDX5,PSMD11,YWHAE,MAP2K6,HSPA8,CORO1C,RAB5B,BAG2,HSPA9,PPP2CA,CSNK1A1,UNC5A,NCL,RPS15,MFN2,…
1.05e-10	2366	156	56	0.359	0.024	GO:0051704	BP	multi-organism process	general	SLC25A5,RPS20,VIM,MAP2K3,RHOA,NUP133,CDC42,PRKACA,MAP2K7,TNPO1,ATRX,DNAJA1,LYZ,SRPK1,HSP90AB1,ABL1,MAPK1,MAPK3,TSC2,AKAP8,RPS16,PPP2R1A,DVL1,DDX5,YWHAE,MAP2K6,HSPA8,RPS15,RGS2,RAB29,BECN1,RAC1,RPS2,AKT1,RPS11,S100A8,SNAPIN,HSPD1,SNCA,RPS3,UBC,SLC25A4,SHC1,PRDX3,YWHAB,RPL13,FADD,SLC25A6,GRB2,RPS27,PARK2,RPS23,RPL14,RPL23A,RPL10A,IKBKG
8e-10	791	156	31	0.199	0.039	GO:0044087	BP	regulation of cellular component biogenesis	general	RHOA,CDC42,PRKACA,CAPZB,HSP90AA1,GSK3B,DNM1L,SCFD1,ABL1,STUB1,HSPA8,CORO1C,RGS2,BECN1,CHD1L,RAC1,TMOD3,IQGAP1,SNCA,MSN,RPS3,TWF1,TSC1,BAG5,GRB2,PARK2,MAPT,EIF4EBP1,LRRK2,MYO1C,CAPZA2
9.6e-10	6090	156	94	0.603	0.015	GO:0044707	BP	single-multicellular organism process	general	DVL2,VIM,MAP2K3,CUL3,RHOA,NUP133,LRP6,CDC42,PRKACA,CAPZB,RIMS1,GSK3B,RAB10,ATRX,DNM1L,LYZ,MYL6,HSP90AB1,ABL1,MAPK1,NFATC2,MYL9,MIB1,ARHGEF7,TRADD,MAPK3,TSC2,AKAP8,DNM1,SH3GL2,DVL1,UNC5B,DDX5,PSMD11,YWHAE,CORO1C,HSPA9,PPP2CA,UNC5A,NCL,RPS15,MFN2,RGS2,RAB29,AGO2,BECN1,YWHAH,PAK4,MAP1B,YWHAQ,RAC1,RIPK1,TMOD3,IQGAP1,CLTC,AKT1,RPS11,S100A8,SNAPIN,HSPD1,SNCA,EGFR,MSN,SEC16A,UBC,LRRK1,ACTC1,SHC1,DVL3,YW…
3.74e-09	3428	156	66	0.423	0.019	GO:0065008	BP	regulation of biological quality	general	SLC25A5,LAMP2,RHOA,LRP6,CDC42,PRKACA,MAP2K7,CAPZB,RIMS1,HSP90AA1,GSK3B,TNPO1,ATRX,LYZ,HSP90AB1,ABL1,MAPK1,MYL9,CCDC22,ARHGEF7,MAPK3,STUB1,CDC37,DVL1,PSMD11,YWHAE,HSPA8,HSPA9,CSNK1A1,MFN2,RGS2,YWHAH,MAP1B,YWHAQ,RAC1,TMOD3,AKT1,S100A8,SNAPIN,HSPD1,SNCA,EGFR,MSN,UBC,TWF1,SLC25A4,LRRK1,DVL3,YWHAZ,PRDX3,TSC1,YWHAB,RAB8A,FADD,SLC25A6,YWHAG,PPP1CA,GRB2,PARK2,MAPT,LRRK2,MYO1C,CALM1,CAPZA2,IFI30,PRKDC
3.99e-09	3256	156	64	0.41	0.02	GO:1902578	BP	single-organism localization	general	SLC25A5,LAMP2,PPP2R5A,RHOA,NUP133,LRP6,CDC42,PRKACA,RIMS1,HSP90AA1,GSK3B,TNPO1,RAB10,DNM1L,LYZ,SCFD1,HSP90AB1,ABL1,MAPK1,CCDC22,ARHGEF7,MAPK3,TSC2,DNM1,SH3GL2,DVL1,PSMD11,YWHAE,MAP2K6,HSPA8,CORO1C,RAB5B,CSNK1A1,BECN1,YWHAH,MAP1B,YWHAQ,RAC1,IQGAP1,CLTC,AKT1,S100A8,SNAPIN,HSPD1,SNCA,EGFR,TWF1,SLC25A4,YWHAZ,TSC1,YWHAB,RAB8A,EEF2,SLC25A6,YWHAG,GRB2,GAK,PARK2,MAPT,LRRK2,TUBB,MYO1C,CALM1,OPA1
1.02e-08	15390	156	154	0.987	0.01	GO:0009987	BP	cellular process	general	DVL2,SLC25A5,LAMP2,MATK,RPS20,VIM,MAP2K3,CUL3,PPP2R5A,RHOA,NUP133,LRP6,CDC42,PRKACA,KLHL20,MAP2K7,CAPZB,RIMS1,HSP90AA1,GSK3B,TNPO1,RAB10,ATRX,DNAJA1,DNM1L,LYZ,SCFD1,MYL6,AGO1,SRPK1,HSP90AB1,ABL1,MAPK1,NFATC2,ARFGAP1,MYL9,MIB1,CCDC22,ARHGEF7,TRADD,MAPK3,TSC2,STUB1,TUBB4A,AKAP8,RPS16,CDC37,PPP2R1A,DNM1,SH3GL2,DVL1,UNC5B,DDX5,PSMD11,YWHAE,MAP2K6,HSPA8,CORO1C,RAB5B,LDHB,MDN1,BAG2,HSPA9,PPP2CA,CSNK1A1…
2.1e-08	13288	156	144	0.923	0.011	GO:0044699	BP	single-organism process	general	DVL2,SLC25A5,LAMP2,MATK,VIM,MAP2K3,CUL3,PPP2R5A,RHOA,NUP133,LRP6,CDC42,PRKACA,KLHL20,MAP2K7,CAPZB,RIMS1,HSP90AA1,GSK3B,TNPO1,RAB10,ATRX,DNAJA1,DNM1L,LYZ,SCFD1,MYL6,AGO1,SRPK1,HSP90AB1,ABL1,MAPK1,NFATC2,ARFGAP1,MYL9,MIB1,CCDC22,ARHGEF7,TRADD,MAPK3,TSC2,STUB1,TUBB4A,AKAP8,CDC37,PPP2R1A,DNM1,SH3GL2,DVL1,UNC5B,DDX5,PSMD11,YWHAE,MAP2K6,HSPA8,CORO1C,RAB5B,LDHB,HSPA9,PPP2CA,CSNK1A1,UNC5A,NCL,RPS15,MFN2,…
2.15e-08	4117	156	72	0.462	0.017	GO:0043412	BP	macromolecule modification	general	DVL2,MATK,MAP2K3,CUL3,PPP2R5A,RHOA,NUP133,LRP6,CDC42,PRKACA,KLHL20,MAP2K7,HSP90AA1,GSK3B,ATRX,DNAJA1,SRPK1,HSP90AB1,ABL1,MAPK1,MIB1,CCDC22,MAPK3,TSC2,STUB1,AKAP8,CDC37,PPP2R1A,DVL1,PSMD11,YWHAE,MAP2K6,HSPA8,CORO1C,PPP2CA,CSNK1A1,RGS2,BECN1,PAK4,RAC1,RIPK1,NEK1,PAK6,IQGAP1,RPS2,AKT1,S100A8,SNCA,EGFR,RPS3,UBC,TWF1,LRRK1,SHC1,DVL3,PRDX3,TSC1,BAG5,YWHAB,EEF2,YWHAG,PPP1CA,PPP2R2D,GRB2,GAK,PARK2,LRRK2,…
8.89e-08	7105	156	99	0.635	0.014	GO:0032501	BP	multicellular organismal process	general	DVL2,VIM,MAP2K3,CUL3,RHOA,NUP133,LRP6,CDC42,PRKACA,CAPZB,RIMS1,GSK3B,RAB10,ATRX,DNAJA1,DNM1L,LYZ,MYL6,SRPK1,HSP90AB1,ABL1,MAPK1,NFATC2,MYL9,MIB1,ARHGEF7,TRADD,MAPK3,TSC2,AKAP8,PPP2R1A,DNM1,SH3GL2,DVL1,UNC5B,DDX5,PSMD11,YWHAE,MAP2K6,CORO1C,HSPA9,PPP2CA,UNC5A,NCL,RPS15,MFN2,RGS2,RAB29,AGO2,BECN1,YWHAH,PAK4,MAP1B,YWHAQ,RAC1,RIPK1,TMOD3,IQGAP1,CLTC,AKT1,RPS11,S100A8,TPM3,SNAPIN,HSPD1,SNCA,EGFR,MSN,SE…
1.38e-06	2643	156	52	0.333	0.02	GO:0051239	BP	regulation of multicellular organismal process	general	DVL2,VIM,MAP2K3,RHOA,LRP6,CDC42,PRKACA,RIMS1,GSK3B,DNM1L,ABL1,MAPK1,MYL9,MIB1,TRADD,MAPK3,AKAP8,PPP2R1A,DVL1,DDX5,PSMD11,YWHAE,CORO1C,HSPA9,PPP2CA,RGS2,RAB29,YWHAH,MAP1B,RAC1,RIPK1,IQGAP1,CLTC,AKT1,SNAPIN,HSPD1,SNCA,EGFR,UBC,DVL3,TSC1,BAG5,FADD,YWHAG,GAK,PARK2,MAPT,LRRK2,CALM1,OPA1,PDCD6,PRKDC
2.87e-06	10297	156	121	0.776	0.012	GO:0050794	BP	regulation of cellular process	general	DVL2,SLC25A5,MATK,VIM,MAP2K3,CUL3,PPP2R5A,RHOA,NUP133,LRP6,CDC42,PRKACA,KLHL20,MAP2K7,CAPZB,RIMS1,HSP90AA1,GSK3B,RAB10,ATRX,DNAJA1,DNM1L,SCFD1,AGO1,SRPK1,HSP90AB1,ABL1,MAPK1,NFATC2,ARFGAP1,MIB1,CCDC22,ARHGEF7,TRADD,MAPK3,TSC2,STUB1,AKAP8,CDC37,PPP2R1A,DNM1,SH3GL2,DVL1,UNC5B,DDX5,PSMD11,YWHAE,MAP2K6,HSPA8,CORO1C,RAB5B,BAG2,HSPA9,PPP2CA,CSNK1A1,UNC5A,NCL,MFN2,RGS2,RAB29,RAB32,AGO2,BECN1,YWHAH,PAK4,…
4.44e-05	1090	156	29	0.186	0.027	GO:0044092	BP	negative regulation of molecular function	general	PPP2R5A,LRP6,GSK3B,DNAJA1,ABL1,MAPK3,TSC2,STUB1,PPP2R1A,DVL1,PSMD11,YWHAE,CORO1C,PPP2CA,RGS2,IQGAP1,AKT1,SNCA,UBC,PRDX3,TSC1,BAG5,YWHAG,PPP1CA,MYO1D,PARK2,MAPT,LRRK2,CALM1
0.00029	1334	156	31	0.199	0.023	GO:0001775	BP	cell activation	general	LAMP2,RHOA,CDC42,HSP90AA1,RAB10,LYZ,HSP90AB1,ABL1,MAPK1,NFATC2,MYL9,MAPK3,PSMD11,HSPA8,RAB5B,RAB29,RAC1,IQGAP1,AKT1,S100A8,HSPD1,SNCA,EGFR,YWHAZ,TSC1,EEF2,FADD,GRB2,MAPT,TUBB,PRKDC
0.000744	311	156	14	0.09	0.045	GO:0051098	BP	regulation of binding	general	CDC42,PRKACA,GSK3B,HSP90AB1,ABL1,ARHGEF7,MAPK3,STUB1,DVL1,CSNK1A1,SNAPIN,PPP1CA,PARK2,LRRK2
0.00182	17011	156	155	0.994	0.009	GO:0008150	BP	biological_process	general	DVL2,SLC25A5,LAMP2,TMEM132A,MATK,RPS20,VIM,MAP2K3,CUL3,PPP2R5A,RHOA,NUP133,LRP6,CDC42,PRKACA,KLHL20,MAP2K7,CAPZB,RIMS1,HSP90AA1,GSK3B,TNPO1,RAB10,ATRX,DNAJA1,DNM1L,LYZ,SCFD1,MYL6,AGO1,SRPK1,HSP90AB1,ABL1,MAPK1,NFATC2,ARFGAP1,MYL9,MIB1,CCDC22,ARHGEF7,TRADD,MAPK3,TSC2,STUB1,TUBB4A,AKAP8,RPS16,CDC37,PPP2R1A,DNM1,SH3GL2,DVL1,UNC5B,DDX5,PSMD11,YWHAE,MAP2K6,HSPA8,CORO1C,RAB5B,LDHB,MDN1,BAG2,HSPA9,PPP2C…
0.00817	1639	156	32	0.205	0.02	GO:0040011	BP	locomotion	general	CUL3,RHOA,CDC42,GSK3B,DNAJA1,ABL1,MAPK1,NFATC2,ARHGEF7,MAPK3,TSC2,DVL1,UNC5B,YWHAE,CORO1C,UNC5A,PAK4,RAC1,IQGAP1,AKT1,S100A8,SNCA,EGFR,MSN,SHC1,FADD,GRB2,UNC5C,LRRK2,MYO1C,PDCD6,TUBB3
0.014	456	156	15	0.096	0.033	GO:0044089	BP	positive regulation of cellular component biogenesis	general	RHOA,CDC42,GSK3B,STUB1,RGS2,BECN1,CHD1L,RAC1,IQGAP1,MSN,RPS3,TSC1,GRB2,MAPT,MYO1C
0.0335	95	156	7	0.045	0.074	GO:0051261	BP	protein depolymerization	general	CAPZB,SH3GL2,HSPA8,TMOD3,TWF1,GAK,CAPZA2
1.37e-07	2816	156	56	0.359	0.02	GO:0002376	BP	immune system process	immune system	LAMP2,MATK,RHOA,CDC42,PRKACA,MAP2K7,HSP90AA1,RAB10,LYZ,SRPK1,HSP90AB1,ABL1,MAPK1,NFATC2,ARHGEF7,MAPK3,AKAP8,CDC37,SH3GL2,PSMD11,MAP2K6,HSPA8,RAB5B,HSPA9,RAB29,RAB32,BECN1,RAC1,EPRS,RIPK1,TMOD3,IQGAP1,CLTC,AKT1,S100A8,HSPD1,SNCA,MSN,UBC,LRRK1,SHC1,PRDX3,TSC1,EEF2,FADD,GRB2,MAPT,TUBB,DAPK1,MYO1C,MBP,CALM1,CAPZA2,IFI30,PRKDC,IKBKG
6.07e-06	2008	156	43	0.276	0.021	GO:0006955	BP	immune response	immune system	LAMP2,MATK,RHOA,CDC42,PRKACA,MAP2K7,HSP90AA1,RAB10,LYZ,SRPK1,HSP90AB1,ABL1,MAPK1,NFATC2,MAPK3,AKAP8,CDC37,PSMD11,MAP2K6,HSPA8,RAB5B,RAB29,RAC1,EPRS,RIPK1,IQGAP1,S100A8,HSPD1,SNCA,UBC,SHC1,TSC1,EEF2,FADD,GRB2,TUBB,DAPK1,MYO1C,MBP,CALM1,CAPZA2,IFI30,IKBKG
0.000414	615	156	20	0.128	0.033	GO:0002253	BP	activation of immune response	immune system	CDC42,PRKACA,HSP90AA1,HSP90AB1,ABL1,MAPK1,NFATC2,MAPK3,PSMD11,MAP2K6,RAB29,RAC1,RIPK1,S100A8,HSPD1,UBC,FADD,GRB2,MYO1C,IKBKG
0.00257	957	156	24	0.154	0.025	GO:0050776	BP	regulation of immune response	immune system	CDC42,PRKACA,MAP2K7,HSP90AA1,HSP90AB1,ABL1,MAPK1,NFATC2,MAPK3,CDC37,PSMD11,MAP2K6,RAB29,RAC1,RIPK1,S100A8,HSPD1,UBC,SHC1,FADD,GRB2,MYO1C,CALM1,IKBKG
0.00788	1397	156	29	0.186	0.021	GO:0002682	BP	regulation of immune system process	immune system	CDC42,PRKACA,MAP2K7,HSP90AA1,HSP90AB1,ABL1,MAPK1,NFATC2,MAPK3,CDC37,PSMD11,MAP2K6,HSPA9,RAB29,RAC1,RIPK1,AKT1,S100A8,HSPD1,SNCA,MSN,UBC,SHC1,FADD,GRB2,MYO1C,CALM1,PRKDC,IKBKG
0.00799	744	156	20	0.128	0.027	GO:0050778	BP	positive regulation of immune response	immune system	CDC42,PRKACA,HSP90AA1,HSP90AB1,ABL1,MAPK1,NFATC2,MAPK3,PSMD11,MAP2K6,RAB29,RAC1,RIPK1,S100A8,HSPD1,UBC,FADD,GRB2,MYO1C,IKBKG
0.00969	1491	156	30	0.192	0.02	GO:0006952	BP	defense response	immune system	MATK,MAP2K3,PRKACA,LYZ,SRPK1,HSP90AB1,ABL1,MAPK3,AKAP8,CDC37,PSMD11,MAP2K6,BECN1,RAC1,EPRS,RIPK1,AKT1,S100A8,HSPD1,SNCA,EGFR,UBC,FADD,SLC25A6,GRB2,TUBB,DAPK1,CAPZA2,IFI30,IKBKG
0.0214	1158	156	25	0.16	0.022	GO:0002252	BP	immune effector process	immune system	LAMP2,RHOA,CDC42,HSP90AA1,RAB10,LYZ,HSP90AB1,ABL1,MAPK1,MAPK3,PSMD11,HSPA8,RAB5B,BECN1,RAC1,IQGAP1,S100A8,HSPD1,TSC1,EEF2,FADD,GRB2,TUBB,MYO1C,PRKDC
0.0255	669	156	18	0.115	0.027	GO:0002263	BP	cell activation involved in immune response	immune system	LAMP2,RHOA,HSP90AA1,RAB10,LYZ,HSP90AB1,ABL1,MAPK1,PSMD11,HSPA8,RAB5B,RAC1,IQGAP1,S100A8,HSPD1,TSC1,EEF2,TUBB
0.00564	861	156	22	0.141	0.026	GO:0045087	BP	innate immune response	immune system - innate	MATK,PRKACA,SRPK1,HSP90AB1,ABL1,AKAP8,CDC37,PSMD11,MAP2K6,EPRS,RIPK1,S100A8,HSPD1,SNCA,UBC,FADD,GRB2,TUBB,DAPK1,CAPZA2,IFI30,IKBKG
0.00295	1180	156	27	0.173	0.023	GO:0045321	BP	leukocyte activation	immune system - leukocytes	LAMP2,RHOA,CDC42,HSP90AA1,RAB10,LYZ,HSP90AB1,ABL1,MAPK1,NFATC2,PSMD11,HSPA8,RAB5B,RAB29,RAC1,IQGAP1,AKT1,S100A8,HSPD1,SNCA,TSC1,EEF2,FADD,GRB2,MAPT,TUBB,PRKDC
0.00653	606	156	18	0.115	0.03	GO:0002274	BP	myeloid leukocyte activation	immune system - leukocytes	LAMP2,RHOA,HSP90AA1,RAB10,LYZ,HSP90AB1,MAPK1,PSMD11,HSPA8,RAB5B,RAC1,IQGAP1,S100A8,HSPD1,SNCA,EEF2,MAPT,TUBB
0.0135	5	156	3	0.019	0.6	GO:0033564	BP	anterior/posterior axon guidance	immune system - leukocytes	UNC5B,UNC5A,UNC5C
0.0245	667	156	18	0.115	0.027	GO:0002366	BP	leukocyte activation involved in immune response	immune system - leukocytes	LAMP2,RHOA,HSP90AA1,RAB10,LYZ,HSP90AB1,ABL1,MAPK1,PSMD11,HSPA8,RAB5B,RAC1,IQGAP1,S100A8,HSPD1,TSC1,EEF2,TUBB
0.0258	480	156	15	0.096	0.031	GO:0002283	BP	neutrophil activation involved in immune response	immune system - leukocytes	LAMP2,RHOA,HSP90AA1,RAB10,LYZ,HSP90AB1,MAPK1,PSMD11,HSPA8,RAB5B,RAC1,IQGAP1,S100A8,EEF2,TUBB
0.0258	480	156	15	0.096	0.031	GO:0043312	BP	neutrophil degranulation	immune system - leukocytes	LAMP2,RHOA,HSP90AA1,RAB10,LYZ,HSP90AB1,MAPK1,PSMD11,HSPA8,RAB5B,RAC1,IQGAP1,S100A8,EEF2,TUBB
0.0291	485	156	15	0.096	0.031	GO:0042119	BP	neutrophil activation	immune system - leukocytes	LAMP2,RHOA,HSP90AA1,RAB10,LYZ,HSP90AB1,MAPK1,PSMD11,HSPA8,RAB5B,RAC1,IQGAP1,S100A8,EEF2,TUBB
0.0321	489	156	15	0.096	0.031	GO:0036230	BP	granulocyte activation	immune system - leukocytes	LAMP2,RHOA,HSP90AA1,RAB10,LYZ,HSP90AB1,MAPK1,PSMD11,HSPA8,RAB5B,RAC1,IQGAP1,S100A8,EEF2,TUBB
0.0353	493	156	15	0.096	0.03	GO:0002446	BP	neutrophil mediated immunity	immune system - leukocytes	LAMP2,RHOA,HSP90AA1,RAB10,LYZ,HSP90AB1,MAPK1,PSMD11,HSPA8,RAB5B,RAC1,IQGAP1,S100A8,EEF2,TUBB
1.58e-06	593	156	23	0.147	0.039	GO:0002764	BP	immune response-regulating signaling pathway	immune system - receptors	CDC42,PRKACA,MAP2K7,HSP90AA1,HSP90AB1,ABL1,MAPK1,NFATC2,MAPK3,PSMD11,MAP2K6,RAB29,RAC1,RIPK1,S100A8,HSPD1,UBC,SHC1,FADD,GRB2,MYO1C,CALM1,IKBKG
7.59e-05	447	156	18	0.115	0.04	GO:0002768	BP	immune response-regulating cell surface receptor signaling pathway	immune system - receptors	CDC42,PRKACA,MAP2K7,HSP90AA1,HSP90AB1,ABL1,MAPK1,NFATC2,MAPK3,PSMD11,RAB29,RAC1,UBC,SHC1,GRB2,MYO1C,CALM1,IKBKG
9.59e-05	562	156	20	0.128	0.036	GO:0002757	BP	immune response-activating signal transduction	immune system - receptors	CDC42,PRKACA,HSP90AA1,HSP90AB1,ABL1,MAPK1,NFATC2,MAPK3,PSMD11,MAP2K6,RAB29,RAC1,RIPK1,S100A8,HSPD1,UBC,FADD,GRB2,MYO1C,IKBKG
0.00264	127	156	9	0.058	0.071	GO:0002433	BP	immune response-regulating cell surface receptor signaling pathway involved in phagocytosis	immune system - receptors	CDC42,HSP90AA1,HSP90AB1,ABL1,MAPK1,MAPK3,RAC1,GRB2,MYO1C
0.00471	417	156	15	0.096	0.036	GO:0002429	BP	immune response-activating cell surface receptor signaling pathway	immune system - receptors	CDC42,PRKACA,HSP90AA1,HSP90AB1,ABL1,MAPK1,NFATC2,MAPK3,PSMD11,RAB29,RAC1,UBC,GRB2,MYO1C,IKBKG
0.0367	175	156	9	0.058	0.051	GO:0043123	BP	positive regulation of I-kappaB kinase/NF-kappaB signaling	immune system - signalling - NFkappaB	RHOA,ABL1,CCDC22,TRADD,RIPK1,UBC,FADD,PARK2,IKBKG
4.02e-06	283	156	16	0.103	0.057	GO:1902903	BP	regulation of supramolecular fiber organization	intracellular organisation	RHOA,CAPZB,ABL1,HSPA8,RGS2,RAC1,TMOD3,SNCA,RPS3,TWF1,TSC1,GRB2,PARK2,MAPT,MYO1C,CAPZA2
0.00024	96	156	9	0.058	0.094	GO:0097711	BP	ciliary basal body docking	intracellular organisation	PRKACA,HSP90AA1,TUBB4A,PPP2R1A,YWHAE,RAB8A,TUBA1A,YWHAG,TUBB
0.0268	6	156	3	0.019	0.5	GO:0072318	BP	clathrin coat disassembly	intracellular organisation	SH3GL2,HSPA8,GAK
4.6e-36	6164	156	130	0.833	0.021	GO:0071840	BP	cellular component organization or biogenesis	intracellular organisation	DVL2,SLC25A5,LAMP2,RPS20,VIM,CUL3,PPP2R5A,RHOA,NUP133,LRP6,CDC42,PRKACA,KLHL20,MAP2K7,CAPZB,RIMS1,HSP90AA1,GSK3B,TNPO1,RAB10,ATRX,DNM1L,SCFD1,AGO1,SRPK1,HSP90AB1,ABL1,MAPK1,NFATC2,ARFGAP1,MIB1,ARHGEF7,TRADD,MAPK3,TSC2,STUB1,TUBB4A,AKAP8,RPS16,CDC37,PPP2R1A,DNM1,SH3GL2,DVL1,UNC5B,PSMD11,YWHAE,HSPA8,CORO1C,RAB5B,MDN1,PPP2CA,CSNK1A1,UNC5A,RPS15,MFN2,RGS2,RAB29,RAB32,AGO2,BECN1,YWHAH,MYO1B,PAK4,MAP1B…
4.31e-30	5956	156	122	0.782	0.02	GO:0016043	BP	cellular component organization	intracellular organisation	DVL2,SLC25A5,LAMP2,VIM,CUL3,PPP2R5A,RHOA,NUP133,LRP6,CDC42,PRKACA,KLHL20,MAP2K7,CAPZB,RIMS1,HSP90AA1,GSK3B,TNPO1,RAB10,ATRX,DNM1L,SCFD1,AGO1,SRPK1,HSP90AB1,ABL1,MAPK1,NFATC2,ARFGAP1,MIB1,ARHGEF7,TRADD,MAPK3,TSC2,STUB1,TUBB4A,AKAP8,CDC37,PPP2R1A,DNM1,SH3GL2,DVL1,UNC5B,PSMD11,YWHAE,HSPA8,CORO1C,RAB5B,MDN1,PPP2CA,CSNK1A1,UNC5A,RPS15,MFN2,RGS2,RAB29,RAB32,AGO2,BECN1,YWHAH,MYO1B,PAK4,MAP1B,CHD1L,YWHAQ…
6.27e-22	2655	156	76	0.487	0.029	GO:0022607	BP	cellular component assembly	intracellular organisation	DVL2,CUL3,RHOA,CDC42,PRKACA,CAPZB,RIMS1,HSP90AA1,GSK3B,TNPO1,ATRX,DNM1L,SCFD1,AGO1,SRPK1,HSP90AB1,ABL1,ARHGEF7,TRADD,MAPK3,STUB1,TUBB4A,PPP2R1A,DNM1,DVL1,PSMD11,YWHAE,HSPA8,CORO1C,MDN1,CSNK1A1,RPS15,MFN2,RGS2,RAB29,RAB32,AGO2,BECN1,MYO1B,CHD1L,RAC1,EPRS,RIPK1,NEK1,CENPO,TMOD3,IQGAP1,HSPD1,SNCA,MSN,SEC16A,RPS3,UBC,TWF1,ACTC1,YWHAZ,TSC1,BAG5,YWHAB,RAB8A,TUBA1A,TK1,FADD,YWHAG,GRB2,RPS27,GAK,PARK2,MA…
9.8e-21	2262	156	69	0.442	0.031	GO:0051128	BP	regulation of cellular component organization	intracellular organisation	SLC25A5,VIM,CUL3,PPP2R5A,RHOA,CDC42,PRKACA,MAP2K7,CAPZB,RIMS1,HSP90AA1,GSK3B,ATRX,DNM1L,SCFD1,ABL1,MAPK1,NFATC2,ARFGAP1,MIB1,ARHGEF7,MAPK3,TSC2,STUB1,AKAP8,CDC37,PPP2R1A,SH3GL2,DVL1,YWHAE,HSPA8,CORO1C,RAB5B,PPP2CA,CSNK1A1,MFN2,RGS2,RAB29,BECN1,YWHAH,MAP1B,CHD1L,YWHAQ,RAC1,TMOD3,IQGAP1,CLTC,AKT1,S100A8,SNAPIN,SNCA,EGFR,MSN,RPS3,TWF1,YWHAZ,TSC1,BAG5,YWHAB,YWHAG,GRB2,GAK,PARK2,MAPT,EIF4EBP1,LRRK2,MY…
1.66e-18	1595	156	56	0.359	0.035	GO:1902589	BP	single-organism organelle organization	intracellular organisation	SLC25A5,VIM,CUL3,RHOA,NUP133,CDC42,PRKACA,CAPZB,HSP90AA1,GSK3B,TNPO1,ATRX,DNM1L,ABL1,TSC2,TUBB4A,AKAP8,CDC37,PPP2R1A,DVL1,YWHAE,CORO1C,CSNK1A1,MFN2,RGS2,BECN1,YWHAH,MYO1B,YWHAQ,RAC1,NEK1,CENPO,TMOD3,TPM3,SNAPIN,SNCA,RPS3,TWF1,SLC25A4,ACTC1,SHC1,YWHAZ,TSC1,YWHAB,RAB8A,TUBA1A,SLC25A6,YWHAG,GRB2,RPS27,PARK2,MAPT,TUBB,MYO1C,OPA1,CAPZA2
2.68e-13	1155	156	42	0.269	0.036	GO:0051130	BP	positive regulation of cellular component organization	intracellular organisation	CUL3,RHOA,CDC42,MAP2K7,RIMS1,GSK3B,ATRX,DNM1L,MAPK1,NFATC2,MIB1,ARHGEF7,MAPK3,STUB1,AKAP8,CDC37,DVL1,YWHAE,CORO1C,MFN2,RGS2,BECN1,YWHAH,MAP1B,CHD1L,YWHAQ,RAC1,IQGAP1,AKT1,SNCA,EGFR,MSN,RPS3,YWHAZ,TSC1,YWHAB,YWHAG,GRB2,PARK2,MAPT,MYO1C,OPA1
2.77e-13	590	156	31	0.199	0.053	GO:0051129	BP	negative regulation of cellular component organization	intracellular organisation	SLC25A5,VIM,PPP2R5A,RHOA,CDC42,CAPZB,GSK3B,ATRX,SCFD1,TSC2,HSPA8,CORO1C,RAB29,BECN1,YWHAH,RAC1,TMOD3,CLTC,AKT1,SNAPIN,SNCA,TWF1,TSC1,BAG5,GAK,PARK2,MAPT,EIF4EBP1,LRRK2,OPA1,CAPZA2
2.5e-11	745	156	32	0.205	0.043	GO:0044802	BP	single-organism membrane organization	intracellular organisation	SLC25A5,PPP2R5A,NUP133,LRP6,HSP90AA1,GSK3B,RAB10,DNM1L,PPP2R1A,DNM1,DVL1,YWHAE,PPP2CA,MFN2,YWHAH,YWHAQ,RAC1,CLTC,AKT1,SNAPIN,SNCA,EGFR,SLC25A4,YWHAZ,YWHAB,RAB8A,SLC25A6,YWHAG,GAK,PARK2,OPA1,PPP2R2A
4.17e-06	517	156	21	0.135	0.041	GO:0022411	BP	cellular component disassembly	intracellular organisation	DVL2,NUP133,LRP6,CAPZB,GSK3B,DNM1L,TSC2,CDC37,SH3GL2,DVL1,HSPA8,CSNK1A1,MFN2,BECN1,TMOD3,TWF1,DVL3,PPP1CA,GAK,PARK2,CAPZA2
3.39e-16	1348	156	49	0.314	0.036	GO:0030030	BP	cell projection organization	intracellular organisation - cell projections	VIM,CUL3,RHOA,CDC42,PRKACA,CAPZB,RIMS1,HSP90AA1,GSK3B,TNPO1,RAB10,DNM1L,ABL1,MAPK1,ARHGEF7,MAPK3,TUBB4A,PPP2R1A,SH3GL2,DVL1,UNC5B,YWHAE,CORO1C,UNC5A,RAB29,YWHAH,PAK4,MAP1B,RAC1,NEK1,IQGAP1,AKT1,SNAPIN,EGFR,SHC1,TSC1,BAG5,RAB8A,TUBA1A,YWHAG,GRB2,GAK,UNC5C,PARK2,MAPT,LRRK2,TUBB,OPA1,TUBB3
9.7e-16	1323	156	48	0.308	0.036	GO:0120036	BP	plasma membrane bounded cell projection organization	intracellular organisation - cell projections	VIM,RHOA,CDC42,PRKACA,CAPZB,RIMS1,HSP90AA1,GSK3B,TNPO1,RAB10,DNM1L,ABL1,MAPK1,ARHGEF7,MAPK3,TUBB4A,PPP2R1A,SH3GL2,DVL1,UNC5B,YWHAE,CORO1C,UNC5A,RAB29,YWHAH,PAK4,MAP1B,RAC1,NEK1,IQGAP1,AKT1,SNAPIN,EGFR,SHC1,TSC1,BAG5,RAB8A,TUBA1A,YWHAG,GRB2,GAK,UNC5C,PARK2,MAPT,LRRK2,TUBB,OPA1,TUBB3
1.97e-11	593	156	29	0.186	0.049	GO:0120039	BP	plasma membrane bounded cell projection morphogenesis	intracellular organisation - cell projections	RHOA,CDC42,RIMS1,GSK3B,RAB10,DNM1L,ABL1,MAPK1,ARHGEF7,MAPK3,SH3GL2,DVL1,UNC5B,CORO1C,UNC5A,YWHAH,MAP1B,RAC1,IQGAP1,EGFR,SHC1,RAB8A,GRB2,UNC5C,PARK2,MAPT,LRRK2,OPA1,TUBB3
2.34e-11	597	156	29	0.186	0.049	GO:0048858	BP	cell projection morphogenesis	intracellular organisation - cell projections	RHOA,CDC42,RIMS1,GSK3B,RAB10,DNM1L,ABL1,MAPK1,ARHGEF7,MAPK3,SH3GL2,DVL1,UNC5B,CORO1C,UNC5A,YWHAH,MAP1B,RAC1,IQGAP1,EGFR,SHC1,RAB8A,GRB2,UNC5C,PARK2,MAPT,LRRK2,OPA1,TUBB3
6.31e-09	542	156	25	0.16	0.046	GO:0120035	BP	regulation of plasma membrane bounded cell projection organization	intracellular organisation - cell projections	VIM,RHOA,CDC42,CAPZB,RIMS1,GSK3B,DNM1L,ABL1,ARHGEF7,DVL1,CORO1C,RAB29,YWHAH,MAP1B,RAC1,IQGAP1,AKT1,SNAPIN,TSC1,BAG5,GAK,PARK2,MAPT,LRRK2,OPA1
9.04e-09	551	156	25	0.16	0.045	GO:0031344	BP	regulation of cell projection organization	intracellular organisation - cell projections	VIM,RHOA,CDC42,CAPZB,RIMS1,GSK3B,DNM1L,ABL1,ARHGEF7,DVL1,CORO1C,RAB29,YWHAH,MAP1B,RAC1,IQGAP1,AKT1,SNAPIN,TSC1,BAG5,GAK,PARK2,MAPT,LRRK2,OPA1
0.000958	147	156	10	0.064	0.068	GO:0031345	BP	negative regulation of cell projection organization	intracellular organisation - cell projections	VIM,RHOA,CAPZB,GSK3B,RAB29,YWHAH,SNAPIN,TSC1,BAG5,GAK
0.00109	321	156	14	0.09	0.044	GO:0031346	BP	positive regulation of cell projection organization	intracellular organisation - cell projections	RHOA,CDC42,RIMS1,GSK3B,DNM1L,ARHGEF7,DVL1,CORO1C,MAP1B,RAC1,IQGAP1,PARK2,MAPT,OPA1
0.00221	503	156	17	0.109	0.034	GO:0120031	BP	plasma membrane bounded cell projection assembly	intracellular organisation - cell projections	CDC42,PRKACA,CAPZB,HSP90AA1,TNPO1,ABL1,ARHGEF7,TUBB4A,PPP2R1A,YWHAE,CORO1C,RAC1,NEK1,RAB8A,TUBA1A,YWHAG,TUBB
0.0026	509	156	17	0.109	0.033	GO:0030031	BP	cell projection assembly	intracellular organisation - cell projections	CDC42,PRKACA,CAPZB,HSP90AA1,TNPO1,ABL1,ARHGEF7,TUBB4A,PPP2R1A,YWHAE,CORO1C,RAC1,NEK1,RAB8A,TUBA1A,YWHAG,TUBB
2.68e-13	1155	156	42	0.269	0.036	GO:0007010	BP	cytoskeleton organization	intracellular organisation - cytoskeleton	VIM,CUL3,RHOA,CDC42,KLHL20,CAPZB,ATRX,ABL1,MAPK1,MAPK3,TUBB4A,PPP2R1A,DVL1,CORO1C,CSNK1A1,RGS2,MYO1B,PAK4,MAP1B,RAC1,PAK6,TMOD3,CLTC,S100A8,TPM3,SNCA,MSN,RPS3,TWF1,ACTC1,SHC1,TSC1,TUBA1A,TUBA1C,GRB2,PARK2,MAPT,TUBB,SVIL,MYO1C,CAPZA2,TUBB3
8.69e-09	550	156	25	0.16	0.045	GO:0097435	BP	supramolecular fiber organization	intracellular organisation - cytoskeleton	VIM,CUL3,RHOA,CDC42,CAPZB,HSP90AB1,ABL1,DVL1,HSPA8,RGS2,MYO1B,RAC1,RIPK1,TMOD3,TPM3,SNCA,RPS3,TWF1,ACTC1,TSC1,GRB2,PARK2,MAPT,MYO1C,CAPZA2
5.57e-06	425	156	19	0.122	0.045	GO:0051493	BP	regulation of cytoskeleton organization	intracellular organisation - cytoskeleton	RHOA,CAPZB,ABL1,MAPK1,MAPK3,RGS2,RAC1,TMOD3,CLTC,S100A8,SNCA,RPS3,TWF1,TSC1,GRB2,PARK2,MAPT,MYO1C,CAPZA2
5.89e-06	635	156	23	0.147	0.036	GO:0007017	BP	microtubule-based process	intracellular organisation - cytoskeleton	RHOA,CDC42,CAPZB,GSK3B,TNPO1,ATRX,ABL1,TUBB4A,PPP2R1A,SH3GL2,DVL1,RGS2,MAP1B,CLTC,SNAPIN,SNCA,RPS3,TUBA1A,TUBA1C,MAPT,TUBB,OPA1,TUBB3
6.18e-05	343	156	16	0.103	0.047	GO:0007015	BP	actin filament organization	intracellular organisation - cytoskeleton	CUL3,RHOA,CDC42,CAPZB,ABL1,MYO1B,RAC1,TMOD3,TPM3,TWF1,ACTC1,TSC1,GRB2,PARK2,MYO1C,CAPZA2
0.000228	28	156	6	0.038	0.214	GO:0031113	BP	regulation of microtubule polymerization	intracellular organisation - cytoskeleton	CAPZB,ABL1,RGS2,SNCA,RPS3,MAPT
0.0016	670	156	20	0.128	0.03	GO:0030029	BP	actin filament-based process	intracellular organisation - cytoskeleton	VIM,CUL3,RHOA,CDC42,CAPZB,MYL6,ABL1,CORO1C,MYO1B,RAC1,TMOD3,TPM3,TWF1,ACTC1,SHC1,TSC1,GRB2,PARK2,MYO1C,CAPZA2
0.0036	581	156	18	0.115	0.031	GO:0030036	BP	actin cytoskeleton organization	intracellular organisation - cytoskeleton	CUL3,RHOA,CDC42,CAPZB,ABL1,CORO1C,MYO1B,RAC1,TMOD3,TPM3,TWF1,ACTC1,SHC1,TSC1,GRB2,PARK2,MYO1C,CAPZA2
0.0105	52	156	6	0.038	0.115	GO:0031110	BP	regulation of microtubule polymerization or depolymerization	intracellular organisation - cytoskeleton	CAPZB,ABL1,RGS2,SNCA,RPS3,MAPT
0.0117	53	156	6	0.038	0.113	GO:0046785	BP	microtubule polymerization	intracellular organisation - cytoskeleton	CAPZB,ABL1,RGS2,SNCA,RPS3,MAPT
1.05e-19	1064	156	48	0.308	0.045	GO:0061024	BP	membrane organization	intracellular organisation - membrane	DVL2,SLC25A5,CUL3,PPP2R5A,RHOA,NUP133,LRP6,RIMS1,HSP90AA1,GSK3B,RAB10,DNM1L,SCFD1,TSC2,PPP2R1A,DNM1,SH3GL2,DVL1,YWHAE,HSPA8,RAB5B,PPP2CA,MFN2,RAB32,BECN1,YWHAH,YWHAQ,RAC1,CLTC,AKT1,SNAPIN,SNCA,EGFR,SEC16A,UBC,SLC25A4,YWHAZ,TSC1,YWHAB,RAB8A,SLC25A6,YWHAG,GRB2,GAK,PARK2,MBP,OPA1,PPP2R2A
3.57e-09	576	156	26	0.167	0.045	GO:0010256	BP	endomembrane system organization	intracellular organisation - membrane	PPP2R5A,NUP133,LRP6,CDC42,RAB10,MAPK1,ARHGEF7,MAPK3,PPP2R1A,DNM1,RAB5B,PPP2CA,CSNK1A1,RAB29,RAC1,CLTC,AKT1,EGFR,SEC16A,YWHAZ,BAG5,RAB8A,GAK,PARK2,LRRK2,PPP2R2A
1.58e-06	76	156	10	0.064	0.132	GO:0090559	BP	regulation of membrane permeability	intracellular organisation - membrane	SLC25A5,GSK3B,YWHAE,YWHAH,YWHAQ,SLC25A4,YWHAZ,YWHAB,SLC25A6,YWHAG
5.78e-05	175	156	12	0.077	0.069	GO:0022406	BP	membrane docking	intracellular organisation - membrane	PRKACA,HSP90AA1,RAB10,SCFD1,TUBB4A,PPP2R1A,YWHAE,MSN,RAB8A,TUBA1A,YWHAG,TUBB
6.78e-05	59	156	8	0.051	0.136	GO:1905710	BP	positive regulation of membrane permeability	intracellular organisation - membrane	SLC25A5,GSK3B,YWHAE,YWHAH,YWHAQ,YWHAZ,YWHAB,YWHAG
0.0466	7	156	3	0.019	0.429	GO:0003373	BP	dynamin family protein polymerization involved in membrane fission	intracellular organisation - membrane	DNM1L,DNM1,OPA1
1.4e-27	3599	156	95	0.609	0.026	GO:0006996	BP	organelle organization	intracellular organisation - organelle	SLC25A5,LAMP2,VIM,CUL3,RHOA,NUP133,CDC42,PRKACA,KLHL20,MAP2K7,CAPZB,HSP90AA1,GSK3B,TNPO1,RAB10,ATRX,DNM1L,SCFD1,SRPK1,HSP90AB1,ABL1,MAPK1,ARHGEF7,MAPK3,TSC2,TUBB4A,AKAP8,CDC37,PPP2R1A,DNM1,DVL1,YWHAE,CORO1C,RAB5B,MDN1,PPP2CA,CSNK1A1,RPS15,MFN2,RGS2,RAB29,RAB32,BECN1,YWHAH,MYO1B,PAK4,MAP1B,CHD1L,YWHAQ,RAC1,NEK1,PAK6,CENPO,TMOD3,CLTC,AKT1,S100A8,TPM3,SNAPIN,HSPD1,SNCA,MSN,SEC16A,RPS3,UBC,TWF1,SLC25…
2.44e-13	1152	156	42	0.269	0.036	GO:0033043	BP	regulation of organelle organization	intracellular organisation - organelle	SLC25A5,CUL3,RHOA,CDC42,MAP2K7,CAPZB,GSK3B,ATRX,DNM1L,SCFD1,ABL1,MAPK1,MAPK3,TSC2,AKAP8,CDC37,YWHAE,MFN2,RGS2,BECN1,YWHAH,YWHAQ,RAC1,TMOD3,CLTC,AKT1,S100A8,SNCA,MSN,RPS3,TWF1,YWHAZ,TSC1,YWHAB,YWHAG,GRB2,PARK2,MAPT,LRRK2,MYO1C,OPA1,CAPZA2
2.19e-10	603	156	28	0.179	0.046	GO:0010638	BP	positive regulation of organelle organization	intracellular organisation - organelle	CUL3,RHOA,MAP2K7,GSK3B,ATRX,DNM1L,MAPK1,MAPK3,AKAP8,CDC37,YWHAE,MFN2,RGS2,BECN1,YWHAH,YWHAQ,RAC1,MSN,RPS3,YWHAZ,TSC1,YWHAB,YWHAG,GRB2,PARK2,MAPT,MYO1C,OPA1
2.21e-06	499	156	21	0.135	0.042	GO:0051640	BP	organelle localization	intracellular organisation - organelle	CUL3,CDC42,RIMS1,DNM1L,SCFD1,DNM1,SH3GL2,RPS15,MFN2,BECN1,MAP1B,SNAPIN,SNCA,SEC16A,YWHAZ,GAK,PARK2,MAPT,LRRK2,OPA1,IKBKG
1.14e-05	715	156	24	0.154	0.034	GO:0070925	BP	organelle assembly	intracellular organisation - organelle	RHOA,PRKACA,HSP90AA1,TNPO1,SCFD1,TUBB4A,PPP2R1A,YWHAE,MDN1,RPS15,MFN2,RAB32,BECN1,NEK1,MSN,RPS3,ACTC1,RAB8A,TUBA1A,YWHAG,RPS27,LRRK2,TUBB,RPL23A
0.000127	314	156	15	0.096	0.048	GO:0010639	BP	negative regulation of organelle organization	intracellular organisation - organelle	SLC25A5,CAPZB,ATRX,SCFD1,TSC2,BECN1,TMOD3,AKT1,SNCA,TWF1,PARK2,MAPT,LRRK2,OPA1,CAPZA2
0.0279	424	156	14	0.09	0.033	GO:0048285	BP	organelle fission	intracellular organisation - organelle	CUL3,RHOA,CDC42,ATRX,DNM1L,AKAP8,PPP2R1A,DNM1,BECN1,PPP2R2D,PARK2,MAPT,LRRK2,OPA1
2.95e-05	102	156	10	0.064	0.098	GO:0007030	BP	Golgi organization	intracellular organisation - organelle - golgi	CDC42,MAPK1,ARHGEF7,MAPK3,CSNK1A1,RAB29,YWHAZ,BAG5,GAK,LRRK2
7.67e-11	532	156	27	0.173	0.051	GO:0007005	BP	mitochondrion organization	intracellular organisation - organelle - mitochondria	SLC25A5,HSP90AA1,GSK3B,DNM1L,TSC2,CDC37,DNM1,YWHAE,MFN2,RAB29,RAB32,BECN1,YWHAH,YWHAQ,AKT1,HSPD1,SNCA,SLC25A4,YWHAZ,PRDX3,YWHAB,SLC25A6,YWHAG,PARK2,MAPT,LRRK2,OPA1
4.93e-10	106	156	14	0.09	0.132	GO:0007006	BP	mitochondrial membrane organization	intracellular organisation - organelle - mitochondria	SLC25A5,HSP90AA1,GSK3B,YWHAE,MFN2,YWHAH,YWHAQ,SNCA,SLC25A4,YWHAZ,YWHAB,SLC25A6,YWHAG,OPA1
1.08e-09	225	156	18	0.115	0.08	GO:0010821	BP	regulation of mitochondrion organization	intracellular organisation - organelle - mitochondria	SLC25A5,GSK3B,DNM1L,TSC2,CDC37,YWHAE,MFN2,BECN1,YWHAH,YWHAQ,AKT1,YWHAZ,YWHAB,YWHAG,PARK2,MAPT,LRRK2,OPA1
7.94e-07	71	156	10	0.064	0.141	GO:0046902	BP	regulation of mitochondrial membrane permeability	intracellular organisation - organelle - mitochondria	SLC25A5,GSK3B,YWHAE,YWHAH,YWHAQ,SLC25A4,YWHAZ,YWHAB,SLC25A6,YWHAG
5.17e-06	174	156	13	0.083	0.075	GO:0010822	BP	positive regulation of mitochondrion organization	intracellular organisation - organelle - mitochondria	GSK3B,DNM1L,CDC37,YWHAE,MFN2,BECN1,YWHAH,YWHAQ,YWHAZ,YWHAB,YWHAG,PARK2,OPA1
3.83e-05	55	156	8	0.051	0.145	GO:0097345	BP	mitochondrial outer membrane permeabilization	intracellular organisation - organelle - mitochondria	SLC25A5,GSK3B,YWHAE,YWHAH,YWHAQ,YWHAZ,YWHAB,YWHAG
5.9e-05	58	156	8	0.051	0.138	GO:0035794	BP	positive regulation of mitochondrial membrane permeability	intracellular organisation - organelle - mitochondria	SLC25A5,GSK3B,YWHAE,YWHAH,YWHAQ,YWHAZ,YWHAB,YWHAG
0.000165	44	156	7	0.045	0.159	GO:0010823	BP	negative regulation of mitochondrion organization	intracellular organisation - organelle - mitochondria	SLC25A5,TSC2,AKT1,PARK2,MAPT,LRRK2,OPA1
0.00075	8	156	4	0.026	0.5	GO:0048312	BP	intracellular distribution of mitochondria	intracellular organisation - organelle - mitochondria	DNM1L,MAPT,LRRK2,OPA1
0.00132	37	156	6	0.038	0.162	GO:0000266	BP	mitochondrial fission	intracellular organisation - organelle - mitochondria	DNM1L,DNM1,PARK2,MAPT,LRRK2,OPA1
0.00183	39	156	6	0.038	0.154	GO:0051646	BP	mitochondrion localization	intracellular organisation - organelle - mitochondria	DNM1L,MFN2,MAP1B,MAPT,LRRK2,OPA1
0.00742	13	156	4	0.026	0.308	GO:0048311	BP	mitochondrion distribution	intracellular organisation - organelle - mitochondria	DNM1L,MAPT,LRRK2,OPA1
0.0387	19	156	4	0.026	0.211	GO:0098780	BP	response to mitochondrial depolarisation	intracellular organisation - organelle - mitochondria	CDC37,MFN2,BECN1,PARK2
0.0466	7	156	3	0.019	0.429	GO:0003374	BP	dynamin family protein polymerization involved in mitochondrial fission	intracellular organisation - organelle - mitochondria	DNM1L,DNM1,OPA1
0.0256	127	156	8	0.051	0.063	GO:0097480	BP	establishment of synaptic vesicle localization	intracellular organisation - synapse	RIMS1,DNM1,SH3GL2,SNAPIN,SNCA,GAK,PARK2,LRRK2
0.04	135	156	8	0.051	0.059	GO:0097479	BP	synaptic vesicle localization	intracellular organisation - synapse	RIMS1,DNM1,SH3GL2,SNAPIN,SNCA,GAK,PARK2,LRRK2
0.0018	240	156	12	0.077	0.05	GO:0051650	BP	establishment of vesicle localization	intracellular organisation - vesicle	CUL3,RIMS1,SCFD1,DNM1,SH3GL2,SNAPIN,SNCA,SEC16A,GAK,PARK2,LRRK2,IKBKG
0.00355	256	156	12	0.077	0.047	GO:0051648	BP	vesicle localization	intracellular organisation - vesicle	CUL3,RIMS1,SCFD1,DNM1,SH3GL2,SNAPIN,SNCA,SEC16A,GAK,PARK2,LRRK2,IKBKG
0.0466	7	156	3	0.019	0.429	GO:0072319	BP	vesicle uncoating	intracellular organisation - vesicle	SH3GL2,HSPA8,GAK
8.87e-19	2301	156	67	0.429	0.029	GO:0032268	BP	regulation of cellular protein metabolic process	metabolism	DVL2,MAP2K3,PPP2R5A,RHOA,LRP6,CDC42,PRKACA,MAP2K7,HSP90AA1,GSK3B,ATRX,DNAJA1,AGO1,HSP90AB1,ABL1,MAPK1,CCDC22,TRADD,MAPK3,TSC2,STUB1,AKAP8,CDC37,PPP2R1A,DVL1,PSMD11,YWHAE,MAP2K6,CORO1C,PPP2CA,CSNK1A1,RGS2,AGO2,RAC1,EPRS,RIPK1,IQGAP1,AKT1,S100A8,HSPD1,SNCA,EGFR,MSN,RPS3,UBC,TWF1,LRRK1,SHC1,DVL3,PRDX3,TSC1,BAG5,YWHAB,EEF2,FADD,YWHAG,PPP1CA,GRB2,PARK2,MAPT,EIF4EBP1,LRRK2,DAPK1,CALM1,PDCD6,PRKDC,IKBKG
6.12e-17	2484	156	67	0.429	0.027	GO:0051246	BP	regulation of protein metabolic process	metabolism	DVL2,MAP2K3,PPP2R5A,RHOA,LRP6,CDC42,PRKACA,MAP2K7,HSP90AA1,GSK3B,ATRX,DNAJA1,AGO1,HSP90AB1,ABL1,MAPK1,CCDC22,TRADD,MAPK3,TSC2,STUB1,AKAP8,CDC37,PPP2R1A,DVL1,PSMD11,YWHAE,MAP2K6,CORO1C,PPP2CA,CSNK1A1,RGS2,AGO2,RAC1,EPRS,RIPK1,IQGAP1,AKT1,S100A8,HSPD1,SNCA,EGFR,MSN,RPS3,UBC,TWF1,LRRK1,SHC1,DVL3,PRDX3,TSC1,BAG5,YWHAB,EEF2,FADD,YWHAG,PPP1CA,GRB2,PARK2,MAPT,EIF4EBP1,LRRK2,DAPK1,CALM1,PDCD6,PRKDC,IKBKG
1.92e-16	4887	156	94	0.603	0.019	GO:0044267	BP	cellular protein metabolic process	metabolism	DVL2,LAMP2,MATK,RPS20,MAP2K3,CUL3,PPP2R5A,RHOA,NUP133,LRP6,CDC42,PRKACA,KLHL20,MAP2K7,HSP90AA1,GSK3B,ATRX,DNAJA1,LYZ,AGO1,SRPK1,HSP90AB1,ABL1,MAPK1,MIB1,CCDC22,TRADD,MAPK3,TSC2,STUB1,AKAP8,RPS16,CDC37,PPP2R1A,DVL1,PSMD11,YWHAE,MAP2K6,HSPA8,CORO1C,PPP2CA,CSNK1A1,RPS15,RGS2,AGO2,BECN1,PAK4,RAC1,EPRS,RIPK1,NEK1,PAK6,IQGAP1,RPS2,AKT1,RPS11,S100A8,HSPD1,SNCA,EGFR,MSN,RPS3,UBC,TWF1,LRRK1,SHC1,DVL3,PRDX…
6.47e-16	1944	156	58	0.372	0.03	GO:0044248	BP	cellular catabolic process	metabolism	LAMP2,RPS20,CUL3,PRKACA,KLHL20,HSP90AA1,GSK3B,DNM1L,SCFD1,AGO1,HSP90AB1,ABL1,CCDC22,MAPK3,TSC2,STUB1,RPS16,CDC37,PPP2R1A,DVL1,DDX5,PSMD11,HSPA8,PPP2CA,CSNK1A1,RPS15,MFN2,AGO2,BECN1,ECHS1,RIPK1,RPS2,CLTC,AKT1,RPS11,S100A8,SNAPIN,SNCA,MSN,RPS3,UBC,PRDX3,TSC1,BAG5,RPL13,PPP1CA,RPS27,PARK2,RPS23,MAPT,RPL14,LRRK2,DAPK1,RPL23A,CALM1,RPL10A,PPP2R2A,IKBKG
1.75e-14	2301	156	61	0.391	0.027	GO:0009056	BP	catabolic process	metabolism	LAMP2,RPS20,CUL3,CDC42,PRKACA,KLHL20,HSP90AA1,GSK3B,DNM1L,SCFD1,AGO1,HSP90AB1,ABL1,CCDC22,MAPK3,TSC2,STUB1,RPS16,CDC37,PPP2R1A,DVL1,DDX5,PSMD11,HSPA8,PPP2CA,CSNK1A1,RPS15,MFN2,AGO2,BECN1,ECHS1,YWHAH,RIPK1,RPS2,CLTC,AKT1,RPS11,S100A8,SNAPIN,SNCA,EGFR,MSN,RPS3,UBC,PRDX3,TSC1,BAG5,RPL13,PPP1CA,RPS27,PARK2,RPS23,MAPT,RPL14,LRRK2,DAPK1,RPL23A,CALM1,RPL10A,PPP2R2A,IKBKG
3.5e-14	1205	156	44	0.282	0.037	GO:0009057	BP	macromolecule catabolic process	metabolism	LAMP2,RPS20,CUL3,CDC42,PRKACA,KLHL20,HSP90AA1,GSK3B,AGO1,HSP90AB1,CCDC22,STUB1,RPS16,PPP2R1A,DVL1,DDX5,PSMD11,HSPA8,PPP2CA,CSNK1A1,RPS15,AGO2,BECN1,RIPK1,RPS2,AKT1,RPS11,SNCA,EGFR,MSN,RPS3,UBC,BAG5,RPL13,PPP1CA,RPS27,PARK2,RPS23,RPL14,LRRK2,RPL23A,CALM1,RPL10A,PPP2R2A
1.28e-13	6314	156	103	0.66	0.016	GO:0019222	BP	regulation of metabolic process	metabolism	DVL2,RPS20,VIM,MAP2K3,CUL3,PPP2R5A,RHOA,NUP133,LRP6,CDC42,PRKACA,MAP2K7,RIMS1,HSP90AA1,GSK3B,TNPO1,ATRX,DNAJA1,DNM1L,SCFD1,AGO1,SRPK1,HSP90AB1,ABL1,MAPK1,NFATC2,CCDC22,TRADD,MAPK3,TSC2,STUB1,AKAP8,RPS16,CDC37,PPP2R1A,SH3GL2,DVL1,DDX5,PSMD11,YWHAE,MAP2K6,HSPA8,CORO1C,PPP2CA,CSNK1A1,NCL,RPS15,MFN2,RGS2,RAB29,AGO2,BECN1,YWHAH,YWHAQ,RAC1,EPRS,RIPK1,PAK6,IQGAP1,RPS2,CLTC,AKT1,RPS11,S100A8,HSPD1,SNCA,E…
1.99e-13	1574	156	49	0.314	0.031	GO:0019220	BP	regulation of phosphate metabolic process	metabolism	DVL2,MAP2K3,PPP2R5A,RHOA,LRP6,CDC42,PRKACA,MAP2K7,GSK3B,DNAJA1,DNM1L,HSP90AB1,ABL1,MAPK1,MAPK3,TSC2,AKAP8,CDC37,PPP2R1A,DVL1,YWHAE,MAP2K6,CORO1C,PPP2CA,RGS2,RAC1,RIPK1,IQGAP1,AKT1,SNCA,EGFR,RPS3,UBC,TWF1,LRRK1,SHC1,DVL3,PRDX3,TSC1,YWHAB,YWHAG,MYO1D,GRB2,PARK2,MAPT,LRRK2,CALM1,PRKDC,IKBKG
2.07e-13	5592	156	96	0.615	0.017	GO:0019538	BP	protein metabolic process	metabolism	DVL2,LAMP2,MATK,RPS20,MAP2K3,CUL3,PPP2R5A,RHOA,NUP133,LRP6,CDC42,PRKACA,KLHL20,MAP2K7,HSP90AA1,GSK3B,ATRX,DNAJA1,LYZ,AGO1,SRPK1,HSP90AB1,ABL1,MAPK1,MIB1,CCDC22,TRADD,MAPK3,TSC2,STUB1,AKAP8,RPS16,CDC37,PPP2R1A,DVL1,PSMD11,YWHAE,MAP2K6,HSPA8,CORO1C,BAG2,PPP2CA,CSNK1A1,RPS15,RGS2,AGO2,BECN1,PAK4,RAC1,EPRS,RIPK1,NEK1,PAK6,IQGAP1,RPS2,AKT1,RPS11,S100A8,SNAPIN,HSPD1,SNCA,EGFR,MSN,RPS3,UBC,TWF1,LRRK1,SH…
2.77e-13	1587	156	49	0.314	0.031	GO:0051174	BP	regulation of phosphorus metabolic process	metabolism	DVL2,MAP2K3,PPP2R5A,RHOA,LRP6,CDC42,PRKACA,MAP2K7,GSK3B,DNAJA1,DNM1L,HSP90AB1,ABL1,MAPK1,MAPK3,TSC2,AKAP8,CDC37,PPP2R1A,DVL1,YWHAE,MAP2K6,CORO1C,PPP2CA,RGS2,RAC1,RIPK1,IQGAP1,AKT1,SNCA,EGFR,RPS3,UBC,TWF1,LRRK1,SHC1,DVL3,PRDX3,TSC1,YWHAB,YWHAG,MYO1D,GRB2,PARK2,MAPT,LRRK2,CALM1,PRKDC,IKBKG
3.7e-13	5851	156	98	0.628	0.017	GO:0060255	BP	regulation of macromolecule metabolic process	metabolism	DVL2,RPS20,VIM,MAP2K3,CUL3,PPP2R5A,RHOA,NUP133,LRP6,CDC42,PRKACA,MAP2K7,RIMS1,HSP90AA1,GSK3B,TNPO1,ATRX,DNAJA1,AGO1,SRPK1,HSP90AB1,ABL1,MAPK1,NFATC2,CCDC22,TRADD,MAPK3,TSC2,STUB1,AKAP8,RPS16,CDC37,PPP2R1A,SH3GL2,DVL1,DDX5,PSMD11,YWHAE,MAP2K6,HSPA8,CORO1C,PPP2CA,CSNK1A1,NCL,RPS15,RGS2,RAB29,AGO2,YWHAH,YWHAQ,RAC1,EPRS,RIPK1,PAK6,IQGAP1,RPS2,CLTC,AKT1,RPS11,S100A8,HSPD1,SNCA,EGFR,MSN,RPS3,UBC,TWF1,L…
7.01e-12	1392	156	44	0.282	0.032	GO:0032270	BP	positive regulation of cellular protein metabolic process	metabolism	DVL2,MAP2K3,PPP2R5A,RHOA,CDC42,PRKACA,MAP2K7,GSK3B,HSP90AB1,ABL1,MAPK1,CCDC22,TRADD,MAPK3,STUB1,AKAP8,DVL1,PSMD11,MAP2K6,PPP2CA,CSNK1A1,RAC1,RIPK1,IQGAP1,AKT1,S100A8,HSPD1,SNCA,EGFR,MSN,RPS3,UBC,LRRK1,SHC1,DVL3,EEF2,FADD,PARK2,MAPT,LRRK2,DAPK1,CALM1,PDCD6,IKBKG
7.87e-12	3104	156	67	0.429	0.022	GO:0006796	BP	phosphate-containing compound metabolic process	metabolism	DVL2,MATK,MAP2K3,CUL3,PPP2R5A,RHOA,LRP6,CDC42,PRKACA,MAP2K7,HSP90AA1,GSK3B,DNAJA1,DNM1L,SRPK1,HSP90AB1,ABL1,MAPK1,MAPK3,TSC2,AKAP8,CDC37,PPP2R1A,DVL1,PSMD11,YWHAE,MAP2K6,HSPA8,CORO1C,LDHB,PPP2CA,CSNK1A1,RGS2,PAK4,RAC1,RIPK1,NEK1,PAK6,IQGAP1,AKT1,SNCA,EGFR,RPS3,UBC,TWF1,LRRK1,SHC1,DVL3,YWHAZ,PRDX3,TSC1,YWHAB,TK1,YWHAG,PPP1CA,PPP2R2D,MYO1D,GRB2,GAK,PARK2,MAPT,LRRK2,DAPK1,CALM1,PPP2R2A,PRKDC,IKBKG
1.54e-11	3061	156	66	0.423	0.022	GO:0009893	BP	positive regulation of metabolic process	metabolism	DVL2,VIM,MAP2K3,PPP2R5A,RHOA,LRP6,CDC42,PRKACA,MAP2K7,RIMS1,HSP90AA1,GSK3B,ATRX,AGO1,HSP90AB1,ABL1,MAPK1,NFATC2,CCDC22,TRADD,MAPK3,TSC2,STUB1,AKAP8,CDC37,DVL1,DDX5,PSMD11,MAP2K6,HSPA8,PPP2CA,CSNK1A1,NCL,MFN2,RAB29,AGO2,BECN1,YWHAH,RAC1,RIPK1,IQGAP1,AKT1,S100A8,HSPD1,SNCA,EGFR,MSN,RPS3,UBC,LRRK1,ACTC1,SHC1,DVL3,TSC1,EEF2,FADD,GRB2,PARK2,MAPT,LRRK2,DAPK1,MYO1C,CALM1,PDCD6,PRKDC,IKBKG
2.53e-11	2680	156	61	0.391	0.023	GO:0009892	BP	negative regulation of metabolic process	metabolism	RPS20,CUL3,PPP2R5A,NUP133,LRP6,CDC42,GSK3B,ATRX,DNAJA1,SCFD1,AGO1,HSP90AB1,ABL1,NFATC2,TSC2,RPS16,PPP2R1A,DVL1,DDX5,PSMD11,YWHAE,HSPA8,CORO1C,PPP2CA,RPS15,RGS2,AGO2,BECN1,YWHAQ,EPRS,IQGAP1,RPS2,CLTC,AKT1,RPS11,HSPD1,SNCA,EGFR,RPS3,UBC,LRRK1,PRDX3,TSC1,BAG5,YWHAB,RPL13,YWHAG,MYO1D,RPS27,PARK2,RPS23,MAPT,EIF4EBP1,RPL14,LRRK2,DAPK1,RPL23A,CALM1,RPL10A,PPP2R2A,PRKDC
3.14e-11	966	156	36	0.231	0.037	GO:0044265	BP	cellular macromolecule catabolic process	metabolism	LAMP2,RPS20,CUL3,PRKACA,KLHL20,GSK3B,AGO1,HSP90AB1,CCDC22,STUB1,RPS16,PPP2R1A,DVL1,DDX5,PSMD11,PPP2CA,CSNK1A1,RPS15,AGO2,RIPK1,RPS2,AKT1,RPS11,MSN,RPS3,UBC,BAG5,RPL13,RPS27,PARK2,RPS23,RPL14,LRRK2,RPL23A,RPL10A,PPP2R2A
3.17e-11	3191	156	67	0.429	0.021	GO:0006793	BP	phosphorus metabolic process	metabolism	DVL2,MATK,MAP2K3,CUL3,PPP2R5A,RHOA,LRP6,CDC42,PRKACA,MAP2K7,HSP90AA1,GSK3B,DNAJA1,DNM1L,SRPK1,HSP90AB1,ABL1,MAPK1,MAPK3,TSC2,AKAP8,CDC37,PPP2R1A,DVL1,PSMD11,YWHAE,MAP2K6,HSPA8,CORO1C,LDHB,PPP2CA,CSNK1A1,RGS2,PAK4,RAC1,RIPK1,NEK1,PAK6,IQGAP1,AKT1,SNCA,EGFR,RPS3,UBC,TWF1,LRRK1,SHC1,DVL3,YWHAZ,PRDX3,TSC1,YWHAB,TK1,YWHAG,PPP1CA,PPP2R2D,MYO1D,GRB2,GAK,PARK2,MAPT,LRRK2,DAPK1,CALM1,PPP2R2A,PRKDC,IKBKG
6.43e-11	621	156	29	0.186	0.047	GO:0031329	BP	regulation of cellular catabolic process	metabolism	PRKACA,GSK3B,DNM1L,SCFD1,HSP90AB1,ABL1,CCDC22,MAPK3,TSC2,STUB1,CDC37,DVL1,PSMD11,CSNK1A1,MFN2,AGO2,BECN1,AKT1,SNCA,MSN,UBC,TSC1,BAG5,PPP1CA,PARK2,MAPT,LRRK2,DAPK1,IKBKG
7.24e-11	1486	156	44	0.282	0.03	GO:0051247	BP	positive regulation of protein metabolic process	metabolism	DVL2,MAP2K3,PPP2R5A,RHOA,CDC42,PRKACA,MAP2K7,GSK3B,HSP90AB1,ABL1,MAPK1,CCDC22,TRADD,MAPK3,STUB1,AKAP8,DVL1,PSMD11,MAP2K6,PPP2CA,CSNK1A1,RAC1,RIPK1,IQGAP1,AKT1,S100A8,HSPD1,SNCA,EGFR,MSN,RPS3,UBC,LRRK1,SHC1,DVL3,EEF2,FADD,PARK2,MAPT,LRRK2,DAPK1,CALM1,PDCD6,IKBKG
9.82e-11	2842	156	62	0.397	0.022	GO:0031325	BP	positive regulation of cellular metabolic process	metabolism	DVL2,MAP2K3,PPP2R5A,RHOA,LRP6,CDC42,PRKACA,MAP2K7,HSP90AA1,GSK3B,ATRX,AGO1,HSP90AB1,ABL1,MAPK1,NFATC2,CCDC22,TRADD,MAPK3,TSC2,STUB1,AKAP8,CDC37,DVL1,DDX5,PSMD11,MAP2K6,HSPA8,PPP2CA,CSNK1A1,NCL,MFN2,RAB29,AGO2,BECN1,YWHAH,RAC1,RIPK1,IQGAP1,AKT1,S100A8,HSPD1,SNCA,EGFR,MSN,RPS3,UBC,LRRK1,SHC1,DVL3,TSC1,EEF2,FADD,GRB2,PARK2,MAPT,LRRK2,DAPK1,CALM1,PDCD6,PRKDC,IKBKG
1.46e-10	742	156	31	0.199	0.042	GO:0009894	BP	regulation of catabolic process	metabolism	CDC42,PRKACA,GSK3B,DNM1L,SCFD1,HSP90AB1,ABL1,CCDC22,MAPK3,TSC2,STUB1,CDC37,DVL1,PSMD11,CSNK1A1,MFN2,AGO2,BECN1,AKT1,SNCA,EGFR,MSN,UBC,TSC1,BAG5,PPP1CA,PARK2,MAPT,LRRK2,DAPK1,IKBKG
2.74e-10	6642	156	100	0.641	0.015	GO:1901564	BP	organonitrogen compound metabolic process	metabolism	DVL2,LAMP2,MATK,RPS20,MAP2K3,CUL3,PPP2R5A,RHOA,NUP133,LRP6,CDC42,PRKACA,KLHL20,MAP2K7,HSP90AA1,GSK3B,ATRX,DNAJA1,DNM1L,LYZ,AGO1,SRPK1,HSP90AB1,ABL1,MAPK1,MIB1,CCDC22,TRADD,MAPK3,TSC2,STUB1,AKAP8,RPS16,CDC37,PPP2R1A,DVL1,PSMD11,YWHAE,MAP2K6,HSPA8,CORO1C,LDHB,BAG2,PPP2CA,CSNK1A1,RPS15,RGS2,AGO2,BECN1,PAK4,RAC1,EPRS,RIPK1,NEK1,PAK6,IQGAP1,RPS2,CLTC,AKT1,RPS11,S100A8,SNAPIN,HSPD1,SNCA,EGFR,MSN,RPS3,U…
1.14e-09	2830	156	60	0.385	0.021	GO:0010604	BP	positive regulation of macromolecule metabolic process	metabolism	DVL2,VIM,MAP2K3,PPP2R5A,RHOA,LRP6,CDC42,PRKACA,MAP2K7,RIMS1,HSP90AA1,GSK3B,ATRX,AGO1,HSP90AB1,ABL1,MAPK1,NFATC2,CCDC22,TRADD,MAPK3,STUB1,AKAP8,DVL1,DDX5,PSMD11,MAP2K6,HSPA8,PPP2CA,CSNK1A1,NCL,RAB29,AGO2,YWHAH,RAC1,RIPK1,IQGAP1,AKT1,S100A8,HSPD1,SNCA,EGFR,MSN,RPS3,UBC,LRRK1,ACTC1,SHC1,DVL3,EEF2,FADD,PARK2,MAPT,LRRK2,DAPK1,MYO1C,CALM1,PDCD6,PRKDC,IKBKG
4.01e-09	786	156	30	0.192	0.038	GO:0006518	BP	peptide metabolic process	metabolism	LAMP2,RPS20,HSP90AA1,AGO1,MAPK1,MAPK3,RPS16,HSPA8,RPS15,RGS2,AGO2,BECN1,EPRS,RPS2,AKT1,RPS11,SNCA,EGFR,RPS3,TSC1,RPL13,EEF2,PPP1CA,RPS27,RPS23,EIF4EBP1,RPL14,DAPK1,RPL23A,RPL10A
4.88e-09	359	156	21	0.135	0.058	GO:0031331	BP	positive regulation of cellular catabolic process	metabolism	GSK3B,CCDC22,MAPK3,TSC2,STUB1,CDC37,DVL1,PSMD11,CSNK1A1,MFN2,AGO2,BECN1,AKT1,SNCA,MSN,UBC,TSC1,PARK2,LRRK2,DAPK1,IKBKG
6.71e-09	2451	156	54	0.346	0.022	GO:0010605	BP	negative regulation of macromolecule metabolic process	metabolism	RPS20,CUL3,NUP133,LRP6,CDC42,GSK3B,ATRX,DNAJA1,AGO1,HSP90AB1,ABL1,NFATC2,TSC2,RPS16,PPP2R1A,DVL1,DDX5,PSMD11,YWHAE,HSPA8,CORO1C,PPP2CA,RPS15,RGS2,AGO2,YWHAQ,EPRS,RPS2,CLTC,AKT1,RPS11,SNCA,EGFR,RPS3,UBC,LRRK1,PRDX3,TSC1,BAG5,YWHAB,RPL13,YWHAG,RPS27,PARK2,RPS23,EIF4EBP1,RPL14,LRRK2,DAPK1,RPL23A,CALM1,RPL10A,PPP2R2A,PRKDC
1.35e-08	940	156	32	0.205	0.034	GO:0043603	BP	cellular amide metabolic process	metabolism	LAMP2,RPS20,HSP90AA1,AGO1,MAPK1,MAPK3,RPS16,PPP2R1A,HSPA8,PPP2CA,RPS15,RGS2,AGO2,BECN1,EPRS,RPS2,AKT1,RPS11,SNCA,EGFR,RPS3,TSC1,RPL13,EEF2,PPP1CA,RPS27,RPS23,EIF4EBP1,RPL14,DAPK1,RPL23A,RPL10A
1.6e-08	1884	156	46	0.295	0.024	GO:1901575	BP	organic substance catabolic process	metabolism	LAMP2,RPS20,CUL3,CDC42,PRKACA,KLHL20,HSP90AA1,GSK3B,AGO1,HSP90AB1,CCDC22,STUB1,RPS16,PPP2R1A,DVL1,DDX5,PSMD11,HSPA8,PPP2CA,CSNK1A1,RPS15,AGO2,BECN1,ECHS1,YWHAH,RIPK1,RPS2,AKT1,RPS11,SNCA,EGFR,MSN,RPS3,UBC,BAG5,RPL13,PPP1CA,RPS27,PARK2,RPS23,RPL14,LRRK2,RPL23A,CALM1,RPL10A,PPP2R2A
4.57e-08	361	156	20	0.128	0.055	GO:0045862	BP	positive regulation of proteolysis	metabolism	GSK3B,CCDC22,TRADD,STUB1,DVL1,PSMD11,CSNK1A1,RIPK1,AKT1,S100A8,HSPD1,SNCA,RPS3,UBC,FADD,PARK2,MAPT,LRRK2,DAPK1,PDCD6
5.65e-08	993	156	32	0.205	0.032	GO:0032269	BP	negative regulation of cellular protein metabolic process	metabolism	LRP6,DNAJA1,AGO1,HSP90AB1,ABL1,TSC2,PPP2R1A,DVL1,PSMD11,YWHAE,CORO1C,PPP2CA,RGS2,AGO2,EPRS,AKT1,SNCA,EGFR,RPS3,UBC,LRRK1,PRDX3,TSC1,BAG5,YWHAB,YWHAG,PARK2,EIF4EBP1,LRRK2,DAPK1,CALM1,PRKDC
5.77e-08	550	156	24	0.154	0.044	GO:0045936	BP	negative regulation of phosphate metabolic process	metabolism	PPP2R5A,LRP6,DNAJA1,ABL1,TSC2,PPP2R1A,DVL1,YWHAE,CORO1C,PPP2CA,RGS2,IQGAP1,AKT1,SNCA,LRRK1,PRDX3,YWHAB,YWHAG,MYO1D,PARK2,MAPT,LRRK2,CALM1,PRKDC
5.99e-08	551	156	24	0.154	0.044	GO:0010563	BP	negative regulation of phosphorus metabolic process	metabolism	PPP2R5A,LRP6,DNAJA1,ABL1,TSC2,PPP2R1A,DVL1,YWHAE,CORO1C,PPP2CA,RGS2,IQGAP1,AKT1,SNCA,LRRK1,PRDX3,YWHAB,YWHAG,MYO1D,PARK2,MAPT,LRRK2,CALM1,PRKDC
7.22e-08	414	156	21	0.135	0.051	GO:0009896	BP	positive regulation of catabolic process	metabolism	GSK3B,CCDC22,MAPK3,TSC2,STUB1,CDC37,DVL1,PSMD11,CSNK1A1,MFN2,AGO2,BECN1,AKT1,SNCA,MSN,UBC,TSC1,PARK2,LRRK2,DAPK1,IKBKG
1.55e-07	2740	156	55	0.353	0.02	GO:0051173	BP	positive regulation of nitrogen compound metabolic process	metabolism	DVL2,MAP2K3,PPP2R5A,RHOA,LRP6,CDC42,PRKACA,MAP2K7,HSP90AA1,GSK3B,ATRX,AGO1,HSP90AB1,ABL1,MAPK1,NFATC2,CCDC22,TRADD,MAPK3,STUB1,AKAP8,DVL1,DDX5,PSMD11,MAP2K6,HSPA8,PPP2CA,CSNK1A1,NCL,AGO2,YWHAH,RAC1,RIPK1,IQGAP1,AKT1,S100A8,HSPD1,SNCA,EGFR,MSN,RPS3,UBC,LRRK1,SHC1,DVL3,EEF2,FADD,PARK2,MAPT,LRRK2,DAPK1,CALM1,PDCD6,PRKDC,IKBKG
2.74e-07	1056	156	32	0.205	0.03	GO:0051248	BP	negative regulation of protein metabolic process	metabolism	LRP6,DNAJA1,AGO1,HSP90AB1,ABL1,TSC2,PPP2R1A,DVL1,PSMD11,YWHAE,CORO1C,PPP2CA,RGS2,AGO2,EPRS,AKT1,SNCA,EGFR,RPS3,UBC,LRRK1,PRDX3,TSC1,BAG5,YWHAB,YWHAG,PARK2,EIF4EBP1,LRRK2,DAPK1,CALM1,PRKDC
2.92e-07	648	156	25	0.16	0.039	GO:0043043	BP	peptide biosynthetic process	metabolism	RPS20,AGO1,MAPK1,MAPK3,RPS16,RPS15,RGS2,AGO2,EPRS,RPS2,AKT1,RPS11,EGFR,RPS3,TSC1,RPL13,EEF2,PPP1CA,RPS27,RPS23,EIF4EBP1,RPL14,DAPK1,RPL23A,RPL10A
4.37e-07	9129	156	114	0.731	0.012	GO:0043170	BP	macromolecule metabolic process	metabolism	DVL2,LAMP2,MATK,RPS20,VIM,MAP2K3,CUL3,PPP2R5A,RHOA,NUP133,LRP6,CDC42,PRKACA,KLHL20,MAP2K7,RIMS1,HSP90AA1,GSK3B,TNPO1,ATRX,DNAJA1,LYZ,AGO1,SRPK1,HSP90AB1,ABL1,MAPK1,NFATC2,MIB1,CCDC22,TRADD,MAPK3,TSC2,STUB1,AKAP8,RPS16,CDC37,PPP2R1A,DNM1,SH3GL2,DVL1,DDX5,PSMD11,YWHAE,MAP2K6,HSPA8,CORO1C,MDN1,BAG2,PPP2CA,CSNK1A1,NCL,RPS15,RGS2,RAB29,AGO2,BECN1,YWHAH,PAK4,CHD1L,YWHAQ,RAC1,EPRS,RIPK1,NEK1,PAK6,IQGAP1…
1.74e-06	1007	156	30	0.192	0.03	GO:0010562	BP	positive regulation of phosphorus metabolic process	metabolism	DVL2,MAP2K3,PPP2R5A,RHOA,CDC42,PRKACA,MAP2K7,GSK3B,HSP90AB1,ABL1,MAPK1,MAPK3,DVL1,MAP2K6,PPP2CA,RAC1,RIPK1,IQGAP1,AKT1,SNCA,EGFR,RPS3,UBC,LRRK1,SHC1,DVL3,MAPT,LRRK2,CALM1,IKBKG
1.74e-06	1007	156	30	0.192	0.03	GO:0045937	BP	positive regulation of phosphate metabolic process	metabolism	DVL2,MAP2K3,PPP2R5A,RHOA,CDC42,PRKACA,MAP2K7,GSK3B,HSP90AB1,ABL1,MAPK1,MAPK3,DVL1,MAP2K6,PPP2CA,RAC1,RIPK1,IQGAP1,AKT1,SNCA,EGFR,RPS3,UBC,LRRK1,SHC1,DVL3,MAPT,LRRK2,CALM1,IKBKG
2.19e-06	5881	156	85	0.545	0.014	GO:0031323	BP	regulation of cellular metabolic process	metabolism	DVL2,MAP2K3,CUL3,PPP2R5A,RHOA,NUP133,LRP6,CDC42,PRKACA,MAP2K7,HSP90AA1,GSK3B,ATRX,DNAJA1,DNM1L,SCFD1,AGO1,SRPK1,HSP90AB1,ABL1,MAPK1,NFATC2,CCDC22,TRADD,MAPK3,TSC2,STUB1,AKAP8,CDC37,PPP2R1A,SH3GL2,DVL1,DDX5,PSMD11,YWHAE,MAP2K6,HSPA8,CORO1C,PPP2CA,CSNK1A1,NCL,MFN2,RGS2,RAB29,AGO2,BECN1,YWHAH,YWHAQ,RAC1,EPRS,RIPK1,PAK6,IQGAP1,CLTC,AKT1,S100A8,HSPD1,SNCA,EGFR,MSN,RPS3,UBC,TWF1,LRRK1,SHC1,DVL3,PRDX3,T…
2.81e-06	8340	156	106	0.679	0.013	GO:0044260	BP	cellular macromolecule metabolic process	metabolism	DVL2,LAMP2,MATK,RPS20,MAP2K3,CUL3,PPP2R5A,RHOA,NUP133,LRP6,CDC42,PRKACA,KLHL20,MAP2K7,HSP90AA1,GSK3B,ATRX,DNAJA1,LYZ,AGO1,SRPK1,HSP90AB1,ABL1,MAPK1,NFATC2,MIB1,CCDC22,TRADD,MAPK3,TSC2,STUB1,AKAP8,RPS16,CDC37,PPP2R1A,DNM1,SH3GL2,DVL1,DDX5,PSMD11,YWHAE,MAP2K6,HSPA8,CORO1C,MDN1,PPP2CA,CSNK1A1,NCL,RPS15,RGS2,RAB29,AGO2,BECN1,YWHAH,PAK4,CHD1L,YWHAQ,RAC1,EPRS,RIPK1,NEK1,PAK6,IQGAP1,RPS2,CLTC,AKT1,RPS11…
2.84e-06	723	156	25	0.16	0.035	GO:0043604	BP	amide biosynthetic process	metabolism	RPS20,AGO1,MAPK1,MAPK3,RPS16,RPS15,RGS2,AGO2,EPRS,RPS2,AKT1,RPS11,EGFR,RPS3,TSC1,RPL13,EEF2,PPP1CA,RPS27,RPS23,EIF4EBP1,RPL14,DAPK1,RPL23A,RPL10A
4.57e-06	373	156	18	0.115	0.048	GO:0034655	BP	nucleobase-containing compound catabolic process	metabolism	RPS20,AGO1,RPS16,PPP2R1A,DDX5,PPP2CA,RPS15,AGO2,RPS2,RPS11,RPS3,RPL13,RPS27,RPS23,RPL14,RPL23A,RPL10A,PPP2R2A
8.99e-06	2360	156	47	0.301	0.02	GO:0031324	BP	negative regulation of cellular metabolic process	metabolism	CUL3,PPP2R5A,LRP6,GSK3B,ATRX,DNAJA1,SCFD1,AGO1,HSP90AB1,ABL1,NFATC2,TSC2,PPP2R1A,DVL1,DDX5,PSMD11,YWHAE,HSPA8,CORO1C,PPP2CA,RGS2,AGO2,BECN1,YWHAQ,EPRS,IQGAP1,CLTC,AKT1,HSPD1,SNCA,EGFR,RPS3,UBC,LRRK1,PRDX3,TSC1,BAG5,YWHAB,YWHAG,MYO1D,PARK2,MAPT,EIF4EBP1,LRRK2,DAPK1,CALM1,PRKDC
1.27e-05	153	156	12	0.077	0.078	GO:2000377	BP	regulation of reactive oxygen species metabolic process	metabolism	HSP90AA1,HSP90AB1,BECN1,RAC1,RIPK1,AKT1,HSPD1,SNCA,EGFR,GRB2,PARK2,MAPT
1.94e-05	232	156	14	0.09	0.06	GO:0072593	BP	reactive oxygen species metabolic process	metabolism	HSP90AA1,HSP90AB1,BECN1,RAC1,RIPK1,AKT1,HSPD1,SNCA,EGFR,PRDX3,GRB2,PARK2,MAPT,LRRK2
2.1e-05	461	156	19	0.122	0.041	GO:1901361	BP	organic cyclic compound catabolic process	metabolism	RPS20,AGO1,RPS16,PPP2R1A,DDX5,PPP2CA,RPS15,AGO2,YWHAH,RPS2,RPS11,RPS3,RPL13,RPS27,RPS23,RPL14,RPL23A,RPL10A,PPP2R2A
2.81e-05	419	156	18	0.115	0.043	GO:0046700	BP	heterocycle catabolic process	metabolism	RPS20,AGO1,RPS16,PPP2R1A,DDX5,PPP2CA,RPS15,AGO2,RPS2,RPS11,RPS3,RPL13,RPS27,RPS23,RPL14,RPL23A,RPL10A,PPP2R2A
3.14e-05	422	156	18	0.115	0.043	GO:0044270	BP	cellular nitrogen compound catabolic process	metabolism	RPS20,AGO1,RPS16,PPP2R1A,DDX5,PPP2CA,RPS15,AGO2,RPS2,RPS11,RPS3,RPL13,RPS27,RPS23,RPL14,RPL23A,RPL10A,PPP2R2A
3.92e-05	379	156	17	0.109	0.045	GO:0042176	BP	regulation of protein catabolic process	metabolism	CDC42,PRKACA,GSK3B,HSP90AB1,CCDC22,STUB1,DVL1,PSMD11,CSNK1A1,AKT1,SNCA,EGFR,MSN,UBC,BAG5,PARK2,LRRK2
4.67e-05	433	156	18	0.115	0.042	GO:0019439	BP	aromatic compound catabolic process	metabolism	RPS20,AGO1,RPS16,PPP2R1A,DDX5,PPP2CA,RPS15,AGO2,RPS2,RPS11,RPS3,RPL13,RPS27,RPS23,RPL14,RPL23A,RPL10A,PPP2R2A
6.11e-05	254	156	14	0.09	0.055	GO:1903362	BP	regulation of cellular protein catabolic process	metabolism	PRKACA,GSK3B,HSP90AB1,CCDC22,STUB1,DVL1,PSMD11,CSNK1A1,AKT1,MSN,UBC,BAG5,PARK2,LRRK2
6.55e-05	5616	156	79	0.506	0.014	GO:0051171	BP	regulation of nitrogen compound metabolic process	metabolism	DVL2,MAP2K3,CUL3,PPP2R5A,RHOA,NUP133,LRP6,CDC42,PRKACA,MAP2K7,HSP90AA1,GSK3B,ATRX,DNAJA1,DNM1L,AGO1,SRPK1,HSP90AB1,ABL1,MAPK1,NFATC2,CCDC22,TRADD,MAPK3,TSC2,STUB1,AKAP8,CDC37,PPP2R1A,DVL1,DDX5,PSMD11,YWHAE,MAP2K6,HSPA8,CORO1C,PPP2CA,CSNK1A1,NCL,RGS2,AGO2,YWHAH,YWHAQ,RAC1,EPRS,RIPK1,PAK6,IQGAP1,CLTC,AKT1,S100A8,HSPD1,SNCA,EGFR,MSN,RPS3,UBC,TWF1,LRRK1,SHC1,DVL3,PRDX3,TSC1,BAG5,YWHAB,EEF2,FADD,YWHAG…
0.000173	5732	156	79	0.506	0.014	GO:0080090	BP	regulation of primary metabolic process	metabolism	DVL2,MAP2K3,CUL3,PPP2R5A,RHOA,NUP133,LRP6,CDC42,PRKACA,MAP2K7,HSP90AA1,GSK3B,ATRX,DNAJA1,DNM1L,AGO1,SRPK1,HSP90AB1,ABL1,MAPK1,NFATC2,CCDC22,TRADD,MAPK3,TSC2,STUB1,AKAP8,CDC37,PPP2R1A,DVL1,DDX5,PSMD11,YWHAE,MAP2K6,HSPA8,CORO1C,PPP2CA,CSNK1A1,NCL,RGS2,AGO2,YWHAH,YWHAQ,RAC1,EPRS,RIPK1,PAK6,IQGAP1,CLTC,AKT1,S100A8,HSPD1,SNCA,EGFR,MSN,RPS3,UBC,TWF1,LRRK1,SHC1,DVL3,PRDX3,TSC1,BAG5,YWHAB,EEF2,FADD,YWHAG…
0.00073	826	156	23	0.147	0.028	GO:0030163	BP	protein catabolic process	metabolism	LAMP2,CUL3,CDC42,PRKACA,KLHL20,HSP90AA1,GSK3B,HSP90AB1,CCDC22,STUB1,DVL1,PSMD11,HSPA8,CSNK1A1,RIPK1,AKT1,SNCA,EGFR,MSN,UBC,BAG5,PARK2,LRRK2
0.00113	188	156	11	0.071	0.059	GO:1903364	BP	positive regulation of cellular protein catabolic process	metabolism	GSK3B,CCDC22,STUB1,DVL1,PSMD11,CSNK1A1,AKT1,MSN,UBC,PARK2,LRRK2
0.00117	11266	156	122	0.782	0.011	GO:0008152	BP	metabolic process	metabolism	DVL2,LAMP2,MATK,RPS20,VIM,MAP2K3,CUL3,PPP2R5A,RHOA,NUP133,LRP6,CDC42,PRKACA,KLHL20,MAP2K7,RIMS1,HSP90AA1,GSK3B,TNPO1,ATRX,DNAJA1,DNM1L,LYZ,SCFD1,AGO1,SRPK1,HSP90AB1,ABL1,MAPK1,NFATC2,MIB1,CCDC22,TRADD,MAPK3,TSC2,STUB1,AKAP8,RPS16,CDC37,PPP2R1A,DNM1,SH3GL2,DVL1,DDX5,PSMD11,YWHAE,MAP2K6,HSPA8,CORO1C,LDHB,MDN1,BAG2,PPP2CA,CSNK1A1,NCL,RPS15,MFN2,RGS2,RAB29,AGO2,BECN1,ECHS1,YWHAH,PAK4,CHD1L,YWHAQ,RAC1…
0.00123	85	156	8	0.051	0.094	GO:2000379	BP	positive regulation of reactive oxygen species metabolic process	metabolism	HSP90AA1,HSP90AB1,RIPK1,AKT1,SNCA,EGFR,GRB2,MAPT
0.00134	377	156	15	0.096	0.04	GO:0034248	BP	regulation of cellular amide metabolic process	metabolism	AGO1,MAPK1,MAPK3,RGS2,AGO2,EPRS,AKT1,SNCA,EGFR,RPS3,TSC1,EEF2,PPP1CA,EIF4EBP1,DAPK1
0.00168	10371	156	115	0.737	0.011	GO:0044237	BP	cellular metabolic process	metabolism	DVL2,LAMP2,MATK,RPS20,MAP2K3,CUL3,PPP2R5A,RHOA,NUP133,LRP6,CDC42,PRKACA,KLHL20,MAP2K7,HSP90AA1,GSK3B,ATRX,DNAJA1,DNM1L,LYZ,SCFD1,AGO1,SRPK1,HSP90AB1,ABL1,MAPK1,NFATC2,MIB1,CCDC22,TRADD,MAPK3,TSC2,STUB1,AKAP8,RPS16,CDC37,PPP2R1A,DNM1,SH3GL2,DVL1,DDX5,PSMD11,YWHAE,MAP2K6,HSPA8,CORO1C,LDHB,MDN1,PPP2CA,CSNK1A1,NCL,RPS15,MFN2,RGS2,RAB29,AGO2,BECN1,ECHS1,YWHAH,PAK4,CHD1L,YWHAQ,RAC1,EPRS,RIPK1,NEK1,PAK6…
0.00355	10755	156	117	0.75	0.011	GO:0071704	BP	organic substance metabolic process	metabolism	DVL2,LAMP2,MATK,RPS20,VIM,MAP2K3,CUL3,PPP2R5A,RHOA,NUP133,LRP6,CDC42,PRKACA,KLHL20,MAP2K7,RIMS1,HSP90AA1,GSK3B,TNPO1,ATRX,DNAJA1,DNM1L,LYZ,AGO1,SRPK1,HSP90AB1,ABL1,MAPK1,NFATC2,MIB1,CCDC22,TRADD,MAPK3,TSC2,STUB1,AKAP8,RPS16,CDC37,PPP2R1A,DNM1,SH3GL2,DVL1,DDX5,PSMD11,YWHAE,MAP2K6,HSPA8,CORO1C,LDHB,MDN1,BAG2,PPP2CA,CSNK1A1,NCL,RPS15,RGS2,RAB29,AGO2,BECN1,ECHS1,YWHAH,PAK4,CHD1L,YWHAQ,RAC1,EPRS,RIPK1…
0.00712	2218	156	39	0.25	0.018	GO:0051172	BP	negative regulation of nitrogen compound metabolic process	metabolism	CUL3,LRP6,ATRX,DNAJA1,AGO1,HSP90AB1,ABL1,NFATC2,TSC2,PPP2R1A,DVL1,DDX5,PSMD11,YWHAE,HSPA8,CORO1C,PPP2CA,RGS2,AGO2,YWHAQ,EPRS,CLTC,AKT1,SNCA,EGFR,RPS3,UBC,LRRK1,PRDX3,TSC1,BAG5,YWHAB,YWHAG,PARK2,EIF4EBP1,LRRK2,DAPK1,CALM1,PRKDC
0.00928	1649	156	32	0.205	0.019	GO:0045935	BP	positive regulation of nucleobase-containing compound metabolic process	metabolism	DVL2,MAP2K3,LRP6,CDC42,MAP2K7,HSP90AA1,GSK3B,ATRX,AGO1,HSP90AB1,MAPK1,NFATC2,MAPK3,DVL1,DDX5,HSPA8,NCL,AGO2,YWHAH,RAC1,RIPK1,AKT1,EGFR,RPS3,UBC,SHC1,DVL3,FADD,PARK2,CALM1,PRKDC,IKBKG
0.0114	1748	156	33	0.212	0.019	GO:0009891	BP	positive regulation of biosynthetic process	metabolism	DVL2,MAP2K3,LRP6,CDC42,MAP2K7,HSP90AA1,GSK3B,ATRX,AGO1,HSP90AB1,MAPK1,NFATC2,MAPK3,DVL1,DDX5,MAP2K6,NCL,AGO2,YWHAH,RAC1,RIPK1,AKT1,SNCA,EGFR,UBC,SHC1,DVL3,EEF2,FADD,PARK2,CALM1,PRKDC,IKBKG
0.0121	1588	156	31	0.199	0.02	GO:0010557	BP	positive regulation of macromolecule biosynthetic process	metabolism	DVL2,MAP2K3,LRP6,CDC42,MAP2K7,HSP90AA1,GSK3B,ATRX,AGO1,HSP90AB1,MAPK1,NFATC2,MAPK3,DVL1,DDX5,MAP2K6,NCL,AGO2,YWHAH,RAC1,RIPK1,AKT1,EGFR,UBC,SHC1,DVL3,EEF2,FADD,PARK2,PRKDC,IKBKG
0.014	117	156	8	0.051	0.068	GO:0031333	BP	negative regulation of protein complex assembly	metabolism	CDC42,CAPZB,GSK3B,TMOD3,SNCA,TWF1,EIF4EBP1,CAPZA2
0.0188	161	156	9	0.058	0.056	GO:0034249	BP	negative regulation of cellular amide metabolic process	metabolism	AGO1,AGO2,EPRS,SNCA,EGFR,RPS3,TSC1,EIF4EBP1,DAPK1
0.0223	1720	156	32	0.205	0.019	GO:0031328	BP	positive regulation of cellular biosynthetic process	metabolism	DVL2,MAP2K3,LRP6,CDC42,MAP2K7,HSP90AA1,GSK3B,ATRX,AGO1,HSP90AB1,MAPK1,NFATC2,MAPK3,DVL1,DDX5,NCL,AGO2,YWHAH,RAC1,RIPK1,AKT1,SNCA,EGFR,UBC,SHC1,DVL3,EEF2,FADD,PARK2,CALM1,PRKDC,IKBKG
0.0226	256	156	11	0.071	0.043	GO:0045732	BP	positive regulation of protein catabolic process	metabolism	GSK3B,CCDC22,STUB1,DVL1,PSMD11,CSNK1A1,AKT1,MSN,UBC,PARK2,LRRK2
0.0233	4982	156	66	0.423	0.013	GO:0034645	BP	cellular macromolecule biosynthetic process	metabolism	DVL2,RPS20,MAP2K3,CUL3,NUP133,LRP6,CDC42,MAP2K7,HSP90AA1,GSK3B,ATRX,AGO1,HSP90AB1,ABL1,MAPK1,NFATC2,TRADD,MAPK3,AKAP8,RPS16,PPP2R1A,DVL1,DDX5,PSMD11,MAP2K6,HSPA8,PPP2CA,NCL,RPS15,RGS2,AGO2,YWHAH,YWHAQ,RAC1,EPRS,RIPK1,PAK6,RPS2,AKT1,RPS11,S100A8,HSPD1,SNCA,EGFR,RPS3,UBC,SHC1,DVL3,PRDX3,TSC1,YWHAB,RPL13,EEF2,TK1,FADD,PPP1CA,RPS27,PARK2,RPS23,EIF4EBP1,RPL14,DAPK1,RPL23A,RPL10A,PRKDC,IKBKG
0.0268	6	156	3	0.019	0.5	GO:0044033	BP	multi-organism metabolic process	metabolism	MAP2K3,MAP2K7,MAP2K6
0.0287	5118	156	67	0.429	0.013	GO:0009059	BP	macromolecule biosynthetic process	metabolism	DVL2,RPS20,MAP2K3,CUL3,NUP133,LRP6,CDC42,MAP2K7,HSP90AA1,GSK3B,ATRX,AGO1,HSP90AB1,ABL1,MAPK1,NFATC2,TRADD,MAPK3,AKAP8,RPS16,PPP2R1A,DVL1,DDX5,PSMD11,MAP2K6,HSPA8,PPP2CA,NCL,RPS15,RGS2,AGO2,YWHAH,YWHAQ,RAC1,EPRS,RIPK1,PAK6,RPS2,CLTC,AKT1,RPS11,S100A8,HSPD1,SNCA,EGFR,RPS3,UBC,SHC1,DVL3,PRDX3,TSC1,YWHAB,RPL13,EEF2,TK1,FADD,PPP1CA,RPS27,PARK2,RPS23,EIF4EBP1,RPL14,DAPK1,RPL23A,RPL10A,PRKDC,IKBKG
0.0305	678	156	18	0.115	0.027	GO:0044257	BP	cellular protein catabolic process	metabolism	LAMP2,CUL3,PRKACA,KLHL20,GSK3B,HSP90AB1,CCDC22,STUB1,DVL1,PSMD11,CSNK1A1,RIPK1,AKT1,MSN,UBC,BAG5,PARK2,LRRK2
0.039	9844	156	107	0.686	0.011	GO:0006807	BP	nitrogen compound metabolic process	metabolism	DVL2,LAMP2,MATK,RPS20,MAP2K3,CUL3,PPP2R5A,RHOA,NUP133,LRP6,CDC42,PRKACA,KLHL20,MAP2K7,HSP90AA1,GSK3B,ATRX,DNAJA1,DNM1L,LYZ,AGO1,SRPK1,HSP90AB1,ABL1,MAPK1,NFATC2,MIB1,CCDC22,TRADD,MAPK3,TSC2,STUB1,AKAP8,RPS16,CDC37,PPP2R1A,DVL1,DDX5,PSMD11,YWHAE,MAP2K6,HSPA8,CORO1C,LDHB,MDN1,BAG2,PPP2CA,CSNK1A1,NCL,RPS15,RGS2,AGO2,BECN1,YWHAH,PAK4,CHD1L,YWHAQ,RAC1,EPRS,RIPK1,NEK1,PAK6,IQGAP1,RPS2,CLTC,AKT1,RPS11,S…
0.0455	6394	156	78	0.5	0.012	GO:0034641	BP	cellular nitrogen compound metabolic process	metabolism	DVL2,LAMP2,RPS20,MAP2K3,CUL3,NUP133,LRP6,CDC42,PRKACA,MAP2K7,HSP90AA1,GSK3B,ATRX,DNM1L,AGO1,SRPK1,HSP90AB1,ABL1,MAPK1,NFATC2,TRADD,MAPK3,STUB1,AKAP8,RPS16,PPP2R1A,DVL1,DDX5,PSMD11,MAP2K6,HSPA8,LDHB,MDN1,PPP2CA,NCL,RPS15,RGS2,AGO2,BECN1,YWHAH,CHD1L,YWHAQ,RAC1,EPRS,RIPK1,PAK6,RPS2,AKT1,RPS11,S100A8,HSPD1,SNCA,EGFR,RPS3,UBC,SHC1,DVL3,PRDX3,TSC1,YWHAB,RPL13,EEF2,TK1,FADD,PPP1CA,RPS27,PARK2,RPS23,EIF4…
0.0463	67	156	6	0.038	0.09	GO:1903426	BP	regulation of reactive oxygen species biosynthetic process	metabolism	HSP90AA1,HSP90AB1,AKT1,HSPD1,SNCA,EGFR
0.0469	138	156	8	0.051	0.058	GO:0031330	BP	negative regulation of cellular catabolic process	metabolism	SCFD1,HSP90AB1,TSC2,AKT1,SNCA,TSC1,BAG5,LRRK2
0.0489	4876	156	64	0.41	0.013	GO:0044271	BP	cellular nitrogen compound biosynthetic process	metabolism	DVL2,RPS20,MAP2K3,CUL3,NUP133,LRP6,MAP2K7,HSP90AA1,GSK3B,ATRX,AGO1,HSP90AB1,ABL1,MAPK1,NFATC2,TRADD,MAPK3,AKAP8,RPS16,PPP2R1A,DVL1,DDX5,PSMD11,MAP2K6,HSPA8,PPP2CA,NCL,RPS15,RGS2,AGO2,YWHAH,YWHAQ,EPRS,RIPK1,PAK6,RPS2,AKT1,RPS11,S100A8,HSPD1,SNCA,EGFR,RPS3,UBC,DVL3,PRDX3,TSC1,YWHAB,RPL13,EEF2,TK1,FADD,PPP1CA,RPS27,PARK2,RPS23,EIF4EBP1,RPL14,DAPK1,RPL23A,CALM1,RPL10A,PRKDC,IKBKG
5.36e-08	1876	156	45	0.288	0.024	GO:0006928	BP	movement of cell or subcellular component	motility	VIM,CUL3,RHOA,CDC42,CAPZB,GSK3B,TNPO1,DNAJA1,MYL6,ABL1,MAPK1,NFATC2,ARHGEF7,MAPK3,SH3GL2,DVL1,UNC5B,YWHAE,CORO1C,UNC5A,MYO1B,PAK4,MAP1B,RAC1,IQGAP1,CLTC,AKT1,S100A8,TPM3,SNAPIN,EGFR,MSN,ACTC1,SHC1,FADD,GRB2,UNC5C,MAPT,LRRK2,TUBB,MYO1C,OPA1,CAPZA2,PDCD6,TUBB3
0.0302	370	156	13	0.083	0.035	GO:0060249	BP	anatomical structure homeostasis	physiology - homostatasis	LAMP2,MAP2K7,HSP90AA1,ATRX,LYZ,HSP90AB1,MAPK1,MAPK3,RAC1,EGFR,LRRK1,PARK2,PRKDC
2.4e-17	799	156	40	0.256	0.05	GO:0044403	BP	symbiosis, encompassing mutualism through parasitism	physiology - host	SLC25A5,RPS20,VIM,RHOA,NUP133,CDC42,TNPO1,SRPK1,HSP90AB1,MAPK1,MAPK3,TSC2,RPS16,DDX5,YWHAE,HSPA8,RPS15,RAB29,BECN1,RAC1,RPS2,RPS11,SNAPIN,HSPD1,RPS3,UBC,SLC25A4,SHC1,YWHAB,RPL13,FADD,SLC25A6,GRB2,RPS27,PARK2,RPS23,RPL14,RPL23A,RPL10A,IKBKG
2.63e-17	801	156	40	0.256	0.05	GO:0044419	BP	interspecies interaction between organisms	physiology - host	SLC25A5,RPS20,VIM,RHOA,NUP133,CDC42,TNPO1,SRPK1,HSP90AB1,MAPK1,MAPK3,TSC2,RPS16,DDX5,YWHAE,HSPA8,RPS15,RAB29,BECN1,RAC1,RPS2,RPS11,SNAPIN,HSPD1,RPS3,UBC,SLC25A4,SHC1,YWHAB,RPL13,FADD,SLC25A6,GRB2,RPS27,PARK2,RPS23,RPL14,RPL23A,RPL10A,IKBKG
3.09e-18	755	156	40	0.256	0.053	GO:0016032	BP	viral process	physiology - virus	SLC25A5,RPS20,VIM,RHOA,NUP133,CDC42,TNPO1,SRPK1,HSP90AB1,MAPK1,MAPK3,TSC2,RPS16,DDX5,YWHAE,HSPA8,RPS15,RAB29,BECN1,RAC1,RPS2,RPS11,SNAPIN,HSPD1,RPS3,UBC,SLC25A4,SHC1,YWHAB,RPL13,FADD,SLC25A6,GRB2,RPS27,PARK2,RPS23,RPL14,RPL23A,RPL10A,IKBKG
4.82e-06	173	156	13	0.083	0.075	GO:0019083	BP	viral transcription	physiology - virus	RPS20,NUP133,RPS16,RPS15,RPS2,RPS11,RPS3,RPL13,RPS27,RPS23,RPL14,RPL23A,RPL10A
1.02e-05	184	156	13	0.083	0.071	GO:0019080	BP	viral gene expression	physiology - virus	RPS20,NUP133,RPS16,RPS15,RPS2,RPS11,RPS3,RPL13,RPS27,RPS23,RPL14,RPL23A,RPL10A
1.59e-06	703	156	25	0.16	0.036	GO:0030162	BP	regulation of proteolysis	protein metabolism	PRKACA,GSK3B,HSP90AB1,CCDC22,TRADD,STUB1,DVL1,PSMD11,YWHAE,CSNK1A1,RIPK1,AKT1,S100A8,HSPD1,SNCA,RPS3,UBC,PRDX3,BAG5,FADD,PARK2,MAPT,LRRK2,DAPK1,PDCD6
4.76e-05	172	156	12	0.077	0.07	GO:0032271	BP	regulation of protein polymerization	protein metabolism	CAPZB,ABL1,RGS2,RAC1,TMOD3,SNCA,RPS3,TWF1,GRB2,MAPT,MYO1C,CAPZA2
0.000147	230	156	13	0.083	0.057	GO:1903050	BP	regulation of proteolysis involved in cellular protein catabolic process	protein metabolism	PRKACA,GSK3B,HSP90AB1,CCDC22,STUB1,DVL1,PSMD11,CSNK1A1,AKT1,UBC,BAG5,PARK2,LRRK2
0.00427	173	156	10	0.064	0.058	GO:1903052	BP	positive regulation of proteolysis involved in cellular protein catabolic process	protein metabolism	GSK3B,CCDC22,STUB1,DVL1,PSMD11,CSNK1A1,AKT1,UBC,PARK2,LRRK2
0.0268	6	156	3	0.019	0.5	GO:0035897	BP	proteolysis in other organism	protein metabolism	MAP2K3,MAP2K7,MAP2K6
7.82e-06	180	156	13	0.083	0.072	GO:0043393	BP	regulation of protein binding	protein metabolism	CDC42,PRKACA,GSK3B,HSP90AB1,ABL1,ARHGEF7,MAPK3,STUB1,DVL1,SNAPIN,PPP1CA,PARK2,LRRK2
0.0131	1759	156	33	0.212	0.019	GO:0006508	BP	proteolysis	protein metabolism	MAP2K3,CUL3,RHOA,PRKACA,KLHL20,MAP2K7,GSK3B,HSP90AB1,CCDC22,TRADD,STUB1,DVL1,PSMD11,YWHAE,MAP2K6,CSNK1A1,BECN1,RIPK1,AKT1,S100A8,HSPD1,SNCA,RPS3,UBC,PRDX3,BAG5,FADD,PARK2,MAPT,LRRK2,DAPK1,PDCD6,IKBKG
0.00632	224	156	11	0.071	0.049	GO:0006457	BP	protein folding	protein metabolism - folding	HSP90AA1,DNAJA1,HSP90AB1,CDC37,HSPA8,BAG2,HSPA9,HSPD1,UBC,BAG5,GAK
1.06e-29	2154	156	78	0.5	0.036	GO:0051649	BP	establishment of localization in cell	protein metabolism - localisation	SLC25A5,LAMP2,RPS20,CUL3,RHOA,NUP133,LRP6,CDC42,PRKACA,KLHL20,RIMS1,HSP90AA1,GSK3B,TNPO1,RAB10,SCFD1,HSP90AB1,ABL1,MAPK1,ARFGAP1,CCDC22,MAPK3,TSC2,RPS16,CDC37,DNM1,SH3GL2,DVL1,YWHAE,HSPA8,HSPA9,RPS15,MFN2,RAB29,RAB32,CSE1L,BECN1,YWHAH,MAP1B,YWHAQ,RPS2,CLTC,AKT1,RPS11,SNAPIN,HSPD1,SNCA,EGFR,MSN,SEC16A,RPS3,UBC,SLC25A4,YWHAZ,TSC1,YWHAB,RAB8A,RPL13,TUBA1A,TUBA1C,SLC25A6,YWHAG,MYO1D,RPS27,GAK,PARK2,R…
5.98e-25	1737	156	66	0.423	0.038	GO:0034613	BP	cellular protein localization	protein metabolism - localisation	DVL2,LAMP2,RPS20,PPP2R5A,RHOA,NUP133,LRP6,CDC42,PRKACA,RIMS1,HSP90AA1,GSK3B,TNPO1,RAB10,ATRX,DNAJA1,DNM1L,HSP90AB1,MAPK1,CCDC22,MAPK3,TSC2,RPS16,CDC37,DVL1,YWHAE,HSPA8,HSPA9,RPS15,MFN2,RAB29,RAB32,CSE1L,YWHAH,YWHAQ,RAC1,IQGAP1,RPS2,CLTC,AKT1,RPS11,SNAPIN,HSPD1,EGFR,MSN,RPS3,TWF1,DVL3,YWHAZ,TSC1,YWHAB,RAB8A,RPL13,SLC25A6,YWHAG,RPS27,GAK,PARK2,RPS23,MAPT,RPL14,LRRK2,MYO1C,RPL23A,RPL10A,PDCD6
8.65e-25	1748	156	66	0.423	0.038	GO:0070727	BP	cellular macromolecule localization	protein metabolism - localisation	DVL2,LAMP2,RPS20,PPP2R5A,RHOA,NUP133,LRP6,CDC42,PRKACA,RIMS1,HSP90AA1,GSK3B,TNPO1,RAB10,ATRX,DNAJA1,DNM1L,HSP90AB1,MAPK1,CCDC22,MAPK3,TSC2,RPS16,CDC37,DVL1,YWHAE,HSPA8,HSPA9,RPS15,MFN2,RAB29,RAB32,CSE1L,YWHAH,YWHAQ,RAC1,IQGAP1,RPS2,CLTC,AKT1,RPS11,SNAPIN,HSPD1,EGFR,MSN,RPS3,TWF1,DVL3,YWHAZ,TSC1,YWHAB,RAB8A,RPL13,SLC25A6,YWHAG,RPS27,GAK,PARK2,RPS23,MAPT,RPL14,LRRK2,MYO1C,RPL23A,RPL10A,PDCD6
6.44e-23	2563	156	76	0.487	0.03	GO:0008104	BP	protein localization	protein metabolism - localisation	DVL2,SLC25A5,LAMP2,RPS20,PPP2R5A,RHOA,NUP133,LRP6,CDC42,PRKACA,KLHL20,RIMS1,HSP90AA1,GSK3B,TNPO1,RAB10,ATRX,DNAJA1,DNM1L,SCFD1,HSP90AB1,ABL1,MAPK1,ARFGAP1,CCDC22,MAPK3,TSC2,AKAP8,RPS16,CDC37,DVL1,YWHAE,HSPA8,CORO1C,RAB5B,HSPA9,RPS15,MFN2,RAB29,RAB32,CSE1L,YWHAH,YWHAQ,RAC1,IQGAP1,RPS2,CLTC,AKT1,RPS11,SNAPIN,HSPD1,EGFR,MSN,SEC16A,RPS3,TWF1,SLC25A4,DVL3,YWHAZ,TSC1,YWHAB,RAB8A,RPL13,SLC25A6,YWHAG,RPS…
1.58e-21	655	156	41	0.263	0.063	GO:0072594	BP	establishment of protein localization to organelle	protein metabolism - localisation	LAMP2,RPS20,RHOA,NUP133,HSP90AA1,GSK3B,TNPO1,RAB10,DNAJA1,HSP90AB1,MAPK1,CCDC22,MAPK3,TSC2,RPS16,YWHAE,HSPA8,RPS15,MFN2,YWHAH,YWHAQ,RPS2,AKT1,RPS11,HSPD1,EGFR,RPS3,YWHAZ,YWHAB,RPL13,SLC25A6,YWHAG,RPS27,GAK,PARK2,RPS23,MAPT,RPL14,LRRK2,RPL23A,RPL10A
7.72e-21	905	156	46	0.295	0.051	GO:0033365	BP	protein localization to organelle	protein metabolism - localisation	LAMP2,RPS20,RHOA,NUP133,HSP90AA1,GSK3B,TNPO1,RAB10,ATRX,DNAJA1,DNM1L,HSP90AB1,MAPK1,CCDC22,MAPK3,TSC2,RPS16,DVL1,YWHAE,HSPA8,RPS15,MFN2,RAB29,YWHAH,YWHAQ,RPS2,AKT1,RPS11,HSPD1,EGFR,MSN,RPS3,YWHAZ,YWHAB,RPL13,SLC25A6,YWHAG,RPS27,GAK,PARK2,RPS23,MAPT,RPL14,LRRK2,RPL23A,RPL10A
1.4e-20	2864	156	77	0.494	0.027	GO:0033036	BP	macromolecule localization	protein metabolism - localisation	DVL2,SLC25A5,LAMP2,RPS20,PPP2R5A,RHOA,NUP133,LRP6,CDC42,PRKACA,KLHL20,RIMS1,HSP90AA1,GSK3B,TNPO1,RAB10,ATRX,DNAJA1,DNM1L,SCFD1,HSP90AB1,ABL1,MAPK1,ARFGAP1,CCDC22,MAPK3,TSC2,AKAP8,RPS16,CDC37,DVL1,YWHAE,MAP2K6,HSPA8,CORO1C,RAB5B,HSPA9,RPS15,MFN2,RAB29,RAB32,CSE1L,YWHAH,YWHAQ,RAC1,IQGAP1,RPS2,CLTC,AKT1,RPS11,SNAPIN,HSPD1,EGFR,MSN,SEC16A,RPS3,TWF1,SLC25A4,DVL3,YWHAZ,TSC1,YWHAB,RAB8A,RPL13,SLC25A6,YW…
4.52e-20	2114	156	66	0.423	0.031	GO:0045184	BP	establishment of protein localization	protein metabolism - localisation	SLC25A5,LAMP2,RPS20,PPP2R5A,RHOA,NUP133,CDC42,PRKACA,KLHL20,RIMS1,HSP90AA1,GSK3B,TNPO1,RAB10,DNAJA1,DNM1L,SCFD1,HSP90AB1,ABL1,MAPK1,ARFGAP1,CCDC22,MAPK3,TSC2,AKAP8,RPS16,CDC37,YWHAE,HSPA8,CORO1C,RAB5B,HSPA9,RPS15,MFN2,RAB29,CSE1L,YWHAH,YWHAQ,RPS2,CLTC,AKT1,RPS11,SNAPIN,HSPD1,EGFR,SEC16A,RPS3,SLC25A4,YWHAZ,TSC1,YWHAB,RAB8A,RPL13,SLC25A6,YWHAG,RPS27,GAK,PARK2,RPS23,MAPT,RPL14,LRRK2,MYO1C,RPL23A,RPL…
1.61e-17	5124	156	98	0.628	0.019	GO:0051234	BP	establishment of localization	protein metabolism - localisation	SLC25A5,LAMP2,RPS20,CUL3,PPP2R5A,RHOA,NUP133,LRP6,CDC42,PRKACA,KLHL20,RIMS1,HSP90AA1,GSK3B,TNPO1,RAB10,DNAJA1,DNM1L,LYZ,SCFD1,HSP90AB1,ABL1,MAPK1,ARFGAP1,MIB1,CCDC22,ARHGEF7,MAPK3,TSC2,AKAP8,RPS16,CDC37,DNM1,SH3GL2,DVL1,PSMD11,YWHAE,MAP2K6,HSPA8,CORO1C,RAB5B,HSPA9,CSNK1A1,RPS15,MFN2,RAB29,RAB32,CSE1L,BECN1,YWHAH,MYO1B,MAP1B,YWHAQ,RAC1,RIPK1,IQGAP1,RPS2,CLTC,AKT1,RPS11,S100A8,SNAPIN,HSPD1,SNCA,EGF…
6.34e-17	6175	156	107	0.686	0.017	GO:0051179	BP	localization	protein metabolism - localisation	DVL2,SLC25A5,LAMP2,RPS20,CUL3,PPP2R5A,RHOA,NUP133,LRP6,CDC42,PRKACA,KLHL20,RIMS1,HSP90AA1,GSK3B,TNPO1,RAB10,ATRX,DNAJA1,DNM1L,LYZ,SCFD1,HSP90AB1,ABL1,MAPK1,NFATC2,ARFGAP1,MIB1,CCDC22,ARHGEF7,MAPK3,TSC2,AKAP8,RPS16,CDC37,DNM1,SH3GL2,DVL1,PSMD11,YWHAE,MAP2K6,HSPA8,CORO1C,RAB5B,HSPA9,CSNK1A1,RPS15,MFN2,RAB29,RAB32,CSE1L,BECN1,YWHAH,MYO1B,PAK4,MAP1B,YWHAQ,RAC1,RIPK1,IQGAP1,RPS2,CLTC,AKT1,RPS11,S100A8…
1.4e-14	853	156	38	0.244	0.045	GO:0060341	BP	regulation of cellular localization	protein metabolism - localisation	SLC25A5,PPP2R5A,RHOA,CDC42,PRKACA,RIMS1,GSK3B,DNAJA1,SCFD1,HSP90AB1,ABL1,MAPK1,CCDC22,MAPK3,DNM1,DVL1,YWHAE,RAB29,BECN1,YWHAH,MAP1B,YWHAQ,IQGAP1,CLTC,AKT1,SNAPIN,SNCA,EGFR,MSN,DVL3,YWHAZ,YWHAB,YWHAG,PARK2,MAPT,LRRK2,MYO1C,CALM1
1.81e-12	2456	156	60	0.385	0.024	GO:0032879	BP	regulation of localization	protein metabolism - localisation	SLC25A5,PPP2R5A,RHOA,NUP133,CDC42,PRKACA,RIMS1,GSK3B,DNAJA1,DNM1L,SCFD1,HSP90AB1,ABL1,MAPK1,ARFGAP1,MIB1,CCDC22,ARHGEF7,MAPK3,TSC2,DNM1,SH3GL2,DVL1,YWHAE,MAP2K6,HSPA8,CORO1C,RAB5B,RAB29,BECN1,YWHAH,MAP1B,YWHAQ,RAC1,RIPK1,IQGAP1,CLTC,AKT1,S100A8,SNAPIN,HSPD1,SNCA,EGFR,MSN,SLC25A4,DVL3,YWHAZ,YWHAB,RAB8A,FADD,SLC25A6,YWHAG,UNC5C,PARK2,MAPT,LRRK2,DAPK1,MYO1C,CALM1,PDCD6
1.46e-10	959	156	35	0.224	0.036	GO:0032880	BP	regulation of protein localization	protein metabolism - localisation	SLC25A5,PPP2R5A,RHOA,CDC42,PRKACA,GSK3B,DNAJA1,DNM1L,SCFD1,HSP90AB1,ABL1,CCDC22,DVL1,YWHAE,HSPA8,RAB29,YWHAH,YWHAQ,IQGAP1,CLTC,AKT1,HSPD1,EGFR,MSN,SLC25A4,DVL3,YWHAZ,YWHAB,RAB8A,SLC25A6,YWHAG,PARK2,MAPT,LRRK2,MYO1C
2.93e-09	571	156	26	0.167	0.046	GO:1903827	BP	regulation of cellular protein localization	protein metabolism - localisation	PPP2R5A,RHOA,CDC42,PRKACA,GSK3B,DNAJA1,HSP90AB1,CCDC22,DVL1,YWHAE,RAB29,YWHAH,YWHAQ,IQGAP1,CLTC,AKT1,EGFR,MSN,DVL3,YWHAZ,YWHAB,YWHAG,PARK2,MAPT,LRRK2,MYO1C
8.83e-09	811	156	30	0.192	0.037	GO:0070201	BP	regulation of establishment of protein localization	protein metabolism - localisation	SLC25A5,PPP2R5A,RHOA,CDC42,PRKACA,GSK3B,DNAJA1,DNM1L,SCFD1,HSP90AB1,ABL1,CCDC22,YWHAE,HSPA8,RAB29,YWHAH,YWHAQ,AKT1,HSPD1,EGFR,SLC25A4,YWHAZ,YWHAB,RAB8A,SLC25A6,YWHAG,PARK2,MAPT,LRRK2,MYO1C
4.2e-06	371	156	18	0.115	0.049	GO:1903829	BP	positive regulation of cellular protein localization	protein metabolism - localisation	RHOA,CDC42,PRKACA,GSK3B,HSP90AB1,YWHAE,RAB29,YWHAH,YWHAQ,IQGAP1,AKT1,EGFR,MSN,YWHAZ,YWHAB,YWHAG,PARK2,MYO1C
6.49e-06	429	156	19	0.122	0.044	GO:0051656	BP	establishment of organelle localization	protein metabolism - localisation	CUL3,CDC42,RIMS1,SCFD1,DNM1,SH3GL2,RPS15,BECN1,MAP1B,SNAPIN,SNCA,SEC16A,YWHAZ,GAK,PARK2,MAPT,LRRK2,OPA1,IKBKG
0.000516	508	156	18	0.115	0.035	GO:1904951	BP	positive regulation of establishment of protein localization	protein metabolism - localisation	RHOA,CDC42,PRKACA,GSK3B,DNM1L,HSP90AB1,ABL1,YWHAE,RAB29,YWHAH,YWHAQ,AKT1,HSPD1,EGFR,YWHAZ,YWHAB,YWHAG,MYO1C
8.68e-18	687	156	38	0.244	0.055	GO:0006605	BP	protein targeting	protein metabolism - localisation	LAMP2,RPS20,RHOA,NUP133,HSP90AA1,GSK3B,TNPO1,HSP90AB1,MAPK1,CCDC22,MAPK3,TSC2,RPS16,CDC37,YWHAE,HSPA8,RPS15,MFN2,YWHAQ,RPS2,AKT1,RPS11,HSPD1,EGFR,RPS3,YWHAZ,YWHAB,RPL13,SLC25A6,YWHAG,RPS27,PARK2,RPS23,RPL14,LRRK2,MYO1C,RPL23A,RPL10A
0.000156	319	156	15	0.096	0.047	GO:0017038	BP	protein import	protein metabolism - localisation	LAMP2,RHOA,NUP133,HSP90AA1,GSK3B,TNPO1,HSP90AB1,MAPK1,CCDC22,MAPK3,TSC2,HSPA8,AKT1,HSPD1,EGFR
1.1e-08	107	156	13	0.083	0.121	GO:0072599	BP	establishment of protein localization to endoplasmic reticulum	protein metabolism - localisation - ER	RPS20,RAB10,RPS16,RPS15,RPS2,RPS11,RPS3,RPL13,RPS27,RPS23,RPL14,RPL23A,RPL10A
1.11e-07	128	156	13	0.083	0.102	GO:0070972	BP	protein localization to endoplasmic reticulum	protein metabolism - localisation - ER	RPS20,RAB10,RPS16,RPS15,RPS2,RPS11,RPS3,RPL13,RPS27,RPS23,RPL14,RPL23A,RPL10A
1.25e-07	103	156	12	0.077	0.117	GO:0045047	BP	protein targeting to ER	protein metabolism - localisation - ER	RPS20,RPS16,RPS15,RPS2,RPS11,RPS3,RPL13,RPS27,RPS23,RPL14,RPL23A,RPL10A
5.34e-17	513	156	33	0.212	0.064	GO:0072657	BP	protein localization to membrane	protein metabolism - localisation - membrane	RPS20,PPP2R5A,LRP6,HSP90AA1,RAB10,RPS16,DVL1,YWHAE,RPS15,RAB29,RAB32,YWHAH,YWHAQ,RAC1,RPS2,CLTC,AKT1,RPS11,EGFR,RPS3,YWHAZ,YWHAB,RAB8A,RPL13,YWHAG,RPS27,GAK,PARK2,RPS23,RPL14,MYO1C,RPL23A,RPL10A
1.75e-13	378	156	26	0.167	0.069	GO:0090150	BP	establishment of protein localization to membrane	protein metabolism - localisation - membrane	RPS20,PPP2R5A,HSP90AA1,RAB10,RPS16,YWHAE,RPS15,YWHAH,YWHAQ,RPS2,AKT1,RPS11,EGFR,RPS3,YWHAZ,YWHAB,RAB8A,RPL13,YWHAG,RPS27,GAK,RPS23,RPL14,MYO1C,RPL23A,RPL10A
4.17e-08	94	156	12	0.077	0.128	GO:0006614	BP	SRP-dependent cotranslational protein targeting to membrane	protein metabolism - localisation - membrane	RPS20,RPS16,RPS15,RPS2,RPS11,RPS3,RPL13,RPS27,RPS23,RPL14,RPL23A,RPL10A
8.79e-08	100	156	12	0.077	0.12	GO:0006613	BP	cotranslational protein targeting to membrane	protein metabolism - localisation - membrane	RPS20,RPS16,RPS15,RPS2,RPS11,RPS3,RPL13,RPS27,RPS23,RPL14,RPL23A,RPL10A
6.88e-06	145	156	12	0.077	0.083	GO:1905475	BP	regulation of protein localization to membrane	protein metabolism - localisation - membrane	PPP2R5A,YWHAE,YWHAH,YWHAQ,CLTC,AKT1,EGFR,YWHAZ,YWHAB,YWHAG,PARK2,MYO1C
1.61e-05	191	156	13	0.083	0.068	GO:0006612	BP	protein targeting to membrane	protein metabolism - localisation - membrane	RPS20,RPS16,RPS15,RPS2,RPS11,RPS3,RPL13,RPS27,RPS23,RPL14,MYO1C,RPL23A,RPL10A
3.91e-05	105	156	10	0.064	0.095	GO:1905477	BP	positive regulation of protein localization to membrane	protein metabolism - localisation - membrane	YWHAE,YWHAH,YWHAQ,AKT1,EGFR,YWHAZ,YWHAB,YWHAG,PARK2,MYO1C
0.000412	50	156	7	0.045	0.14	GO:0051205	BP	protein insertion into membrane	protein metabolism - localisation - membrane	YWHAE,YWHAH,YWHAQ,EGFR,YWHAZ,YWHAB,YWHAG
0.000935	35	156	6	0.038	0.171	GO:0051204	BP	protein insertion into mitochondrial membrane	protein metabolism - localisation - membrane	YWHAE,YWHAH,YWHAQ,YWHAZ,YWHAB,YWHAG
1.24e-08	192	156	16	0.103	0.083	GO:0070585	BP	protein localization to mitochondrion	protein metabolism - localisation - mitochondria	HSP90AA1,DNAJA1,DNM1L,YWHAE,MFN2,YWHAH,YWHAQ,AKT1,HSPD1,YWHAZ,YWHAB,SLC25A6,YWHAG,PARK2,MAPT,LRRK2
1.29e-07	190	156	15	0.096	0.079	GO:0072655	BP	establishment of protein localization to mitochondrion	protein metabolism - localisation - mitochondria	HSP90AA1,DNAJA1,YWHAE,MFN2,YWHAH,YWHAQ,AKT1,HSPD1,YWHAZ,YWHAB,SLC25A6,YWHAG,PARK2,MAPT,LRRK2
0.000281	129	156	10	0.064	0.078	GO:1903747	BP	regulation of establishment of protein localization to mitochondrion	protein metabolism - localisation - mitochondria	DNAJA1,YWHAE,YWHAH,YWHAQ,YWHAZ,YWHAB,YWHAG,PARK2,MAPT,LRRK2
0.0466	7	156	3	0.019	0.429	GO:1903748	BP	negative regulation of establishment of protein localization to mitochondrion	protein metabolism - localisation - mitochondria	DNAJA1,MAPT,LRRK2
0.036	269	156	11	0.071	0.041	GO:0044744	BP	protein targeting to nucleus	protein metabolism - localisation - nucleus	RHOA,NUP133,GSK3B,TNPO1,HSP90AB1,MAPK1,CCDC22,MAPK3,TSC2,AKT1,EGFR
2.07e-14	1616	156	51	0.327	0.032	GO:0031399	BP	regulation of protein modification process	protein metabolism - modification	DVL2,MAP2K3,PPP2R5A,RHOA,LRP6,CDC42,PRKACA,MAP2K7,HSP90AA1,GSK3B,ATRX,DNAJA1,HSP90AB1,ABL1,MAPK1,CCDC22,MAPK3,TSC2,STUB1,AKAP8,CDC37,PPP2R1A,DVL1,PSMD11,YWHAE,MAP2K6,CORO1C,PPP2CA,RGS2,RAC1,RIPK1,IQGAP1,AKT1,SNCA,EGFR,RPS3,UBC,TWF1,LRRK1,SHC1,DVL3,TSC1,BAG5,YWHAB,YWHAG,GRB2,PARK2,LRRK2,CALM1,PRKDC,IKBKG
8.61e-10	3864	156	72	0.462	0.019	GO:0006464	BP	cellular protein modification process	protein metabolism - modification	DVL2,MATK,MAP2K3,CUL3,PPP2R5A,RHOA,NUP133,LRP6,CDC42,PRKACA,KLHL20,MAP2K7,HSP90AA1,GSK3B,ATRX,DNAJA1,SRPK1,HSP90AB1,ABL1,MAPK1,MIB1,CCDC22,MAPK3,TSC2,STUB1,AKAP8,CDC37,PPP2R1A,DVL1,PSMD11,YWHAE,MAP2K6,HSPA8,CORO1C,PPP2CA,CSNK1A1,RGS2,BECN1,PAK4,RAC1,RIPK1,NEK1,PAK6,IQGAP1,RPS2,AKT1,S100A8,SNCA,EGFR,RPS3,UBC,TWF1,LRRK1,SHC1,DVL3,PRDX3,TSC1,BAG5,YWHAB,EEF2,YWHAG,PPP1CA,PPP2R2D,GRB2,GAK,PARK2,LRRK2,…
8.61e-10	3864	156	72	0.462	0.019	GO:0036211	BP	protein modification process	protein metabolism - modification	DVL2,MATK,MAP2K3,CUL3,PPP2R5A,RHOA,NUP133,LRP6,CDC42,PRKACA,KLHL20,MAP2K7,HSP90AA1,GSK3B,ATRX,DNAJA1,SRPK1,HSP90AB1,ABL1,MAPK1,MIB1,CCDC22,MAPK3,TSC2,STUB1,AKAP8,CDC37,PPP2R1A,DVL1,PSMD11,YWHAE,MAP2K6,HSPA8,CORO1C,PPP2CA,CSNK1A1,RGS2,BECN1,PAK4,RAC1,RIPK1,NEK1,PAK6,IQGAP1,RPS2,AKT1,S100A8,SNCA,EGFR,RPS3,UBC,TWF1,LRRK1,SHC1,DVL3,PRDX3,TSC1,BAG5,YWHAB,EEF2,YWHAG,PPP1CA,PPP2R2D,GRB2,GAK,PARK2,LRRK2,…
3.44e-08	1097	156	34	0.218	0.031	GO:0031401	BP	positive regulation of protein modification process	protein metabolism - modification	DVL2,MAP2K3,PPP2R5A,RHOA,CDC42,PRKACA,MAP2K7,GSK3B,HSP90AB1,ABL1,MAPK1,CCDC22,MAPK3,STUB1,AKAP8,DVL1,PSMD11,MAP2K6,PPP2CA,RAC1,RIPK1,IQGAP1,AKT1,SNCA,EGFR,RPS3,UBC,LRRK1,SHC1,DVL3,PARK2,LRRK2,CALM1,IKBKG
2.47e-07	234	156	16	0.103	0.068	GO:0051258	BP	protein polymerization	protein metabolism - modification	CAPZB,DNM1L,ABL1,DNM1,RGS2,RAC1,TMOD3,SNCA,RPS3,TWF1,GRB2,PARK2,MAPT,MYO1C,OPA1,CAPZA2
1.07e-06	581	156	23	0.147	0.04	GO:0031400	BP	negative regulation of protein modification process	protein metabolism - modification	LRP6,DNAJA1,ABL1,TSC2,PPP2R1A,DVL1,PSMD11,YWHAE,CORO1C,PPP2CA,RGS2,AKT1,SNCA,RPS3,UBC,LRRK1,BAG5,YWHAB,YWHAG,PARK2,LRRK2,CALM1,PRKDC
1.04e-05	1154	156	31	0.199	0.027	GO:0018193	BP	peptidyl-amino acid modification	protein metabolism - modification	DVL2,MATK,MAP2K3,NUP133,CDC42,PRKACA,MAP2K7,HSP90AA1,GSK3B,ATRX,ABL1,MAPK1,MAPK3,CDC37,MAP2K6,CSNK1A1,RIPK1,NEK1,IQGAP1,AKT1,S100A8,SNCA,EGFR,LRRK1,SHC1,PRDX3,EEF2,GRB2,LRRK2,CALM1,PRKDC
0.000215	327	156	15	0.096	0.046	GO:0018212	BP	peptidyl-tyrosine modification	protein metabolism - modification	DVL2,MATK,MAP2K3,MAP2K7,HSP90AA1,ABL1,MAPK3,CDC37,MAP2K6,NEK1,IQGAP1,EGFR,LRRK1,SHC1,GRB2
0.00747	275	156	12	0.077	0.044	GO:1903320	BP	regulation of protein modification by small protein conjugation or removal	protein metabolism - modification	HSP90AA1,DNAJA1,HSP90AB1,ABL1,CCDC22,STUB1,PSMD11,RPS3,UBC,BAG5,PARK2,LRRK2
5.04e-15	1824	156	55	0.353	0.03	GO:0006468	BP	protein phosphorylation	protein metabolism - modification - phosphorylation	DVL2,MATK,MAP2K3,CUL3,RHOA,LRP6,CDC42,PRKACA,MAP2K7,HSP90AA1,GSK3B,DNAJA1,SRPK1,HSP90AB1,ABL1,MAPK1,MAPK3,TSC2,AKAP8,CDC37,PPP2R1A,DVL1,PSMD11,YWHAE,MAP2K6,CORO1C,PPP2CA,CSNK1A1,RGS2,PAK4,RAC1,RIPK1,NEK1,PAK6,IQGAP1,AKT1,SNCA,EGFR,RPS3,UBC,TWF1,LRRK1,SHC1,DVL3,TSC1,YWHAB,YWHAG,GRB2,GAK,PARK2,LRRK2,DAPK1,CALM1,PRKDC,IKBKG
4.22e-12	1249	156	42	0.269	0.034	GO:0001932	BP	regulation of protein phosphorylation	protein metabolism - modification - phosphorylation	DVL2,MAP2K3,RHOA,LRP6,CDC42,PRKACA,MAP2K7,GSK3B,DNAJA1,HSP90AB1,ABL1,MAPK1,MAPK3,TSC2,AKAP8,CDC37,PPP2R1A,DVL1,MAP2K6,CORO1C,PPP2CA,RGS2,RAC1,RIPK1,IQGAP1,AKT1,SNCA,EGFR,RPS3,UBC,TWF1,LRRK1,SHC1,DVL3,TSC1,YWHAG,GRB2,PARK2,LRRK2,CALM1,PRKDC,IKBKG
6.72e-07	846	156	28	0.179	0.033	GO:0001934	BP	positive regulation of protein phosphorylation	protein metabolism - modification - phosphorylation	DVL2,MAP2K3,RHOA,CDC42,PRKACA,MAP2K7,GSK3B,HSP90AB1,ABL1,MAPK1,MAPK3,DVL1,MAP2K6,PPP2CA,RAC1,RIPK1,IQGAP1,AKT1,SNCA,EGFR,RPS3,UBC,LRRK1,SHC1,DVL3,LRRK2,CALM1,IKBKG
5.75e-05	389	156	17	0.109	0.044	GO:0001933	BP	negative regulation of protein phosphorylation	protein metabolism - modification - phosphorylation	LRP6,DNAJA1,ABL1,TSC2,PPP2R1A,DVL1,CORO1C,PPP2CA,RGS2,AKT1,SNCA,LRRK1,YWHAG,PARK2,LRRK2,CALM1,PRKDC
0.000171	233	156	13	0.083	0.056	GO:0046777	BP	protein autophosphorylation	protein metabolism - modification - phosphorylation	MATK,PRKACA,GSK3B,ABL1,MAPK3,RIPK1,IQGAP1,AKT1,EGFR,GRB2,LRRK2,DAPK1,CALM1
0.000199	325	156	15	0.096	0.046	GO:0018108	BP	peptidyl-tyrosine phosphorylation	protein metabolism - modification - phosphorylation	DVL2,MATK,MAP2K3,MAP2K7,HSP90AA1,ABL1,MAPK3,CDC37,MAP2K6,NEK1,IQGAP1,EGFR,LRRK1,SHC1,GRB2
0.00517	12	156	4	0.026	0.333	GO:0070262	BP	peptidyl-serine dephosphorylation	protein metabolism - modification - phosphorylation	PPP2R1A,YWHAE,PPP2R2D,PPP2R2A
0.0105	52	156	6	0.038	0.115	GO:0038083	BP	peptidyl-tyrosine autophosphorylation	protein metabolism - modification - phosphorylation	MATK,ABL1,MAPK3,IQGAP1,EGFR,GRB2
0.021	254	156	11	0.071	0.043	GO:0006470	BP	protein dephosphorylation	protein metabolism - modification - phosphorylation	PPP2R5A,HSP90AB1,PPP2R1A,YWHAE,PPP2CA,TSC1,YWHAB,PPP1CA,PPP2R2D,CALM1,PPP2R2A
0.036	269	156	11	0.071	0.041	GO:0018105	BP	peptidyl-serine phosphorylation	protein metabolism - modification - phosphorylation	CDC42,PRKACA,GSK3B,MAPK1,MAPK3,CSNK1A1,RIPK1,AKT1,SNCA,LRRK2,PRKDC
0.0389	65	156	6	0.038	0.092	GO:0035304	BP	regulation of protein dephosphorylation	protein metabolism - modification - phosphorylation	PPP2R5A,HSP90AB1,YWHAE,TSC1,YWHAB,CALM1
2.02e-17	1942	156	60	0.385	0.031	GO:0043933	BP	macromolecular complex subunit organization	protein metabolism - protein complex organisation	DVL2,CUL3,NUP133,LRP6,CDC42,CAPZB,RIMS1,HSP90AA1,GSK3B,ATRX,DNM1L,SCFD1,AGO1,SRPK1,HSP90AB1,ABL1,TRADD,MAPK3,STUB1,PPP2R1A,DNM1,SH3GL2,DVL1,PSMD11,HSPA8,MDN1,CSNK1A1,RPS15,RGS2,AGO2,CHD1L,RAC1,EPRS,RIPK1,CENPO,TMOD3,HSPD1,SNCA,MSN,SEC16A,RPS3,UBC,TWF1,DVL3,TSC1,YWHAB,TK1,FADD,PPP1CA,GRB2,RPS27,GAK,PARK2,MAPT,EIF4EBP1,LRRK2,MYO1C,RPL23A,OPA1,CAPZA2
4.47e-15	1687	156	53	0.34	0.031	GO:0065003	BP	macromolecular complex assembly	protein metabolism - protein complex organisation	DVL2,CUL3,CDC42,CAPZB,RIMS1,HSP90AA1,GSK3B,ATRX,DNM1L,SCFD1,AGO1,SRPK1,HSP90AB1,ABL1,TRADD,MAPK3,STUB1,PPP2R1A,DNM1,PSMD11,HSPA8,MDN1,CSNK1A1,RPS15,RGS2,AGO2,CHD1L,RAC1,EPRS,RIPK1,CENPO,TMOD3,HSPD1,SNCA,MSN,SEC16A,RPS3,UBC,TWF1,TSC1,YWHAB,TK1,FADD,GRB2,RPS27,PARK2,MAPT,EIF4EBP1,LRRK2,MYO1C,RPL23A,OPA1,CAPZA2
1.39e-14	1537	156	50	0.321	0.033	GO:0071822	BP	protein complex subunit organization	protein metabolism - protein complex organisation	DVL2,CUL3,NUP133,LRP6,CDC42,CAPZB,RIMS1,HSP90AA1,GSK3B,DNM1L,SCFD1,ABL1,TRADD,MAPK3,STUB1,PPP2R1A,DNM1,SH3GL2,DVL1,PSMD11,HSPA8,MDN1,CSNK1A1,RGS2,CHD1L,RAC1,EPRS,RIPK1,TMOD3,HSPD1,SNCA,MSN,SEC16A,RPS3,TWF1,DVL3,TSC1,YWHAB,TK1,FADD,PPP1CA,GRB2,GAK,PARK2,MAPT,EIF4EBP1,LRRK2,MYO1C,OPA1,CAPZA2
6.98e-12	1329	156	43	0.276	0.032	GO:0006461	BP	protein complex assembly	protein metabolism - protein complex organisation	DVL2,CUL3,CDC42,CAPZB,RIMS1,HSP90AA1,GSK3B,DNM1L,SCFD1,ABL1,TRADD,MAPK3,STUB1,PPP2R1A,DNM1,PSMD11,HSPA8,MDN1,CSNK1A1,RGS2,CHD1L,RAC1,EPRS,RIPK1,TMOD3,HSPD1,SNCA,MSN,SEC16A,RPS3,TWF1,TSC1,YWHAB,TK1,FADD,GRB2,PARK2,MAPT,EIF4EBP1,LRRK2,MYO1C,OPA1,CAPZA2
7.17e-12	1330	156	43	0.276	0.032	GO:0070271	BP	protein complex biogenesis	protein metabolism - protein complex organisation	DVL2,CUL3,CDC42,CAPZB,RIMS1,HSP90AA1,GSK3B,DNM1L,SCFD1,ABL1,TRADD,MAPK3,STUB1,PPP2R1A,DNM1,PSMD11,HSPA8,MDN1,CSNK1A1,RGS2,CHD1L,RAC1,EPRS,RIPK1,TMOD3,HSPD1,SNCA,MSN,SEC16A,RPS3,TWF1,TSC1,YWHAB,TK1,FADD,GRB2,PARK2,MAPT,EIF4EBP1,LRRK2,MYO1C,OPA1,CAPZA2
9.14e-09	371	156	21	0.135	0.057	GO:0043254	BP	regulation of protein complex assembly	protein metabolism - protein complex organisation	CDC42,CAPZB,HSP90AA1,GSK3B,DNM1L,ABL1,STUB1,HSPA8,RGS2,CHD1L,RAC1,TMOD3,SNCA,MSN,RPS3,TWF1,GRB2,MAPT,EIF4EBP1,MYO1C,CAPZA2
6.61e-08	999	156	32	0.205	0.032	GO:0034622	BP	cellular macromolecular complex assembly	protein metabolism - protein complex organisation	CAPZB,HSP90AA1,ATRX,DNM1L,AGO1,SRPK1,HSP90AB1,ABL1,STUB1,DNM1,PSMD11,MDN1,RPS15,RGS2,AGO2,CHD1L,RAC1,CENPO,TMOD3,HSPD1,SNCA,RPS3,UBC,TWF1,GRB2,RPS27,PARK2,MAPT,MYO1C,RPL23A,OPA1,CAPZA2
2.41e-05	236	156	14	0.09	0.059	GO:0043241	BP	protein complex disassembly	protein metabolism - protein complex organisation	DVL2,LRP6,CAPZB,GSK3B,SH3GL2,DVL1,HSPA8,CSNK1A1,TMOD3,TWF1,DVL3,PPP1CA,GAK,CAPZA2
0.000109	266	156	14	0.09	0.053	GO:0032984	BP	macromolecular complex disassembly	protein metabolism - protein complex organisation	DVL2,LRP6,CAPZB,GSK3B,SH3GL2,DVL1,HSPA8,CSNK1A1,TMOD3,TWF1,DVL3,PPP1CA,GAK,CAPZA2
0.000152	578	156	20	0.128	0.035	GO:0043623	BP	cellular protein complex assembly	protein metabolism - protein complex organisation	CAPZB,HSP90AA1,DNM1L,ABL1,STUB1,DNM1,PSMD11,RGS2,RAC1,TMOD3,HSPD1,SNCA,RPS3,TWF1,GRB2,PARK2,MAPT,MYO1C,OPA1,CAPZA2
0.0346	219	156	10	0.064	0.046	GO:0031334	BP	positive regulation of protein complex assembly	protein metabolism - protein complex organisation	GSK3B,STUB1,RGS2,CHD1L,RAC1,MSN,RPS3,GRB2,MAPT,MYO1C
1.12e-07	222	156	16	0.103	0.072	GO:0031647	BP	regulation of protein stability	protein metabolism - protein stability	LAMP2,CDC42,HSP90AA1,HSP90AB1,MAPK1,STUB1,CDC37,DVL1,HSPA8,HSPD1,SNCA,DVL3,TSC1,PARK2,IFI30,PRKDC
0.00035	132	156	10	0.064	0.076	GO:0050821	BP	protein stabilization	protein metabolism - protein stability	LAMP2,HSP90AA1,HSP90AB1,CDC37,DVL1,HSPD1,DVL3,TSC1,PARK2,IFI30
5.61e-16	3650	156	80	0.513	0.022	GO:0048583	BP	regulation of response to stimulus	response to stimulus	DVL2,SLC25A5,MAP2K3,CUL3,RHOA,NUP133,LRP6,CDC42,PRKACA,MAP2K7,CAPZB,RIMS1,HSP90AA1,GSK3B,DNAJA1,DNM1L,AGO1,HSP90AB1,ABL1,MAPK1,NFATC2,CCDC22,ARHGEF7,TRADD,MAPK3,TSC2,STUB1,CDC37,PPP2R1A,DNM1,SH3GL2,DVL1,UNC5B,DDX5,PSMD11,YWHAE,MAP2K6,HSPA8,BAG2,PPP2CA,CSNK1A1,MFN2,RGS2,RAB29,BECN1,YWHAH,YWHAQ,RAC1,RIPK1,PPP2R1B,IQGAP1,AKT1,S100A8,HSPD1,SNCA,EGFR,RPS3,UBC,LRRK1,SHC1,DVL3,YWHAZ,TSC1,BAG5,YWHAB,FADD…
7.75e-14	2838	156	67	0.429	0.024	GO:0010033	BP	response to organic substance	response to stimulus	CUL3,RHOA,LRP6,PRKACA,KLHL20,MAP2K7,HSP90AA1,GSK3B,RAB10,ATRX,DNAJA1,DNM1L,AGO1,HSP90AB1,ABL1,MAPK1,ARFGAP1,TRADD,MAPK3,TSC2,STUB1,AKAP8,CDC37,PPP2R1A,SH3GL2,DDX5,PSMD11,MAP2K6,HSPA8,PPP2CA,NCL,MFN2,AGO2,BECN1,YWHAH,PAK4,EPRS,RIPK1,IQGAP1,AKT1,S100A8,HSPD1,SNCA,EGFR,MSN,UBC,ACTC1,SHC1,PRDX3,TSC1,RAB8A,EEF2,FADD,YWHAG,GRB2,PARK2,EIF4EBP1,LRRK2,DAPK1,MYO1C,CALM1,RPL10A,IFI30,PPP2R2A,PDCD6,PRKDC,IKB…
2.13e-13	2054	156	56	0.359	0.027	GO:0048584	BP	positive regulation of response to stimulus	response to stimulus	DVL2,MAP2K3,RHOA,LRP6,CDC42,PRKACA,MAP2K7,RIMS1,HSP90AA1,GSK3B,DNM1L,AGO1,HSP90AB1,ABL1,MAPK1,NFATC2,CCDC22,TRADD,MAPK3,PPP2R1A,DVL1,UNC5B,DDX5,PSMD11,YWHAE,MAP2K6,RAB29,BECN1,YWHAH,YWHAQ,RAC1,RIPK1,PPP2R1B,IQGAP1,AKT1,S100A8,HSPD1,SNCA,EGFR,RPS3,UBC,LRRK1,SHC1,DVL3,YWHAZ,YWHAB,FADD,SLC25A6,YWHAG,PPP1CA,GRB2,PARK2,LRRK2,MYO1C,CALM1,IKBKG
2.41e-13	6938	156	108	0.692	0.016	GO:0051716	BP	cellular response to stimulus	response to stimulus	DVL2,SLC25A5,LAMP2,MATK,VIM,MAP2K3,CUL3,PPP2R5A,RHOA,NUP133,LRP6,CDC42,PRKACA,MAP2K7,CAPZB,RIMS1,HSP90AA1,GSK3B,RAB10,ATRX,DNAJA1,DNM1L,AGO1,SRPK1,HSP90AB1,ABL1,MAPK1,NFATC2,ARFGAP1,MIB1,CCDC22,ARHGEF7,TRADD,MAPK3,TSC2,STUB1,AKAP8,CDC37,PPP2R1A,DNM1,SH3GL2,DVL1,UNC5B,DDX5,PSMD11,YWHAE,MAP2K6,HSPA8,CORO1C,RAB5B,BAG2,PPP2CA,CSNK1A1,UNC5A,NCL,MFN2,RGS2,RAB29,RAB32,AGO2,BECN1,YWHAH,PAK4,CHD1L,YWHAQ,R…
4.19e-13	8474	156	120	0.769	0.014	GO:0050896	BP	response to stimulus	response to stimulus	DVL2,SLC25A5,LAMP2,MATK,VIM,MAP2K3,CUL3,PPP2R5A,RHOA,NUP133,LRP6,CDC42,PRKACA,KLHL20,MAP2K7,CAPZB,RIMS1,HSP90AA1,GSK3B,RAB10,ATRX,DNAJA1,DNM1L,LYZ,SCFD1,AGO1,SRPK1,HSP90AB1,ABL1,MAPK1,NFATC2,ARFGAP1,MYL9,MIB1,CCDC22,ARHGEF7,TRADD,MAPK3,TSC2,STUB1,AKAP8,CDC37,PPP2R1A,DNM1,SH3GL2,DVL1,UNC5B,DDX5,PSMD11,YWHAE,MAP2K6,HSPA8,CORO1C,RAB5B,BAG2,PPP2CA,CSNK1A1,UNC5A,NCL,MFN2,RGS2,RAB29,RAB32,AGO2,BECN1,YW…
2.37e-12	4088	156	79	0.506	0.019	GO:0042221	BP	response to chemical	response to stimulus	CUL3,RHOA,LRP6,PRKACA,KLHL20,MAP2K7,HSP90AA1,GSK3B,RAB10,ATRX,DNAJA1,DNM1L,SCFD1,AGO1,HSP90AB1,ABL1,MAPK1,NFATC2,ARFGAP1,TRADD,MAPK3,TSC2,STUB1,AKAP8,CDC37,PPP2R1A,SH3GL2,DVL1,UNC5B,DDX5,PSMD11,MAP2K6,HSPA8,PPP2CA,UNC5A,NCL,MFN2,AGO2,BECN1,YWHAH,PAK4,RAC1,EPRS,RIPK1,IQGAP1,AKT1,S100A8,HSPD1,SNCA,EGFR,MSN,RPS3,UBC,ACTC1,SHC1,DVL3,PRDX3,TSC1,BAG5,RAB8A,EEF2,FADD,YWHAG,GRB2,UNC5C,PARK2,EIF4EBP1,LRRK…
1.58e-11	1360	156	43	0.276	0.032	GO:0048585	BP	negative regulation of response to stimulus	response to stimulus	DVL2,SLC25A5,CUL3,LRP6,CDC42,PRKACA,GSK3B,DNAJA1,ABL1,CCDC22,ARHGEF7,TRADD,TSC2,STUB1,PPP2R1A,DNM1,SH3GL2,DVL1,UNC5B,PSMD11,PPP2CA,CSNK1A1,MFN2,RGS2,RIPK1,AKT1,SNCA,EGFR,RPS3,UBC,DVL3,TSC1,BAG5,YWHAB,FADD,GRB2,PARK2,LRRK2,DAPK1,CALM1,OPA1,PDCD6,PRKDC
5.17e-11	161	156	17	0.109	0.106	GO:0009408	BP	response to heat	response to stimulus	NUP133,PRKACA,MAP2K7,HSP90AA1,GSK3B,DNAJA1,HSP90AB1,MAPK1,MAPK3,YWHAE,HSPA8,BAG2,AKT1,HSPD1,BAG5,MAPT,PDCD6
1.65e-09	2688	156	58	0.372	0.022	GO:0070887	BP	cellular response to chemical stimulus	response to stimulus	CUL3,RHOA,LRP6,PRKACA,GSK3B,RAB10,ATRX,DNAJA1,DNM1L,AGO1,HSP90AB1,ABL1,MAPK1,ARFGAP1,TRADD,MAPK3,TSC2,STUB1,AKAP8,CDC37,SH3GL2,DDX5,PSMD11,MAP2K6,NCL,AGO2,BECN1,YWHAH,PAK4,RAC1,EPRS,RIPK1,IQGAP1,AKT1,S100A8,SNCA,EGFR,MSN,RPS3,UBC,SHC1,PRDX3,TSC1,BAG5,RAB8A,EEF2,FADD,YWHAG,GRB2,PARK2,EIF4EBP1,LRRK2,DAPK1,MYO1C,IFI30,PDCD6,PRKDC,IKBKG
2.06e-09	2224	156	52	0.333	0.023	GO:0071310	BP	cellular response to organic substance	response to stimulus	CUL3,RHOA,LRP6,PRKACA,GSK3B,RAB10,DNAJA1,DNM1L,AGO1,HSP90AB1,ABL1,MAPK1,ARFGAP1,TRADD,MAPK3,TSC2,STUB1,AKAP8,CDC37,SH3GL2,DDX5,PSMD11,MAP2K6,NCL,AGO2,BECN1,YWHAH,PAK4,EPRS,RIPK1,IQGAP1,AKT1,SNCA,EGFR,MSN,UBC,SHC1,TSC1,RAB8A,EEF2,FADD,YWHAG,GRB2,PARK2,EIF4EBP1,LRRK2,DAPK1,MYO1C,IFI30,PDCD6,PRKDC,IKBKG
1.09e-08	223	156	17	0.109	0.076	GO:0009266	BP	response to temperature stimulus	response to stimulus	NUP133,PRKACA,MAP2K7,HSP90AA1,GSK3B,DNAJA1,HSP90AB1,MAPK1,MAPK3,YWHAE,HSPA8,BAG2,AKT1,HSPD1,BAG5,MAPT,PDCD6
2.24e-08	113	156	13	0.083	0.115	GO:0034605	BP	cellular response to heat	response to stimulus	NUP133,PRKACA,HSP90AA1,GSK3B,HSP90AB1,MAPK1,MAPK3,YWHAE,HSPA8,BAG2,BAG5,MAPT,PDCD6
8.53e-08	77	156	11	0.071	0.143	GO:1900034	BP	regulation of cellular response to heat	response to stimulus	NUP133,HSP90AA1,GSK3B,HSP90AB1,MAPK1,MAPK3,YWHAE,HSPA8,BAG2,BAG5,MAPT
4.55e-07	1014	156	31	0.199	0.031	GO:1901698	BP	response to nitrogen compound	response to stimulus	LRP6,PRKACA,RAB10,ATRX,AGO1,HSP90AB1,ABL1,MAPK1,MAPK3,TSC2,STUB1,AGO2,IQGAP1,AKT1,HSPD1,SNCA,EGFR,SHC1,TSC1,RAB8A,EEF2,FADD,YWHAG,GRB2,PARK2,EIF4EBP1,LRRK2,MYO1C,CALM1,PPP2R2A,PRKDC
3.22e-06	907	156	28	0.179	0.031	GO:0010243	BP	response to organonitrogen compound	response to stimulus	LRP6,PRKACA,RAB10,HSP90AB1,ABL1,MAPK1,MAPK3,TSC2,STUB1,IQGAP1,AKT1,HSPD1,SNCA,EGFR,SHC1,TSC1,RAB8A,EEF2,FADD,YWHAG,GRB2,PARK2,EIF4EBP1,LRRK2,MYO1C,CALM1,PPP2R2A,PRKDC
7.29e-06	587	156	22	0.141	0.037	GO:1901699	BP	cellular response to nitrogen compound	response to stimulus	PRKACA,RAB10,ATRX,AGO1,ABL1,MAPK1,MAPK3,TSC2,AGO2,AKT1,SNCA,EGFR,SHC1,TSC1,RAB8A,YWHAG,GRB2,PARK2,EIF4EBP1,LRRK2,MYO1C,PRKDC
8.32e-06	1422	156	35	0.224	0.025	GO:0009719	BP	response to endogenous stimulus	response to stimulus	RHOA,LRP6,PRKACA,RAB10,DNAJA1,HSP90AB1,ABL1,MAPK1,MAPK3,TSC2,STUB1,AKAP8,SH3GL2,DDX5,NCL,BECN1,YWHAH,IQGAP1,AKT1,HSPD1,SNCA,EGFR,UBC,SHC1,TSC1,RAB8A,EEF2,YWHAG,GRB2,PARK2,EIF4EBP1,LRRK2,MYO1C,CALM1,PRKDC
9.33e-06	1217	156	32	0.205	0.026	GO:0071495	BP	cellular response to endogenous stimulus	response to stimulus	RHOA,PRKACA,RAB10,DNAJA1,HSP90AB1,ABL1,MAPK1,MAPK3,TSC2,STUB1,AKAP8,SH3GL2,DDX5,NCL,BECN1,YWHAH,IQGAP1,AKT1,SNCA,EGFR,UBC,SHC1,TSC1,RAB8A,EEF2,YWHAG,GRB2,PARK2,EIF4EBP1,LRRK2,MYO1C,PRKDC
1.17e-05	1160	156	31	0.199	0.027	GO:0009628	BP	response to abiotic stimulus	response to stimulus	NUP133,PRKACA,MAP2K7,HSP90AA1,GSK3B,DNAJA1,DNM1L,SCFD1,HSP90AB1,MAPK1,MAPK3,PSMD11,YWHAE,HSPA8,BAG2,BECN1,RAC1,AKT1,HSPD1,EGFR,UBC,TSC1,BAG5,FADD,PPP1CA,GRB2,MAPT,EIF4EBP1,CALM1,PDCD6,PRKDC
8.73e-05	504	156	19	0.122	0.038	GO:0071417	BP	cellular response to organonitrogen compound	response to stimulus	PRKACA,RAB10,ABL1,MAPK1,MAPK3,TSC2,AKT1,SNCA,EGFR,SHC1,TSC1,RAB8A,YWHAG,GRB2,PARK2,EIF4EBP1,LRRK2,MYO1C,PRKDC
0.000109	933	156	26	0.167	0.028	GO:0014070	BP	response to organic cyclic compound	response to stimulus	LRP6,PRKACA,DNAJA1,DNM1L,AGO1,HSP90AB1,ABL1,MAPK1,MAPK3,DDX5,AGO2,BECN1,YWHAH,PAK4,AKT1,HSPD1,SNCA,EGFR,MSN,EEF2,FADD,PARK2,EIF4EBP1,LRRK2,CALM1,PPP2R2A
0.000527	401	156	16	0.103	0.04	GO:0043434	BP	response to peptide hormone	response to stimulus	LRP6,PRKACA,RAB10,MAPK1,MAPK3,TSC2,IQGAP1,AKT1,SHC1,TSC1,RAB8A,YWHAG,GRB2,EIF4EBP1,MYO1C,PRKDC
0.000869	315	156	14	0.09	0.044	GO:1901653	BP	cellular response to peptide	response to stimulus	PRKACA,RAB10,MAPK1,MAPK3,TSC2,AKT1,SHC1,TSC1,RAB8A,YWHAG,GRB2,EIF4EBP1,MYO1C,PRKDC
0.00123	539	156	18	0.115	0.033	GO:0071407	BP	cellular response to organic cyclic compound	response to stimulus	LRP6,PRKACA,DNAJA1,DNM1L,AGO1,HSP90AB1,ABL1,DDX5,AGO2,YWHAH,PAK4,AKT1,SNCA,EGFR,MSN,PARK2,EIF4EBP1,LRRK2
0.00224	447	156	16	0.103	0.036	GO:1901652	BP	response to peptide	response to stimulus	LRP6,PRKACA,RAB10,MAPK1,MAPK3,TSC2,IQGAP1,AKT1,SHC1,TSC1,RAB8A,YWHAG,GRB2,EIF4EBP1,MYO1C,PRKDC
0.00596	482	156	16	0.103	0.033	GO:0010035	BP	response to inorganic substance	response to stimulus	ATRX,ABL1,BECN1,RIPK1,IQGAP1,S100A8,HSPD1,SNCA,EGFR,RPS3,PRDX3,EEF2,PARK2,LRRK2,CALM1,PDCD6
0.00933	2069	156	37	0.237	0.018	GO:0009605	BP	response to external stimulus	response to stimulus	LAMP2,RHOA,DNM1L,LYZ,ABL1,MAPK1,MAPK3,TSC2,AKAP8,DVL1,UNC5B,HSPA8,UNC5A,RAB29,RAB32,BECN1,RAC1,AKT1,S100A8,HSPD1,SNCA,EGFR,SHC1,PRDX3,TSC1,EEF2,FADD,SLC25A6,PPP1CA,GRB2,UNC5C,PARK2,EIF4EBP1,LRRK2,CALM1,TUBB3,IKBKG
0.0106	30	156	5	0.032	0.167	GO:0071868	BP	cellular response to monoamine stimulus	response to stimulus	PRKACA,ABL1,SNCA,PARK2,LRRK2
0.014	117	156	8	0.051	0.068	GO:0060359	BP	response to ammonium ion	response to stimulus	HSP90AB1,ABL1,HSPD1,SNCA,FADD,PARK2,LRRK2,PPP2R2A
0.0174	33	156	5	0.032	0.152	GO:0071867	BP	response to monoamine	response to stimulus	PRKACA,ABL1,SNCA,PARK2,LRRK2
0.0281	262	156	11	0.071	0.042	GO:0071496	BP	cellular response to external stimulus	response to stimulus	LAMP2,DNM1L,MAPK3,HSPA8,BECN1,RAC1,AKT1,EGFR,TSC1,FADD,LRRK2
6e-07	1496	156	38	0.244	0.025	GO:1901700	BP	response to oxygen-containing compound	response to stimulus - oxygen	LRP6,PRKACA,RAB10,DNM1L,HSP90AB1,ABL1,MAPK1,MAPK3,TSC2,AKAP8,MAP2K6,BECN1,RIPK1,IQGAP1,AKT1,S100A8,HSPD1,SNCA,EGFR,MSN,RPS3,ACTC1,SHC1,PRDX3,TSC1,RAB8A,EEF2,FADD,YWHAG,GRB2,PARK2,EIF4EBP1,LRRK2,DAPK1,MYO1C,CALM1,RPL10A,PRKDC
2.33e-06	956	156	29	0.186	0.03	GO:1901701	BP	cellular response to oxygen-containing compound	response to stimulus - oxygen	LRP6,PRKACA,RAB10,DNM1L,ABL1,MAPK1,MAPK3,TSC2,AKAP8,MAP2K6,BECN1,RIPK1,AKT1,SNCA,EGFR,MSN,RPS3,SHC1,PRDX3,TSC1,RAB8A,YWHAG,GRB2,PARK2,EIF4EBP1,LRRK2,DAPK1,MYO1C,PRKDC
1.98e-18	2704	156	72	0.462	0.027	GO:0009966	BP	regulation of signal transduction	response to stimulus - signalling	DVL2,SLC25A5,MAP2K3,CUL3,RHOA,LRP6,CDC42,PRKACA,MAP2K7,CAPZB,RIMS1,GSK3B,DNAJA1,DNM1L,AGO1,HSP90AB1,ABL1,MAPK1,CCDC22,ARHGEF7,TRADD,MAPK3,TSC2,STUB1,CDC37,PPP2R1A,DNM1,SH3GL2,DVL1,UNC5B,DDX5,PSMD11,YWHAE,MAP2K6,PPP2CA,CSNK1A1,MFN2,RGS2,RAB29,BECN1,YWHAH,YWHAQ,RAC1,RIPK1,PPP2R1B,IQGAP1,AKT1,S100A8,SNCA,EGFR,RPS3,UBC,LRRK1,SHC1,DVL3,YWHAZ,TSC1,BAG5,YWHAB,FADD,YWHAG,PPP1CA,GRB2,PARK2,MAPT,LRRK2,DAPK…
8.6e-18	3008	156	75	0.481	0.025	GO:0010646	BP	regulation of cell communication	response to stimulus - signalling	DVL2,SLC25A5,MAP2K3,CUL3,RHOA,LRP6,CDC42,PRKACA,MAP2K7,CAPZB,RIMS1,GSK3B,DNAJA1,DNM1L,AGO1,HSP90AB1,ABL1,MAPK1,CCDC22,ARHGEF7,TRADD,MAPK3,TSC2,STUB1,CDC37,PPP2R1A,DNM1,SH3GL2,DVL1,UNC5B,DDX5,PSMD11,YWHAE,MAP2K6,PPP2CA,CSNK1A1,MFN2,RGS2,RAB29,BECN1,YWHAH,YWHAQ,RAC1,RIPK1,PPP2R1B,IQGAP1,AKT1,S100A8,SNCA,EGFR,RPS3,UBC,SLC25A4,LRRK1,SHC1,DVL3,YWHAZ,TSC1,BAG5,YWHAB,RAB8A,FADD,SLC25A6,YWHAG,PPP1CA,GRB2…
2.48e-17	3061	156	75	0.481	0.025	GO:0023051	BP	regulation of signaling	response to stimulus - signalling	DVL2,SLC25A5,MAP2K3,CUL3,RHOA,LRP6,CDC42,PRKACA,MAP2K7,CAPZB,RIMS1,GSK3B,DNAJA1,DNM1L,AGO1,HSP90AB1,ABL1,MAPK1,CCDC22,ARHGEF7,TRADD,MAPK3,TSC2,STUB1,CDC37,PPP2R1A,DNM1,SH3GL2,DVL1,UNC5B,DDX5,PSMD11,YWHAE,MAP2K6,PPP2CA,CSNK1A1,MFN2,RGS2,RAB29,BECN1,YWHAH,YWHAQ,RAC1,RIPK1,PPP2R1B,IQGAP1,AKT1,S100A8,SNCA,EGFR,RPS3,UBC,SLC25A4,LRRK1,SHC1,DVL3,YWHAZ,TSC1,BAG5,YWHAB,RAB8A,FADD,SLC25A6,YWHAG,PPP1CA,GRB2…
1.82e-16	1387	156	50	0.321	0.036	GO:0009967	BP	positive regulation of signal transduction	response to stimulus - signalling	DVL2,MAP2K3,RHOA,LRP6,CDC42,MAP2K7,RIMS1,GSK3B,DNM1L,AGO1,HSP90AB1,ABL1,MAPK1,CCDC22,TRADD,MAPK3,PPP2R1A,DVL1,UNC5B,DDX5,PSMD11,YWHAE,MAP2K6,RAB29,BECN1,YWHAH,YWHAQ,RAC1,RIPK1,PPP2R1B,IQGAP1,AKT1,S100A8,EGFR,RPS3,UBC,LRRK1,SHC1,DVL3,YWHAZ,YWHAB,FADD,YWHAG,PPP1CA,GRB2,PARK2,LRRK2,MYO1C,CALM1,IKBKG
2.67e-16	1521	156	52	0.333	0.034	GO:0010647	BP	positive regulation of cell communication	response to stimulus - signalling	DVL2,MAP2K3,RHOA,LRP6,CDC42,MAP2K7,RIMS1,GSK3B,DNM1L,AGO1,HSP90AB1,ABL1,MAPK1,CCDC22,ARHGEF7,TRADD,MAPK3,PPP2R1A,DVL1,UNC5B,DDX5,PSMD11,YWHAE,MAP2K6,RAB29,BECN1,YWHAH,YWHAQ,RAC1,RIPK1,PPP2R1B,IQGAP1,AKT1,S100A8,SNCA,EGFR,RPS3,UBC,LRRK1,SHC1,DVL3,YWHAZ,YWHAB,FADD,YWHAG,PPP1CA,GRB2,PARK2,LRRK2,MYO1C,CALM1,IKBKG
3.36e-16	1529	156	52	0.333	0.034	GO:0023056	BP	positive regulation of signaling	response to stimulus - signalling	DVL2,MAP2K3,RHOA,LRP6,CDC42,MAP2K7,RIMS1,GSK3B,DNM1L,AGO1,HSP90AB1,ABL1,MAPK1,CCDC22,ARHGEF7,TRADD,MAPK3,PPP2R1A,DVL1,UNC5B,DDX5,PSMD11,YWHAE,MAP2K6,RAB29,BECN1,YWHAH,YWHAQ,RAC1,RIPK1,PPP2R1B,IQGAP1,AKT1,S100A8,SNCA,EGFR,RPS3,UBC,LRRK1,SHC1,DVL3,YWHAZ,YWHAB,FADD,YWHAG,PPP1CA,GRB2,PARK2,LRRK2,MYO1C,CALM1,IKBKG
6.85e-15	2633	156	66	0.423	0.025	GO:0035556	BP	intracellular signal transduction	response to stimulus - signalling	DVL2,MAP2K3,CUL3,RHOA,CDC42,PRKACA,MAP2K7,CAPZB,GSK3B,RAB10,ATRX,DNAJA1,DNM1L,AGO1,SRPK1,ABL1,MAPK1,NFATC2,CCDC22,ARHGEF7,TRADD,MAPK3,TSC2,PPP2R1A,DVL1,UNC5B,DDX5,PSMD11,YWHAE,MAP2K6,RAB5B,PPP2CA,MFN2,RGS2,RAB29,RAB32,AGO2,BECN1,YWHAQ,RAC1,RIPK1,IQGAP1,AKT1,S100A8,EGFR,RPS3,UBC,LRRK1,SHC1,DVL3,TSC1,BAG5,YWHAB,RAB8A,FADD,GRB2,PARK2,MAPT,EIF4EBP1,LRRK2,DAPK1,CALM1,OPA1,PDCD6,PRKDC,IKBKG
2.27e-14	6287	156	104	0.667	0.017	GO:0007154	BP	cell communication	response to stimulus - signalling	DVL2,SLC25A5,LAMP2,MATK,VIM,MAP2K3,CUL3,PPP2R5A,RHOA,LRP6,CDC42,PRKACA,MAP2K7,CAPZB,RIMS1,HSP90AA1,GSK3B,RAB10,ATRX,DNAJA1,DNM1L,AGO1,SRPK1,HSP90AB1,ABL1,MAPK1,NFATC2,ARFGAP1,MIB1,CCDC22,ARHGEF7,TRADD,MAPK3,TSC2,STUB1,AKAP8,CDC37,PPP2R1A,DNM1,SH3GL2,DVL1,UNC5B,DDX5,PSMD11,YWHAE,MAP2K6,HSPA8,CORO1C,RAB5B,PPP2CA,CSNK1A1,UNC5A,MFN2,RGS2,RAB29,RAB32,AGO2,BECN1,YWHAH,PAK4,YWHAQ,RAC1,RIPK1,NEK1,PPP2R1B…
6.82e-14	6263	156	103	0.66	0.016	GO:0044700	BP	single organism signaling	response to stimulus - signalling	DVL2,SLC25A5,MATK,VIM,MAP2K3,CUL3,PPP2R5A,RHOA,LRP6,CDC42,PRKACA,MAP2K7,CAPZB,RIMS1,HSP90AA1,GSK3B,RAB10,ATRX,DNAJA1,DNM1L,AGO1,SRPK1,HSP90AB1,ABL1,MAPK1,NFATC2,ARFGAP1,MIB1,CCDC22,ARHGEF7,TRADD,MAPK3,TSC2,STUB1,AKAP8,CDC37,PPP2R1A,DNM1,SH3GL2,DVL1,UNC5B,DDX5,PSMD11,YWHAE,MAP2K6,HSPA8,CORO1C,RAB5B,PPP2CA,CSNK1A1,UNC5A,MFN2,RGS2,RAB29,RAB32,AGO2,BECN1,YWHAH,PAK4,YWHAQ,RAC1,RIPK1,NEK1,PPP2R1B,PAK6,…
7.92e-14	6275	156	103	0.66	0.016	GO:0023052	BP	signaling	response to stimulus - signalling	DVL2,SLC25A5,MATK,VIM,MAP2K3,CUL3,PPP2R5A,RHOA,LRP6,CDC42,PRKACA,MAP2K7,CAPZB,RIMS1,HSP90AA1,GSK3B,RAB10,ATRX,DNAJA1,DNM1L,AGO1,SRPK1,HSP90AB1,ABL1,MAPK1,NFATC2,ARFGAP1,MIB1,CCDC22,ARHGEF7,TRADD,MAPK3,TSC2,STUB1,AKAP8,CDC37,PPP2R1A,DNM1,SH3GL2,DVL1,UNC5B,DDX5,PSMD11,YWHAE,MAP2K6,HSPA8,CORO1C,RAB5B,PPP2CA,CSNK1A1,UNC5A,MFN2,RGS2,RAB29,RAB32,AGO2,BECN1,YWHAH,PAK4,YWHAQ,RAC1,RIPK1,NEK1,PPP2R1B,PAK6,…
1.47e-13	5778	156	98	0.628	0.017	GO:0007165	BP	signal transduction	response to stimulus - signalling	DVL2,SLC25A5,MATK,VIM,MAP2K3,CUL3,PPP2R5A,RHOA,LRP6,CDC42,PRKACA,MAP2K7,CAPZB,RIMS1,HSP90AA1,GSK3B,RAB10,ATRX,DNAJA1,DNM1L,AGO1,SRPK1,HSP90AB1,ABL1,MAPK1,NFATC2,ARFGAP1,MIB1,CCDC22,ARHGEF7,TRADD,MAPK3,TSC2,STUB1,AKAP8,CDC37,PPP2R1A,DNM1,SH3GL2,DVL1,UNC5B,DDX5,PSMD11,YWHAE,MAP2K6,CORO1C,RAB5B,PPP2CA,CSNK1A1,UNC5A,MFN2,RGS2,RAB29,RAB32,AGO2,BECN1,YWHAH,PAK4,YWHAQ,RAC1,RIPK1,NEK1,PPP2R1B,PAK6,IQGAP1…
2.62e-13	1097	156	41	0.263	0.037	GO:0009968	BP	negative regulation of signal transduction	response to stimulus - signalling	DVL2,SLC25A5,CUL3,LRP6,CDC42,PRKACA,GSK3B,DNAJA1,ABL1,CCDC22,ARHGEF7,TRADD,TSC2,STUB1,PPP2R1A,DNM1,SH3GL2,DVL1,UNC5B,PSMD11,PPP2CA,CSNK1A1,MFN2,RGS2,RIPK1,AKT1,SNCA,EGFR,UBC,DVL3,TSC1,BAG5,YWHAB,FADD,GRB2,PARK2,LRRK2,DAPK1,CALM1,OPA1,PDCD6
2.28e-12	1673	156	49	0.314	0.029	GO:1902531	BP	regulation of intracellular signal transduction	response to stimulus - signalling	DVL2,MAP2K3,CUL3,RHOA,CDC42,PRKACA,MAP2K7,CAPZB,GSK3B,DNAJA1,DNM1L,AGO1,ABL1,MAPK1,CCDC22,ARHGEF7,TRADD,MAPK3,TSC2,PPP2R1A,UNC5B,DDX5,MAP2K6,PPP2CA,MFN2,RGS2,BECN1,RAC1,RIPK1,IQGAP1,AKT1,S100A8,EGFR,RPS3,UBC,LRRK1,SHC1,DVL3,TSC1,BAG5,FADD,GRB2,PARK2,MAPT,LRRK2,CALM1,OPA1,PDCD6,IKBKG
5.81e-12	1200	156	41	0.263	0.034	GO:0010648	BP	negative regulation of cell communication	response to stimulus - signalling	DVL2,SLC25A5,CUL3,LRP6,CDC42,PRKACA,GSK3B,DNAJA1,ABL1,CCDC22,ARHGEF7,TRADD,TSC2,STUB1,PPP2R1A,DNM1,SH3GL2,DVL1,UNC5B,PSMD11,PPP2CA,CSNK1A1,MFN2,RGS2,RIPK1,AKT1,SNCA,EGFR,UBC,DVL3,TSC1,BAG5,YWHAB,FADD,GRB2,PARK2,LRRK2,DAPK1,CALM1,OPA1,PDCD6
6.51e-12	1204	156	41	0.263	0.034	GO:0023057	BP	negative regulation of signaling	response to stimulus - signalling	DVL2,SLC25A5,CUL3,LRP6,CDC42,PRKACA,GSK3B,DNAJA1,ABL1,CCDC22,ARHGEF7,TRADD,TSC2,STUB1,PPP2R1A,DNM1,SH3GL2,DVL1,UNC5B,PSMD11,PPP2CA,CSNK1A1,MFN2,RGS2,RIPK1,AKT1,SNCA,EGFR,UBC,DVL3,TSC1,BAG5,YWHAB,FADD,GRB2,PARK2,LRRK2,DAPK1,CALM1,OPA1,PDCD6
4.23e-11	2710	156	61	0.391	0.023	GO:0007166	BP	cell surface receptor signaling pathway	response to stimulus - signalling	DVL2,MATK,VIM,CUL3,RHOA,LRP6,CDC42,PRKACA,MAP2K7,RIMS1,HSP90AA1,GSK3B,AGO1,HSP90AB1,ABL1,MAPK1,NFATC2,MIB1,ARHGEF7,TRADD,MAPK3,TSC2,STUB1,CDC37,PPP2R1A,DNM1,SH3GL2,DVL1,UNC5B,PSMD11,PPP2CA,CSNK1A1,UNC5A,RAB29,AGO2,RAC1,RIPK1,PPP2R1B,IQGAP1,CLTC,AKT1,SNCA,EGFR,UBC,LRRK1,SHC1,DVL3,TSC1,FADD,PPP1CA,GRB2,UNC5C,PARK2,EIF4EBP1,LRRK2,DAPK1,MYO1C,CALM1,IFI30,PDCD6,IKBKG
5.58e-10	578	156	27	0.173	0.047	GO:1905114	BP	cell surface receptor signaling pathway involved in cell-cell signaling	response to stimulus - signalling	DVL2,CUL3,RHOA,LRP6,CDC42,RIMS1,GSK3B,AGO1,ABL1,TSC2,PPP2R1A,DVL1,PSMD11,PPP2CA,CSNK1A1,AGO2,RAC1,CLTC,AKT1,SNCA,UBC,LRRK1,DVL3,PPP1CA,PARK2,LRRK2,CALM1
6.42e-09	1551	156	42	0.269	0.027	GO:0007267	BP	cell-cell signaling	response to stimulus - signalling	DVL2,SLC25A5,CUL3,RHOA,LRP6,CDC42,PRKACA,RIMS1,GSK3B,AGO1,ABL1,MAPK1,ARHGEF7,TSC2,PPP2R1A,DNM1,DVL1,PSMD11,HSPA8,PPP2CA,CSNK1A1,AGO2,YWHAH,RAC1,CLTC,AKT1,SNAPIN,SNCA,EGFR,UBC,SLC25A4,LRRK1,DVL3,RAB8A,SLC25A6,YWHAG,PPP1CA,GRB2,PARK2,LRRK2,MBP,CALM1
6.48e-09	857	156	31	0.199	0.036	GO:1902533	BP	positive regulation of intracellular signal transduction	response to stimulus - signalling	DVL2,MAP2K3,RHOA,CDC42,MAP2K7,DNM1L,AGO1,ABL1,MAPK1,CCDC22,TRADD,MAPK3,UNC5B,DDX5,MAP2K6,BECN1,RAC1,RIPK1,IQGAP1,S100A8,EGFR,RPS3,UBC,LRRK1,SHC1,DVL3,FADD,PARK2,LRRK2,CALM1,IKBKG
1.82e-05	457	156	19	0.122	0.042	GO:1902532	BP	negative regulation of intracellular signal transduction	response to stimulus - signalling	CUL3,GSK3B,DNAJA1,ABL1,CCDC22,TSC2,PPP2R1A,PPP2CA,MFN2,RGS2,RIPK1,AKT1,TSC1,BAG5,PARK2,LRRK2,CALM1,OPA1,PDCD6
6.15e-05	972	156	27	0.173	0.028	GO:0007167	BP	enzyme linked receptor protein signaling pathway	response to stimulus - signalling	MATK,VIM,RHOA,CDC42,HSP90AA1,HSP90AB1,ABL1,MAPK1,ARHGEF7,MAPK3,TSC2,STUB1,CDC37,DNM1,SH3GL2,RAC1,IQGAP1,AKT1,SNCA,EGFR,UBC,SHC1,TSC1,GRB2,EIF4EBP1,MYO1C,PDCD6
0.000299	71	156	8	0.051	0.113	GO:0038034	BP	signal transduction in absence of ligand	response to stimulus - signalling	GSK3B,PPP2R1A,UNC5B,RIPK1,PPP2R1B,AKT1,FADD,PPP1CA
0.00242	203	156	11	0.071	0.054	GO:0048015	BP	phosphatidylinositol-mediated signaling	response to stimulus - signalling	RHOA,AGO1,MAPK1,MAPK3,TSC2,UNC5B,AGO2,BECN1,AKT1,EGFR,GRB2
0.00279	206	156	11	0.071	0.053	GO:0048017	BP	inositol lipid-mediated signaling	response to stimulus - signalling	RHOA,AGO1,MAPK1,MAPK3,TSC2,UNC5B,AGO2,BECN1,AKT1,EGFR,GRB2
0.0106	30	156	5	0.032	0.167	GO:0071870	BP	cellular response to catecholamine stimulus	response to stimulus - signalling	PRKACA,ABL1,SNCA,PARK2,LRRK2
0.0174	33	156	5	0.032	0.152	GO:0071869	BP	response to catecholamine	response to stimulus - signalling	PRKACA,ABL1,SNCA,PARK2,LRRK2
4.32e-07	243	156	16	0.103	0.066	GO:0038093	BP	Fc receptor signaling pathway	response to stimulus - signalling - Fc	CDC42,MAP2K7,HSP90AA1,HSP90AB1,ABL1,MAPK1,NFATC2,MAPK3,PSMD11,RAC1,UBC,SHC1,GRB2,MYO1C,CALM1,IKBKG
0.000652	178	156	11	0.071	0.062	GO:0038095	BP	Fc-epsilon receptor signaling pathway	response to stimulus - signalling - Fc	MAP2K7,MAPK1,NFATC2,MAPK3,PSMD11,RAC1,UBC,SHC1,GRB2,CALM1,IKBKG
0.00264	127	156	9	0.058	0.071	GO:0038096	BP	Fc-gamma receptor signaling pathway involved in phagocytosis	response to stimulus - signalling - Fc	CDC42,HSP90AA1,HSP90AB1,ABL1,MAPK1,MAPK3,RAC1,GRB2,MYO1C
0.00343	131	156	9	0.058	0.069	GO:0038094	BP	Fc-gamma receptor signaling pathway	response to stimulus - signalling - Fc	CDC42,HSP90AA1,HSP90AB1,ABL1,MAPK1,MAPK3,RAC1,GRB2,MYO1C
0.00389	133	156	9	0.058	0.068	GO:0002431	BP	Fc receptor mediated stimulatory signaling pathway	response to stimulus - signalling - Fc	CDC42,HSP90AA1,HSP90AB1,ABL1,MAPK1,MAPK3,RAC1,GRB2,MYO1C
2.08e-09	143	156	15	0.096	0.105	GO:0038127	BP	ERBB signaling pathway	response to stimulus - signalling - ERBB	MATK,CDC42,HSP90AA1,ABL1,MAPK1,ARHGEF7,STUB1,CDC37,SH3GL2,IQGAP1,AKT1,EGFR,UBC,SHC1,GRB2
2.16e-06	39	156	8	0.051	0.205	GO:0038128	BP	ERBB2 signaling pathway	response to stimulus - signalling - ERBB	MATK,HSP90AA1,STUB1,CDC37,EGFR,UBC,SHC1,GRB2
0.00191	90	156	8	0.051	0.089	GO:1901184	BP	regulation of ERBB signaling pathway	response to stimulus - signalling - ERBB	CDC42,ARHGEF7,SH3GL2,AKT1,EGFR,UBC,SHC1,GRB2
0.0105	52	156	6	0.038	0.115	GO:1901185	BP	negative regulation of ERBB signaling pathway	response to stimulus - signalling - ERBB	CDC42,ARHGEF7,SH3GL2,EGFR,UBC,GRB2
0.000166	122	156	10	0.064	0.082	GO:0007173	BP	epidermal growth factor receptor signaling pathway	response to stimulus - signalling - growth factor	CDC42,ABL1,ARHGEF7,SH3GL2,IQGAP1,AKT1,EGFR,UBC,SHC1,GRB2
0.000629	78	156	8	0.051	0.103	GO:0042058	BP	regulation of epidermal growth factor receptor signaling pathway	response to stimulus - signalling - growth factor	CDC42,ARHGEF7,SH3GL2,AKT1,EGFR,UBC,SHC1,GRB2
0.00214	40	156	6	0.038	0.15	GO:0042059	BP	negative regulation of epidermal growth factor receptor signaling pathway	response to stimulus - signalling - growth factor	CDC42,ARHGEF7,SH3GL2,EGFR,UBC,GRB2
9.64e-05	619	156	21	0.135	0.034	GO:0071363	BP	cellular response to growth factor stimulus	response to stimulus - signalling - growth factor	RHOA,GSK3B,HSP90AB1,ABL1,MAPK1,MAPK3,STUB1,SH3GL2,NCL,BECN1,RIPK1,IQGAP1,AKT1,SNCA,EGFR,UBC,SHC1,EEF2,GRB2,MYO1C,PDCD6
0.000118	42	156	7	0.045	0.167	GO:0070849	BP	response to epidermal growth factor	response to stimulus - signalling - growth factor	MAPK1,MAPK3,NCL,BECN1,IQGAP1,AKT1,EGFR
0.000184	643	156	21	0.135	0.033	GO:0070848	BP	response to growth factor	response to stimulus - signalling - growth factor	RHOA,GSK3B,HSP90AB1,ABL1,MAPK1,MAPK3,STUB1,SH3GL2,NCL,BECN1,RIPK1,IQGAP1,AKT1,SNCA,EGFR,UBC,SHC1,EEF2,GRB2,MYO1C,PDCD6
0.0355	38	156	5	0.032	0.132	GO:0071364	BP	cellular response to epidermal growth factor stimulus	response to stimulus - signalling - growth factor	NCL,BECN1,IQGAP1,AKT1,EGFR
0.0197	592	156	17	0.109	0.029	GO:0007264	BP	small GTPase mediated signal transduction	response to stimulus - signalling - GTPase	CUL3,RHOA,CDC42,RAB10,ARHGEF7,TSC2,RAB5B,MFN2,RAB29,RAB32,YWHAQ,RAC1,LRRK1,SHC1,RAB8A,GRB2,LRRK2
0.00036	293	156	14	0.09	0.048	GO:0071375	BP	cellular response to peptide hormone stimulus	response to stimulus - signalling - hormone	PRKACA,RAB10,MAPK1,MAPK3,TSC2,AKT1,SHC1,TSC1,RAB8A,YWHAG,GRB2,EIF4EBP1,MYO1C,PRKDC
0.00113	847	156	23	0.147	0.027	GO:0009725	BP	response to hormone	response to stimulus - signalling - hormone	LRP6,PRKACA,RAB10,DNAJA1,MAPK1,MAPK3,TSC2,AKAP8,DDX5,YWHAH,IQGAP1,AKT1,HSPD1,EGFR,SHC1,TSC1,RAB8A,YWHAG,GRB2,EIF4EBP1,MYO1C,CALM1,PRKDC
0.00202	618	156	19	0.122	0.031	GO:0032870	BP	cellular response to hormone stimulus	response to stimulus - signalling - hormone	PRKACA,RAB10,DNAJA1,MAPK1,MAPK3,TSC2,AKAP8,DDX5,YWHAH,AKT1,EGFR,SHC1,TSC1,RAB8A,YWHAG,GRB2,EIF4EBP1,MYO1C,PRKDC
0.00139	192	156	11	0.071	0.057	GO:0032869	BP	cellular response to insulin stimulus	response to stimulus - signalling - insulin	RAB10,TSC2,AKT1,SHC1,TSC1,RAB8A,YWHAG,GRB2,EIF4EBP1,MYO1C,PRKDC
0.0168	248	156	11	0.071	0.044	GO:0032868	BP	response to insulin	response to stimulus - signalling - insulin	RAB10,TSC2,AKT1,SHC1,TSC1,RAB8A,YWHAG,GRB2,EIF4EBP1,MYO1C,PRKDC
0.00154	194	156	11	0.071	0.057	GO:0007254	BP	JNK cascade	response to stimulus - signalling - JNK	DVL2,CDC42,MAP2K7,DNAJA1,RIPK1,AKT1,RPS3,UBC,DVL3,PARK2,IKBKG
0.0197	162	156	9	0.058	0.056	GO:0046328	BP	regulation of JNK cascade	response to stimulus - signalling - JNK	DVL2,CDC42,MAP2K7,DNAJA1,RIPK1,AKT1,RPS3,DVL3,PARK2
3.37e-09	892	156	32	0.205	0.036	GO:0023014	BP	signal transduction by protein phosphorylation	response to stimulus - signalling - kinase	DVL2,MAP2K3,CUL3,CDC42,MAP2K7,DNAJA1,ABL1,MAPK1,MAPK3,PPP2R1A,PSMD11,YWHAE,MAP2K6,PPP2CA,RGS2,PAK4,RIPK1,NEK1,PAK6,IQGAP1,AKT1,EGFR,RPS3,UBC,SHC1,DVL3,YWHAB,GRB2,PARK2,LRRK2,CALM1,IKBKG
7.08e-07	676	156	25	0.16	0.037	GO:0007169	BP	transmembrane receptor protein tyrosine kinase signaling pathway	response to stimulus - signalling - kinase	MATK,RHOA,CDC42,HSP90AA1,ABL1,MAPK1,ARHGEF7,MAPK3,TSC2,STUB1,CDC37,DNM1,SH3GL2,RAC1,IQGAP1,AKT1,SNCA,EGFR,UBC,SHC1,TSC1,GRB2,EIF4EBP1,MYO1C,PDCD6
0.00211	290	156	13	0.083	0.045	GO:0032147	BP	activation of protein kinase activity	response to stimulus - signalling - kinase	MAP2K3,PRKACA,MAP2K7,ABL1,MAPK1,MAPK3,MAP2K6,RIPK1,EGFR,UBC,SHC1,LRRK2,IKBKG
6.01e-08	325	156	19	0.122	0.058	GO:0043405	BP	regulation of MAP kinase activity	response to stimulus - signalling - MAPK	DVL2,MAP2K3,MAP2K7,DNAJA1,MAPK1,MAPK3,PPP2R1A,MAP2K6,PPP2CA,RGS2,RIPK1,IQGAP1,EGFR,RPS3,UBC,SHC1,DVL3,LRRK2,IKBKG
1.76e-07	856	156	29	0.186	0.034	GO:0000165	BP	MAPK cascade	response to stimulus - signalling - MAPK	DVL2,MAP2K3,CUL3,CDC42,MAP2K7,DNAJA1,ABL1,MAPK1,MAPK3,PPP2R1A,PSMD11,YWHAE,MAP2K6,PPP2CA,RGS2,RIPK1,IQGAP1,AKT1,EGFR,RPS3,UBC,SHC1,DVL3,YWHAB,GRB2,PARK2,LRRK2,CALM1,IKBKG
2.21e-06	658	156	24	0.154	0.036	GO:0043408	BP	regulation of MAPK cascade	response to stimulus - signalling - MAPK	DVL2,MAP2K3,CDC42,MAP2K7,DNAJA1,ABL1,MAPK1,MAPK3,PPP2R1A,MAP2K6,PPP2CA,RGS2,RIPK1,IQGAP1,AKT1,EGFR,RPS3,UBC,SHC1,DVL3,GRB2,PARK2,LRRK2,IKBKG
7.39e-06	254	156	15	0.096	0.059	GO:0043406	BP	positive regulation of MAP kinase activity	response to stimulus - signalling - MAPK	DVL2,MAP2K3,MAP2K7,MAPK1,MAPK3,MAP2K6,RIPK1,IQGAP1,EGFR,RPS3,UBC,SHC1,DVL3,LRRK2,IKBKG
0.000354	248	156	13	0.083	0.052	GO:0051403	BP	stress-activated MAPK cascade	response to stimulus - signalling - MAPK	DVL2,CDC42,MAP2K7,DNAJA1,MAPK1,MAPK3,RIPK1,AKT1,RPS3,UBC,DVL3,PARK2,IKBKG
0.000843	145	156	10	0.064	0.069	GO:0000187	BP	activation of MAPK activity	response to stimulus - signalling - MAPK	MAP2K3,MAP2K7,MAPK1,MAPK3,MAP2K6,RIPK1,UBC,SHC1,LRRK2,IKBKG
0.000916	472	156	17	0.109	0.036	GO:0043410	BP	positive regulation of MAPK cascade	response to stimulus - signalling - MAPK	DVL2,MAP2K3,CDC42,MAP2K7,ABL1,MAPK1,MAPK3,MAP2K6,RIPK1,IQGAP1,EGFR,RPS3,UBC,SHC1,DVL3,LRRK2,IKBKG
0.0018	197	156	11	0.071	0.056	GO:0032872	BP	regulation of stress-activated MAPK cascade	response to stimulus - signalling - MAPK	DVL2,CDC42,MAP2K7,DNAJA1,MAPK1,MAPK3,RIPK1,AKT1,RPS3,DVL3,PARK2
0.00111	594	156	19	0.122	0.032	GO:0007268	BP	chemical synaptic transmission	response to stimulus - signalling - synaptic	LRP6,PRKACA,RIMS1,GSK3B,MAPK1,DNM1,DVL1,HSPA8,YWHAH,RAC1,AKT1,SNAPIN,SNCA,EGFR,RAB8A,YWHAG,PARK2,LRRK2,MBP
0.00111	594	156	19	0.122	0.032	GO:0098916	BP	anterograde trans-synaptic signaling	response to stimulus - signalling - synaptic	LRP6,PRKACA,RIMS1,GSK3B,MAPK1,DNM1,DVL1,HSPA8,YWHAH,RAC1,AKT1,SNAPIN,SNCA,EGFR,RAB8A,YWHAG,PARK2,LRRK2,MBP
0.00117	596	156	19	0.122	0.032	GO:0099536	BP	synaptic signaling	response to stimulus - signalling - synaptic	LRP6,PRKACA,RIMS1,GSK3B,MAPK1,DNM1,DVL1,HSPA8,YWHAH,RAC1,AKT1,SNAPIN,SNCA,EGFR,RAB8A,YWHAG,PARK2,LRRK2,MBP
0.00117	596	156	19	0.122	0.032	GO:0099537	BP	trans-synaptic signaling	response to stimulus - signalling - synaptic	LRP6,PRKACA,RIMS1,GSK3B,MAPK1,DNM1,DVL1,HSPA8,YWHAH,RAC1,AKT1,SNAPIN,SNCA,EGFR,RAB8A,YWHAG,PARK2,LRRK2,MBP
0.017	298	156	12	0.077	0.04	GO:0050804	BP	modulation of synaptic transmission	response to stimulus - signalling - synaptic	PRKACA,RIMS1,MAPK1,DVL1,YWHAH,RAC1,SNCA,EGFR,RAB8A,YWHAG,PARK2,LRRK2
2.2e-09	471	156	24	0.154	0.051	GO:0016055	BP	Wnt signaling pathway	response to stimulus - signalling - Wnt	DVL2,CUL3,RHOA,LRP6,CDC42,GSK3B,AGO1,ABL1,TSC2,PPP2R1A,DVL1,PSMD11,PPP2CA,CSNK1A1,AGO2,RAC1,CLTC,UBC,LRRK1,DVL3,PPP1CA,PARK2,LRRK2,CALM1
2.3e-09	472	156	24	0.154	0.051	GO:0198738	BP	cell-cell signaling by wnt	response to stimulus - signalling - Wnt	DVL2,CUL3,RHOA,LRP6,CDC42,GSK3B,AGO1,ABL1,TSC2,PPP2R1A,DVL1,PSMD11,PPP2CA,CSNK1A1,AGO2,RAC1,CLTC,UBC,LRRK1,DVL3,PPP1CA,PARK2,LRRK2,CALM1
8.95e-07	151	156	13	0.083	0.086	GO:0035567	BP	non-canonical Wnt signaling pathway	response to stimulus - signalling - Wnt	DVL2,RHOA,CDC42,AGO1,ABL1,DVL1,PSMD11,AGO2,RAC1,CLTC,UBC,DVL3,CALM1
2.12e-06	312	156	17	0.109	0.054	GO:0030111	BP	regulation of Wnt signaling pathway	response to stimulus - signalling - Wnt	DVL2,CUL3,LRP6,GSK3B,ABL1,TSC2,PPP2R1A,DVL1,PSMD11,PPP2CA,CSNK1A1,UBC,LRRK1,DVL3,PPP1CA,PARK2,LRRK2
6.13e-05	110	156	10	0.064	0.091	GO:0060071	BP	Wnt signaling pathway, planar cell polarity pathway	response to stimulus - signalling - Wnt	DVL2,RHOA,CDC42,ABL1,DVL1,PSMD11,RAC1,CLTC,UBC,DVL3
0.000219	238	156	13	0.083	0.055	GO:0060828	BP	regulation of canonical Wnt signaling pathway	response to stimulus - signalling - Wnt	DVL2,CUL3,LRP6,GSK3B,DVL1,PSMD11,CSNK1A1,UBC,LRRK1,DVL3,PPP1CA,PARK2,LRRK2
0.000291	288	156	14	0.09	0.049	GO:0060070	BP	canonical Wnt signaling pathway	response to stimulus - signalling - Wnt	DVL2,CUL3,LRP6,CDC42,GSK3B,DVL1,PSMD11,CSNK1A1,UBC,LRRK1,DVL3,PPP1CA,PARK2,LRRK2
0.0018	197	156	11	0.071	0.056	GO:0030178	BP	negative regulation of Wnt signaling pathway	response to stimulus - signalling - Wnt	DVL2,CUL3,LRP6,GSK3B,TSC2,DVL1,PSMD11,CSNK1A1,UBC,DVL3,PARK2
0.00248	163	156	10	0.064	0.061	GO:0090090	BP	negative regulation of canonical Wnt signaling pathway	response to stimulus - signalling - Wnt	DVL2,CUL3,LRP6,GSK3B,DVL1,PSMD11,CSNK1A1,UBC,DVL3,PARK2
1.72e-12	1797	156	51	0.327	0.028	GO:0033554	BP	cellular response to stress	response to stimulus - stress	DVL2,LAMP2,CUL3,NUP133,CDC42,PRKACA,MAP2K7,HSP90AA1,GSK3B,ATRX,DNAJA1,HSP90AB1,ABL1,MAPK1,NFATC2,ARFGAP1,MAPK3,STUB1,CDC37,DDX5,PSMD11,YWHAE,MAP2K6,HSPA8,BAG2,MFN2,BECN1,CHD1L,RIPK1,AKT1,SNCA,EGFR,RPS3,UBC,SHC1,DVL3,PRDX3,TSC1,BAG5,EEF2,PPP1CA,GRB2,PARK2,MAPT,EIF4EBP1,LRRK2,DAPK1,OPA1,PDCD6,PRKDC,IKBKG
1.3e-10	3636	156	71	0.455	0.02	GO:0006950	BP	response to stress	response to stimulus - stress	DVL2,LAMP2,MATK,MAP2K3,CUL3,RHOA,NUP133,CDC42,PRKACA,MAP2K7,CAPZB,HSP90AA1,GSK3B,ATRX,DNAJA1,DNM1L,LYZ,SCFD1,SRPK1,HSP90AB1,ABL1,MAPK1,NFATC2,ARFGAP1,MYL9,MAPK3,STUB1,AKAP8,CDC37,DDX5,PSMD11,YWHAE,MAP2K6,HSPA8,BAG2,MFN2,BECN1,CHD1L,RAC1,EPRS,RIPK1,AKT1,S100A8,HSPD1,SNCA,EGFR,RPS3,UBC,SHC1,DVL3,YWHAZ,PRDX3,TSC1,BAG5,EEF2,FADD,SLC25A6,PPP1CA,GRB2,PARK2,MAPT,EIF4EBP1,LRRK2,TUBB,DAPK1,OPA1,CAPZA2,IFI…
1.06e-09	594	156	27	0.173	0.045	GO:0080135	BP	regulation of cellular response to stress	response to stimulus - stress	DVL2,NUP133,CDC42,MAP2K7,HSP90AA1,GSK3B,DNAJA1,HSP90AB1,ABL1,MAPK1,MAPK3,DDX5,YWHAE,HSPA8,BAG2,RIPK1,AKT1,EGFR,RPS3,DVL3,TSC1,BAG5,PARK2,MAPT,LRRK2,OPA1,PRKDC
2.39e-08	1274	156	37	0.237	0.029	GO:0080134	BP	regulation of response to stress	response to stimulus - stress	DVL2,NUP133,CDC42,PRKACA,MAP2K7,HSP90AA1,GSK3B,DNAJA1,HSP90AB1,ABL1,MAPK1,MAPK3,CDC37,DDX5,PSMD11,YWHAE,MAP2K6,HSPA8,BAG2,RIPK1,AKT1,S100A8,HSPD1,EGFR,RPS3,UBC,DVL3,TSC1,BAG5,FADD,SLC25A6,PARK2,MAPT,LRRK2,OPA1,PRKDC,IKBKG
0.000445	253	156	13	0.083	0.051	GO:0031098	BP	stress-activated protein kinase signaling cascade	response to stimulus - stress	DVL2,CDC42,MAP2K7,DNAJA1,MAPK1,MAPK3,RIPK1,AKT1,RPS3,UBC,DVL3,PARK2,IKBKG
0.00189	198	156	11	0.071	0.056	GO:0070302	BP	regulation of stress-activated protein kinase signaling cascade	response to stimulus - stress	DVL2,CDC42,MAP2K7,DNAJA1,MAPK1,MAPK3,RIPK1,AKT1,RPS3,DVL3,PARK2
0.00151	236	156	12	0.077	0.051	GO:0034599	BP	cellular response to oxidative stress	response to stimulus - stress - oxidative stress	ABL1,BECN1,RIPK1,AKT1,SNCA,RPS3,PRDX3,TSC1,BAG5,PARK2,LRRK2,DAPK1
0.00328	405	156	15	0.096	0.037	GO:0006979	BP	response to oxidative stress	response to stimulus - stress - oxidative stress	ABL1,BECN1,RIPK1,AKT1,HSPD1,SNCA,EGFR,RPS3,PRDX3,TSC1,BAG5,EEF2,PARK2,LRRK2,DAPK1
0.0271	128	156	8	0.051	0.062	GO:0042542	BP	response to hydrogen peroxide	response to stimulus - stress - oxidative stress	ABL1,BECN1,RIPK1,HSPD1,RPS3,PRDX3,EEF2,LRRK2
2.36e-10	206	156	18	0.115	0.087	GO:0000956	BP	nuclear-transcribed mRNA catabolic process	RNA metabolism	RPS20,AGO1,RPS16,PPP2R1A,DDX5,PPP2CA,RPS15,AGO2,RPS2,RPS11,RPS3,RPL13,RPS27,RPS23,RPL14,RPL23A,RPL10A,PPP2R2A
7.36e-10	220	156	18	0.115	0.082	GO:0006402	BP	mRNA catabolic process	RNA metabolism	RPS20,AGO1,RPS16,PPP2R1A,DDX5,PPP2CA,RPS15,AGO2,RPS2,RPS11,RPS3,RPL13,RPS27,RPS23,RPL14,RPL23A,RPL10A,PPP2R2A
6.51e-09	250	156	18	0.115	0.072	GO:0006401	BP	RNA catabolic process	RNA metabolism	RPS20,AGO1,RPS16,PPP2R1A,DDX5,PPP2CA,RPS15,AGO2,RPS2,RPS11,RPS3,RPL13,RPS27,RPS23,RPL14,RPL23A,RPL10A,PPP2R2A
1.76e-05	456	156	19	0.122	0.042	GO:0022613	BP	ribonucleoprotein complex biogenesis	RNA metabolism	RPS20,HSP90AA1,AGO1,SRPK1,HSP90AB1,RPS16,MDN1,RPS15,AGO2,RPS2,RPS11,RPS3,TSC1,RPL13,RPS27,RPS23,RPL14,RPL23A,RPL10A
0.000304	289	156	14	0.09	0.048	GO:0016072	BP	rRNA metabolic process	RNA metabolism	RPS20,RPS16,MDN1,NCL,RPS15,RPS2,RPS11,RPS3,RPL13,RPS27,RPS23,RPL14,RPL23A,RPL10A
0.000533	257	156	13	0.083	0.051	GO:0006364	BP	rRNA processing	RNA metabolism	RPS20,RPS16,MDN1,RPS15,RPS2,RPS11,RPS3,RPL13,RPS27,RPS23,RPL14,RPL23A,RPL10A
0.00072	698	156	21	0.135	0.03	GO:0016071	BP	mRNA metabolic process	RNA metabolism	RPS20,PRKACA,AGO1,SRPK1,RPS16,PPP2R1A,DDX5,HSPA8,PPP2CA,RPS15,AGO2,RPS2,RPS11,RPS3,RPL13,RPS27,RPS23,RPL14,RPL23A,RPL10A,PPP2R2A
0.014	911	156	22	0.141	0.024	GO:0006396	BP	RNA processing	RNA metabolism	RPS20,PRKACA,AGO1,SRPK1,RPS16,PPP2R1A,DDX5,HSPA8,MDN1,PPP2CA,RPS15,AGO2,RPS2,RPS11,EGFR,RPS3,RPL13,RPS27,RPS23,RPL14,RPL23A,RPL10A
6.04e-07	4408	156	72	0.462	0.016	GO:0010468	BP	regulation of gene expression	RNA metabolism - gene expression	DVL2,RPS20,VIM,MAP2K3,CUL3,NUP133,LRP6,CDC42,PRKACA,RIMS1,GSK3B,TNPO1,ATRX,AGO1,SRPK1,ABL1,MAPK1,NFATC2,TRADD,MAPK3,AKAP8,RPS16,CDC37,PPP2R1A,DVL1,DDX5,PSMD11,MAP2K6,HSPA8,PPP2CA,NCL,RPS15,RGS2,AGO2,YWHAH,YWHAQ,EPRS,RIPK1,PAK6,RPS2,AKT1,RPS11,S100A8,HSPD1,SNCA,EGFR,MSN,RPS3,UBC,ACTC1,DVL3,YWHAZ,PRDX3,TSC1,YWHAB,RPL13,EEF2,FADD,PPP1CA,RPS27,PARK2,RPS23,EIF4EBP1,RPL14,LRRK2,DAPK1,MYO1C,RPL23A,RPL10…
6.4e-07	466	156	21	0.135	0.045	GO:0010608	BP	posttranscriptional regulation of gene expression	RNA metabolism - gene expression	TNPO1,AGO1,MAPK1,MAPK3,CDC37,PSMD11,HSPA8,RGS2,AGO2,EPRS,AKT1,EGFR,RPS3,UBC,YWHAZ,TSC1,YWHAB,EEF2,PPP1CA,EIF4EBP1,DAPK1
7.39e-05	1625	156	36	0.231	0.022	GO:0010629	BP	negative regulation of gene expression	RNA metabolism - gene expression	RPS20,CUL3,NUP133,CDC42,ATRX,AGO1,NFATC2,RPS16,PPP2R1A,DDX5,HSPA8,PPP2CA,RPS15,AGO2,YWHAQ,EPRS,RPS2,AKT1,RPS11,SNCA,EGFR,RPS3,UBC,TSC1,YWHAB,RPL13,RPS27,PARK2,RPS23,EIF4EBP1,RPL14,LRRK2,DAPK1,RPL23A,RPL10A,PPP2R2A
0.000117	5259	156	75	0.481	0.014	GO:0010467	BP	gene expression	RNA metabolism - gene expression	DVL2,RPS20,VIM,MAP2K3,CUL3,NUP133,LRP6,CDC42,PRKACA,RIMS1,GSK3B,TNPO1,ATRX,AGO1,SRPK1,ABL1,MAPK1,NFATC2,TRADD,MAPK3,STUB1,AKAP8,RPS16,CDC37,PPP2R1A,DVL1,DDX5,PSMD11,MAP2K6,HSPA8,MDN1,PPP2CA,NCL,RPS15,RGS2,AGO2,YWHAH,YWHAQ,EPRS,RIPK1,PAK6,RPS2,AKT1,RPS11,S100A8,SNAPIN,HSPD1,SNCA,EGFR,MSN,RPS3,UBC,ACTC1,DVL3,YWHAZ,PRDX3,TSC1,YWHAB,RPL13,EEF2,FADD,PPP1CA,RPS27,PARK2,RPS23,EIF4EBP1,RPL14,LRRK2,DAPK1,…
0.0157	1691	156	32	0.205	0.019	GO:0010628	BP	positive regulation of gene expression	RNA metabolism - gene expression	DVL2,VIM,MAP2K3,LRP6,CDC42,RIMS1,GSK3B,ATRX,AGO1,MAPK1,NFATC2,MAPK3,DVL1,DDX5,HSPA8,NCL,AGO2,YWHAH,RIPK1,AKT1,EGFR,MSN,RPS3,UBC,ACTC1,DVL3,EEF2,FADD,PARK2,MYO1C,PRKDC,IKBKG
0.00212	391	156	15	0.096	0.038	GO:0034470	BP	ncRNA processing	RNA metabolism - sncRNA	RPS20,AGO1,RPS16,MDN1,RPS15,AGO2,RPS2,RPS11,RPS3,RPL13,RPS27,RPS23,RPL14,RPL23A,RPL10A
0.00859	556	156	17	0.109	0.031	GO:0034660	BP	ncRNA metabolic process	RNA metabolism - sncRNA	RPS20,AGO1,RPS16,MDN1,NCL,RPS15,AGO2,EPRS,RPS2,RPS11,RPS3,RPL13,RPS27,RPS23,RPL14,RPL23A,RPL10A
1.71e-10	121	156	15	0.096	0.124	GO:0000184	BP	nuclear-transcribed mRNA catabolic process, nonsense-mediated decay	RNA metabolism - stability	RPS20,RPS16,PPP2R1A,PPP2CA,RPS15,RPS2,RPS11,RPS3,RPL13,RPS27,RPS23,RPL14,RPL23A,RPL10A,PPP2R2A
1.32e-07	624	156	25	0.16	0.04	GO:0006412	BP	translation	RNA metabolism - translation	RPS20,AGO1,MAPK1,MAPK3,RPS16,RPS15,RGS2,AGO2,EPRS,RPS2,AKT1,RPS11,EGFR,RPS3,TSC1,RPL13,EEF2,PPP1CA,RPS27,RPS23,EIF4EBP1,RPL14,DAPK1,RPL23A,RPL10A
1.39e-07	191	156	15	0.096	0.079	GO:0006413	BP	translational initiation	RNA metabolism - translation	RPS20,RPS16,RPS15,AGO2,RPS2,RPS11,RPS3,RPL13,PPP1CA,RPS27,RPS23,EIF4EBP1,RPL14,RPL23A,RPL10A
0.000903	316	156	14	0.09	0.044	GO:0042254	BP	ribosome biogenesis	RNA metabolism - translation	RPS20,RPS16,MDN1,RPS15,RPS2,RPS11,RPS3,TSC1,RPL13,RPS27,RPS23,RPL14,RPL23A,RPL10A
0.00202	338	156	14	0.09	0.041	GO:0006417	BP	regulation of translation	RNA metabolism - translation	AGO1,MAPK1,MAPK3,RGS2,AGO2,EPRS,AKT1,EGFR,RPS3,TSC1,EEF2,PPP1CA,EIF4EBP1,DAPK1
7.63e-20	1999	156	64	0.41	0.032	GO:0015833	BP	peptide transport	transport	SLC25A5,LAMP2,RPS20,RHOA,NUP133,CDC42,PRKACA,KLHL20,RIMS1,HSP90AA1,GSK3B,TNPO1,RAB10,DNAJA1,DNM1L,SCFD1,HSP90AB1,ABL1,MAPK1,ARFGAP1,CCDC22,ARHGEF7,MAPK3,TSC2,AKAP8,RPS16,CDC37,YWHAE,HSPA8,RAB5B,HSPA9,RPS15,MFN2,RAB29,CSE1L,YWHAH,YWHAQ,RPS2,CLTC,AKT1,RPS11,S100A8,SNAPIN,HSPD1,EGFR,SEC16A,RPS3,SLC25A4,YWHAZ,TSC1,YWHAB,RAB8A,RPL13,SLC25A6,YWHAG,RPS27,PARK2,RPS23,RPL14,LRRK2,MYO1C,RPL23A,RPL10A,PDCD6
1.31e-19	2019	156	64	0.41	0.032	GO:0042886	BP	amide transport	transport	SLC25A5,LAMP2,RPS20,RHOA,NUP133,CDC42,PRKACA,KLHL20,RIMS1,HSP90AA1,GSK3B,TNPO1,RAB10,DNAJA1,DNM1L,SCFD1,HSP90AB1,ABL1,MAPK1,ARFGAP1,CCDC22,ARHGEF7,MAPK3,TSC2,AKAP8,RPS16,CDC37,YWHAE,HSPA8,RAB5B,HSPA9,RPS15,MFN2,RAB29,CSE1L,YWHAH,YWHAQ,RPS2,CLTC,AKT1,RPS11,S100A8,SNAPIN,HSPD1,EGFR,SEC16A,RPS3,SLC25A4,YWHAZ,TSC1,YWHAB,RAB8A,RPL13,SLC25A6,YWHAG,RPS27,PARK2,RPS23,RPL14,LRRK2,MYO1C,RPL23A,RPL10A,PDCD6
1.02e-18	1962	156	62	0.397	0.032	GO:0015031	BP	protein transport	transport	SLC25A5,LAMP2,RPS20,RHOA,NUP133,CDC42,PRKACA,KLHL20,RIMS1,HSP90AA1,GSK3B,TNPO1,RAB10,DNAJA1,DNM1L,SCFD1,HSP90AB1,ABL1,MAPK1,ARFGAP1,CCDC22,MAPK3,TSC2,AKAP8,RPS16,CDC37,YWHAE,HSPA8,RAB5B,HSPA9,RPS15,MFN2,RAB29,CSE1L,YWHAH,YWHAQ,RPS2,CLTC,AKT1,RPS11,SNAPIN,HSPD1,EGFR,SEC16A,RPS3,SLC25A4,YWHAZ,TSC1,YWHAB,RAB8A,RPL13,SLC25A6,YWHAG,RPS27,PARK2,RPS23,RPL14,LRRK2,MYO1C,RPL23A,RPL10A,PDCD6
4.48e-18	2297	156	66	0.423	0.029	GO:0071705	BP	nitrogen compound transport	transport	SLC25A5,LAMP2,RPS20,RHOA,NUP133,CDC42,PRKACA,KLHL20,RIMS1,HSP90AA1,GSK3B,TNPO1,RAB10,DNAJA1,DNM1L,SCFD1,HSP90AB1,ABL1,MAPK1,ARFGAP1,CCDC22,ARHGEF7,MAPK3,TSC2,AKAP8,RPS16,CDC37,YWHAE,HSPA8,RAB5B,HSPA9,RPS15,MFN2,RAB29,CSE1L,YWHAH,YWHAQ,RIPK1,RPS2,CLTC,AKT1,RPS11,S100A8,SNAPIN,HSPD1,SNCA,EGFR,SEC16A,RPS3,SLC25A4,YWHAZ,TSC1,YWHAB,RAB8A,RPL13,SLC25A6,YWHAG,RPS27,PARK2,RPS23,RPL14,LRRK2,MYO1C,RPL23A,R…
4.69e-17	4993	156	96	0.615	0.019	GO:0006810	BP	transport	transport	SLC25A5,LAMP2,RPS20,CUL3,RHOA,NUP133,LRP6,CDC42,PRKACA,KLHL20,RIMS1,HSP90AA1,GSK3B,TNPO1,RAB10,DNAJA1,DNM1L,LYZ,SCFD1,HSP90AB1,ABL1,MAPK1,ARFGAP1,MIB1,CCDC22,ARHGEF7,MAPK3,TSC2,AKAP8,RPS16,CDC37,DNM1,SH3GL2,DVL1,PSMD11,YWHAE,MAP2K6,HSPA8,CORO1C,RAB5B,HSPA9,CSNK1A1,RPS15,MFN2,RAB29,RAB32,CSE1L,BECN1,YWHAH,MYO1B,MAP1B,YWHAQ,RAC1,RIPK1,IQGAP1,RPS2,CLTC,AKT1,RPS11,S100A8,SNAPIN,HSPD1,SNCA,EGFR,MSN,SE…
7.82e-16	2680	156	68	0.436	0.025	GO:0071702	BP	organic substance transport	transport	SLC25A5,LAMP2,RPS20,RHOA,NUP133,LRP6,CDC42,PRKACA,KLHL20,RIMS1,HSP90AA1,GSK3B,TNPO1,RAB10,DNAJA1,DNM1L,SCFD1,HSP90AB1,ABL1,MAPK1,ARFGAP1,CCDC22,ARHGEF7,MAPK3,TSC2,AKAP8,RPS16,CDC37,YWHAE,MAP2K6,HSPA8,RAB5B,HSPA9,RPS15,MFN2,RAB29,CSE1L,YWHAH,YWHAQ,RIPK1,RPS2,CLTC,AKT1,RPS11,S100A8,SNAPIN,HSPD1,SNCA,EGFR,SEC16A,RPS3,SLC25A4,YWHAZ,TSC1,YWHAB,RAB8A,RPL13,SLC25A6,YWHAG,RPS27,PARK2,RPS23,RPL14,LRRK2,MY…
2.71e-11	1782	156	49	0.314	0.027	GO:0051049	BP	regulation of transport	transport	SLC25A5,RHOA,NUP133,CDC42,PRKACA,RIMS1,GSK3B,DNAJA1,DNM1L,SCFD1,HSP90AB1,ABL1,MAPK1,ARFGAP1,MIB1,CCDC22,ARHGEF7,MAPK3,TSC2,DNM1,SH3GL2,YWHAE,MAP2K6,HSPA8,RAB5B,RAB29,YWHAH,MAP1B,YWHAQ,RAC1,RIPK1,AKT1,S100A8,SNAPIN,HSPD1,SNCA,EGFR,MSN,SLC25A4,YWHAZ,YWHAB,RAB8A,SLC25A6,YWHAG,PARK2,LRRK2,DAPK1,MYO1C,CALM1
2.13e-06	3111	156	57	0.365	0.018	GO:0044765	BP	single-organism transport	transport	SLC25A5,LAMP2,RHOA,NUP133,LRP6,CDC42,PRKACA,RIMS1,HSP90AA1,GSK3B,TNPO1,RAB10,DNM1L,LYZ,SCFD1,HSP90AB1,ABL1,MAPK1,CCDC22,ARHGEF7,MAPK3,TSC2,DNM1,SH3GL2,DVL1,PSMD11,YWHAE,MAP2K6,HSPA8,CORO1C,RAB5B,CSNK1A1,BECN1,MAP1B,RAC1,IQGAP1,CLTC,AKT1,S100A8,SNAPIN,HSPD1,SNCA,EGFR,SLC25A4,TSC1,RAB8A,EEF2,SLC25A6,GRB2,GAK,PARK2,MAPT,LRRK2,TUBB,MYO1C,CALM1,OPA1
3.06e-06	905	156	28	0.179	0.031	GO:0051050	BP	positive regulation of transport	transport	RHOA,CDC42,PRKACA,GSK3B,DNM1L,HSP90AB1,ABL1,MIB1,ARHGEF7,DNM1,YWHAE,MAP2K6,RAB29,YWHAH,YWHAQ,AKT1,S100A8,SNAPIN,HSPD1,SNCA,EGFR,MSN,YWHAZ,YWHAB,YWHAG,PARK2,MYO1C,CALM1
4.18e-05	765	156	24	0.154	0.031	GO:0090087	BP	regulation of peptide transport	transport	SLC25A5,RHOA,CDC42,PRKACA,GSK3B,DNAJA1,DNM1L,SCFD1,HSP90AB1,ABL1,CCDC22,ARHGEF7,YWHAE,HSPA8,RAB29,S100A8,HSPD1,EGFR,SLC25A4,RAB8A,SLC25A6,PARK2,LRRK2,MYO1C
0.00542	4	156	3	0.019	0.75	GO:0015853	BP	adenine transport	transport	SLC25A5,SLC25A4,SLC25A6
0.0355	38	156	5	0.032	0.132	GO:1901998	BP	toxin transport	transport	LRP6,DNAJA1,SCFD1,DNM1,RAB29
0.0466	7	156	3	0.019	0.429	GO:0006863	BP	purine nucleobase transport	transport	SLC25A5,SLC25A4,SLC25A6
0.000195	1384	156	32	0.205	0.023	GO:0032940	BP	secretion by cell	transport - exocytosis	SLC25A5,LAMP2,RHOA,RIMS1,HSP90AA1,RAB10,DNM1L,LYZ,SCFD1,HSP90AB1,ABL1,MAPK1,ARHGEF7,DVL1,PSMD11,HSPA8,RAB5B,RAC1,IQGAP1,S100A8,SNAPIN,HSPD1,SNCA,EGFR,SLC25A4,RAB8A,EEF2,SLC25A6,PARK2,LRRK2,TUBB,CALM1
0.000445	1511	156	33	0.212	0.022	GO:0046903	BP	secretion	transport - exocytosis	SLC25A5,LAMP2,RHOA,RIMS1,HSP90AA1,RAB10,DNM1L,LYZ,SCFD1,HSP90AB1,ABL1,MAPK1,ARHGEF7,DVL1,PSMD11,MAP2K6,HSPA8,RAB5B,RAC1,IQGAP1,S100A8,SNAPIN,HSPD1,SNCA,EGFR,SLC25A4,RAB8A,EEF2,SLC25A6,PARK2,LRRK2,TUBB,CALM1
0.00113	847	156	23	0.147	0.027	GO:0006887	BP	exocytosis	transport - exocytosis	LAMP2,RHOA,RIMS1,HSP90AA1,RAB10,LYZ,SCFD1,HSP90AB1,MAPK1,PSMD11,HSPA8,RAB5B,RAC1,IQGAP1,S100A8,SNAPIN,SNCA,RAB8A,EEF2,PARK2,LRRK2,TUBB,CALM1
0.0236	732	156	19	0.122	0.026	GO:0045055	BP	regulated exocytosis	transport - exocytosis	LAMP2,RHOA,RIMS1,HSP90AA1,RAB10,LYZ,HSP90AB1,MAPK1,PSMD11,HSPA8,RAB5B,RAC1,IQGAP1,S100A8,SNAPIN,EEF2,LRRK2,TUBB,CALM1
2.44e-30	1861	156	74	0.474	0.04	GO:0046907	BP	intracellular transport	transport - intracellular	SLC25A5,LAMP2,RPS20,CUL3,RHOA,NUP133,LRP6,CDC42,PRKACA,KLHL20,RIMS1,HSP90AA1,GSK3B,TNPO1,RAB10,SCFD1,HSP90AB1,MAPK1,ARFGAP1,CCDC22,MAPK3,TSC2,RPS16,CDC37,DNM1,SH3GL2,YWHAE,HSPA8,HSPA9,RPS15,MFN2,RAB29,RAB32,CSE1L,BECN1,YWHAH,MAP1B,YWHAQ,RPS2,CLTC,AKT1,RPS11,SNAPIN,HSPD1,SNCA,EGFR,MSN,SEC16A,RPS3,UBC,SLC25A4,YWHAZ,TSC1,YWHAB,RAB8A,RPL13,TUBA1A,TUBA1C,SLC25A6,YWHAG,MYO1D,RPS27,GAK,PARK2,RPS23,MAPT,…
7.29e-20	1159	156	50	0.321	0.043	GO:0006886	BP	intracellular protein transport	transport - intracellular	LAMP2,RPS20,RHOA,NUP133,CDC42,PRKACA,RIMS1,HSP90AA1,GSK3B,TNPO1,HSP90AB1,MAPK1,CCDC22,MAPK3,TSC2,RPS16,CDC37,YWHAE,HSPA8,HSPA9,RPS15,MFN2,RAB29,CSE1L,YWHAH,YWHAQ,RPS2,CLTC,AKT1,RPS11,SNAPIN,HSPD1,EGFR,RPS3,YWHAZ,TSC1,YWHAB,RAB8A,RPL13,SLC25A6,YWHAG,RPS27,PARK2,RPS23,RPL14,LRRK2,MYO1C,RPL23A,RPL10A,PDCD6
1.15e-10	541	156	27	0.173	0.05	GO:0032386	BP	regulation of intracellular transport	transport - intracellular	SLC25A5,RHOA,CDC42,PRKACA,RIMS1,GSK3B,SCFD1,HSP90AB1,MAPK1,CCDC22,MAPK3,DNM1,YWHAE,RAB29,YWHAH,MAP1B,YWHAQ,SNAPIN,SNCA,EGFR,MSN,YWHAZ,YWHAB,YWHAG,PARK2,LRRK2,MYO1C
2.35e-08	732	156	28	0.179	0.038	GO:1902582	BP	single-organism intracellular transport	transport - intracellular	RHOA,NUP133,LRP6,CDC42,RIMS1,HSP90AA1,GSK3B,TNPO1,HSP90AB1,MAPK1,CCDC22,MAPK3,TSC2,DNM1,SH3GL2,MAP1B,AKT1,SNAPIN,HSPD1,SNCA,EGFR,TSC1,RAB8A,GAK,PARK2,MAPT,LRRK2,OPA1
5.84e-07	328	156	18	0.115	0.055	GO:0032388	BP	positive regulation of intracellular transport	transport - intracellular	RHOA,CDC42,PRKACA,GSK3B,HSP90AB1,DNM1,YWHAE,RAB29,YWHAH,YWHAQ,SNAPIN,EGFR,MSN,YWHAZ,YWHAB,YWHAG,PARK2,MYO1C
3.44e-05	21	156	6	0.038	0.286	GO:1903649	BP	regulation of cytoplasmic transport	transport - intracellular	MAPK1,MAPK3,RAB29,MSN,PARK2,LRRK2
0.000408	736	156	22	0.141	0.03	GO:0051223	BP	regulation of protein transport	transport - intracellular	SLC25A5,RHOA,CDC42,PRKACA,GSK3B,DNAJA1,DNM1L,SCFD1,HSP90AB1,ABL1,CCDC22,YWHAE,HSPA8,RAB29,HSPD1,EGFR,SLC25A4,RAB8A,SLC25A6,PARK2,LRRK2,MYO1C
0.000496	137	156	10	0.064	0.073	GO:0016482	BP	cytosolic transport	transport - intracellular	KLHL20,MAPK1,MAPK3,RAB29,CLTC,MSN,MYO1D,GAK,PARK2,LRRK2
0.00671	142	156	9	0.058	0.063	GO:0030705	BP	cytoskeleton-dependent intracellular transport	transport - intracellular - cytoskeletal	CDC42,TNPO1,MAP1B,SNAPIN,TUBA1A,TUBA1C,MAPT,TUBB,OPA1
4.42e-07	716	156	26	0.167	0.036	GO:0006897	BP	endocytosis	transport - intracellular - endocytosis	LRP6,CDC42,HSP90AA1,DNM1L,SCFD1,HSP90AB1,ABL1,MAPK1,ARFGAP1,MIB1,MAPK3,TSC2,DNM1,SH3GL2,CORO1C,RAB5B,CSNK1A1,BECN1,RAC1,CLTC,SNCA,EGFR,GRB2,GAK,LRRK2,MYO1C
6.42e-05	255	156	14	0.09	0.055	GO:0016197	BP	endosomal transport	transport - intracellular - endocytosis	KLHL20,RAB10,MAPK1,MAPK3,RAB29,RAB32,BECN1,CLTC,SNAPIN,MSN,UBC,MYO1D,PARK2,LRRK2
0.00136	3	156	3	0.019	1	GO:1905279	BP	regulation of retrograde transport, endosome to Golgi	transport - intracellular - golgi	RAB29,PARK2,LRRK2
5.31e-05	294	156	15	0.096	0.051	GO:0006839	BP	mitochondrial transport	transport - intracellular - mitochondria	SLC25A5,HSP90AA1,GSK3B,YWHAE,MFN2,YWHAH,YWHAQ,HSPD1,SLC25A4,YWHAZ,YWHAB,SLC25A6,YWHAG,PARK2,LRRK2
0.000658	461	156	17	0.109	0.037	GO:0006913	BP	nucleocytoplasmic transport	transport - intracellular - nuclear	RHOA,NUP133,PRKACA,GSK3B,TNPO1,HSP90AB1,MAPK1,CCDC22,MAPK3,TSC2,YWHAE,HSPA9,RPS15,CSE1L,AKT1,EGFR,TSC1
0.000838	469	156	17	0.109	0.036	GO:0051169	BP	nuclear transport	transport - intracellular - nuclear	RHOA,NUP133,PRKACA,GSK3B,TNPO1,HSP90AB1,MAPK1,CCDC22,MAPK3,TSC2,YWHAE,HSPA9,RPS15,CSE1L,AKT1,EGFR,TSC1
0.0399	272	156	11	0.071	0.04	GO:1902593	BP	single-organism nuclear import	transport - intracellular - nuclear	RHOA,NUP133,GSK3B,TNPO1,HSP90AB1,MAPK1,CCDC22,MAPK3,TSC2,AKT1,EGFR
0.036	269	156	11	0.071	0.041	GO:0006606	BP	protein import into nucleus	transport - intracellular - nuclear - nuclear import	RHOA,NUP133,GSK3B,TNPO1,HSP90AB1,MAPK1,CCDC22,MAPK3,TSC2,AKT1,EGFR
1.04e-10	1917	156	50	0.321	0.026	GO:0016192	BP	vesicle-mediated transport	transport - intracellular - vesicle	LAMP2,CUL3,RHOA,LRP6,CDC42,KLHL20,RIMS1,HSP90AA1,RAB10,DNM1L,LYZ,SCFD1,HSP90AB1,ABL1,MAPK1,ARFGAP1,MIB1,CCDC22,MAPK3,TSC2,DNM1,SH3GL2,PSMD11,HSPA8,CORO1C,RAB5B,CSNK1A1,RAB29,RAB32,BECN1,MYO1B,RAC1,IQGAP1,CLTC,S100A8,SNAPIN,SNCA,EGFR,MSN,SEC16A,RAB8A,EEF2,MYO1D,GRB2,GAK,PARK2,LRRK2,TUBB,MYO1C,CALM1
0.000412	446	156	17	0.109	0.038	GO:0060627	BP	regulation of vesicle-mediated transport	transport - intracellular - vesicle	RIMS1,SCFD1,ABL1,MAPK1,ARFGAP1,MIB1,MAPK3,TSC2,DNM1,SH3GL2,RAB5B,RAB29,RAC1,SNCA,MSN,PARK2,LRRK2
0.0234	35	156	5	0.032	0.143	GO:1902803	BP	regulation of synaptic vesicle transport	transport - synaptic	RIMS1,DNM1,SNCA,PARK2,LRRK2
0.0256	127	156	8	0.051	0.063	GO:0048489	BP	synaptic vesicle transport	transport - synaptic	RIMS1,DNM1,SH3GL2,SNAPIN,SNCA,GAK,PARK2,LRRK2
0.0256	127	156	8	0.051	0.063	GO:0099003	BP	vesicle-mediated transport in synapse	transport - synaptic	RIMS1,DNM1,SH3GL2,SNAPIN,SNCA,GAK,PARK2,LRRK2
9.53e-11	449	156	25	0.16	0.056	GO:0006914	BP	autophagy	waste disposal - autophagy	LAMP2,PRKACA,HSP90AA1,GSK3B,DNM1L,SCFD1,ABL1,MAPK3,TSC2,CDC37,HSPA8,MFN2,BECN1,CLTC,AKT1,S100A8,SNAPIN,SNCA,UBC,TSC1,PARK2,MAPT,LRRK2,DAPK1,IKBKG
3.64e-08	277	156	18	0.115	0.065	GO:0010506	BP	regulation of autophagy	waste disposal - autophagy	PRKACA,GSK3B,DNM1L,SCFD1,ABL1,MAPK3,TSC2,CDC37,MFN2,BECN1,AKT1,SNCA,TSC1,PARK2,MAPT,LRRK2,DAPK1,IKBKG
2.12e-06	103	156	11	0.071	0.107	GO:0010508	BP	positive regulation of autophagy	waste disposal - autophagy	GSK3B,MAPK3,TSC2,CDC37,MFN2,BECN1,TSC1,PARK2,LRRK2,DAPK1,IKBKG
3.58e-06	137	156	12	0.077	0.088	GO:0016241	BP	regulation of macroautophagy	waste disposal - autophagy	PRKACA,SCFD1,MAPK3,TSC2,CDC37,MFN2,BECN1,AKT1,TSC1,PARK2,LRRK2,IKBKG
9.15e-06	258	156	15	0.096	0.058	GO:0016236	BP	macroautophagy	waste disposal - autophagy	LAMP2,PRKACA,SCFD1,MAPK3,TSC2,CDC37,MFN2,BECN1,AKT1,SNAPIN,UBC,TSC1,PARK2,LRRK2,IKBKG
5.9e-05	58	156	8	0.051	0.138	GO:0016239	BP	positive regulation of macroautophagy	waste disposal - autophagy	MAPK3,TSC2,CDC37,MFN2,BECN1,TSC1,PARK2,IKBKG
0.00347	11	156	4	0.026	0.364	GO:0061684	BP	chaperone-mediated autophagy	waste disposal - autophagy	LAMP2,HSP90AA1,HSPA8,SNCA
0.00504	26	156	5	0.032	0.192	GO:0016242	BP	negative regulation of macroautophagy	waste disposal - autophagy	SCFD1,TSC2,AKT1,TSC1,LRRK2
0.0244	60	156	6	0.038	0.1	GO:0010507	BP	negative regulation of autophagy	waste disposal - autophagy	SCFD1,TSC2,AKT1,SNCA,TSC1,LRRK2
0.000934	19	156	5	0.032	0.263	GO:1901524	BP	regulation of macromitophagy	waste disposal - autophagy - mitophagy	TSC2,CDC37,MFN2,BECN1,PARK2
0.000934	19	156	5	0.032	0.263	GO:0000423	BP	macromitophagy	waste disposal - autophagy - mitophagy	TSC2,CDC37,MFN2,BECN1,PARK2
0.014	15	156	4	0.026	0.267	GO:1901526	BP	positive regulation of macromitophagy	waste disposal - autophagy - mitophagy	CDC37,MFN2,BECN1,PARK2
0.014	15	156	4	0.026	0.267	GO:0098779	BP	positive regulation of macromitophagy in response to mitochondrial depolarization	waste disposal - autophagy - mitophagy	CDC37,MFN2,BECN1,PARK2
0.0162	56	156	6	0.038	0.107	GO:1903146	BP	regulation of mitophagy	waste disposal - autophagy - mitophagy	DNM1L,TSC2,CDC37,MFN2,BECN1,PARK2
0.0387	19	156	4	0.026	0.211	GO:1904925	BP	positive regulation of mitophagy in response to mitochondrial depolarization	waste disposal - autophagy - mitophagy	CDC37,MFN2,BECN1,PARK2
0.0387	19	156	4	0.026	0.211	GO:1904923	BP	regulation of mitophagy in response to mitochondrial depolarization	waste disposal - autophagy - mitophagy	CDC37,MFN2,BECN1,PARK2
0.00443	310	156	13	0.083	0.042	GO:0006909	BP	phagocytosis	waste disposal - phagocytosis	CDC42,HSP90AA1,SCFD1,HSP90AB1,ABL1,MAPK1,MAPK3,CORO1C,CSNK1A1,BECN1,RAC1,GRB2,MYO1C
0.00078	110	156	9	0.058	0.082	GO:0032434	BP	regulation of proteasomal ubiquitin-dependent protein catabolic process	waste disposal - ubiquitin-proteasome	GSK3B,HSP90AB1,STUB1,DVL1,CSNK1A1,AKT1,BAG5,PARK2,LRRK2
0.000958	147	156	10	0.064	0.068	GO:0061136	BP	regulation of proteasomal protein catabolic process	waste disposal - ubiquitin-proteasome	PRKACA,GSK3B,HSP90AB1,STUB1,DVL1,CSNK1A1,AKT1,BAG5,PARK2,LRRK2
0.00314	253	156	12	0.077	0.047	GO:0031396	BP	regulation of protein ubiquitination	waste disposal - ubiquitin-proteasome	HSP90AA1,DNAJA1,HSP90AB1,ABL1,CCDC22,STUB1,PSMD11,RPS3,UBC,BAG5,PARK2,LRRK2
0.0069	75	156	7	0.045	0.093	GO:0032436	BP	positive regulation of proteasomal ubiquitin-dependent protein catabolic process	waste disposal - ubiquitin-proteasome	GSK3B,STUB1,DVL1,CSNK1A1,AKT1,PARK2,LRRK2
0.0166	405	156	14	0.09	0.035	GO:0010498	BP	proteasomal protein catabolic process	waste disposal - ubiquitin-proteasome	CUL3,PRKACA,KLHL20,GSK3B,HSP90AB1,STUB1,DVL1,PSMD11,CSNK1A1,AKT1,UBC,BAG5,PARK2,LRRK2
0.0234	90	156	7	0.045	0.078	GO:1901800	BP	positive regulation of proteasomal protein catabolic process	waste disposal - ubiquitin-proteasome	GSK3B,STUB1,DVL1,CSNK1A1,AKT1,PARK2,LRRK2
0.0358	376	156	13	0.083	0.035	GO:0043161	BP	proteasome-mediated ubiquitin-dependent protein catabolic process	waste disposal - ubiquitin-proteasome	CUL3,KLHL20,GSK3B,HSP90AB1,STUB1,DVL1,PSMD11,CSNK1A1,AKT1,UBC,BAG5,PARK2,LRRK2
0.00101	186	156	11	0.071	0.059	GO:0035966	BP	response to topologically incorrect protein	waste disposal - UPR	CUL3,HSP90AA1,DNAJA1,HSP90AB1,ARFGAP1,STUB1,HSPA8,MFN2,HSPD1,SHC1,PARK2
0.00327	168	156	10	0.064	0.06	GO:0006986	BP	response to unfolded protein	waste disposal - UPR	HSP90AA1,DNAJA1,HSP90AB1,ARFGAP1,STUB1,HSPA8,MFN2,HSPD1,SHC1,PARK2
