# Supplementary material for: Comparative Protein Interaction Network Analysis Identifies Shared and Distinct Functions for the Human ROCO Proteins
Source: Proteomics. 2018 Apr 17;18(10):1700444. doi: 10.1002/pmic.201700444 (PMC5992104; doi:10.1002/pmic.201700444)
Supplement: Supplementary file 5 — Supporting information [file PMIC-18-na-s005.xlsx]

## Sheet: raw.gProfiler
#	signf	p-value	T	Q	Q&T	Q&T/Q	Q&T/T	term ID	t type	t group	t name	t depth	Q&T list
#
1	!	3.49e-05	872	13	8	0.615	0.009	GO:0031175	BP	1	neuron projection development	1	RIMS1,ABL1,PAK4,EGFR,SHC1,BAG5,GRB2,LRRK2
1	!	3.82e-05	1907	13	10	0.769	0.005	GO:0048468	BP	1	cell development	1	RIMS1,ABL1,PAK4,S100A8,EGFR,LRRK1,SHC1,BAG5,GRB2,LRRK2
1	!	9.11e-05	1470	13	9	0.692	0.006	GO:0022008	BP	1	neurogenesis	1	RIMS1,ABL1,PAK4,S100A8,EGFR,SHC1,BAG5,GRB2,LRRK2
1	!	9.69e-05	994	13	8	0.615	0.008	GO:0048666	BP	1	neuron development	1	RIMS1,ABL1,PAK4,EGFR,SHC1,BAG5,GRB2,LRRK2
1	!	0.000548	233	13	5	0.385	0.021	GO:0046777	BP	1	protein autophosphorylation	1	ABL1,EGFR,GRB2,LRRK2,DAPK1
1	!	0.000565	1248	13	8	0.615	0.006	GO:0030182	BP	1	neuron differentiation	1	RIMS1,ABL1,PAK4,EGFR,SHC1,BAG5,GRB2,LRRK2
1	!	0.000886	1323	13	8	0.615	0.006	GO:0120036	BP	1	plasma membrane bounded cell projection organization	1	RIMS1,ABL1,PAK4,EGFR,SHC1,BAG5,GRB2,LRRK2
1	!	0.00102	1348	13	8	0.615	0.006	GO:0030030	BP	1	cell projection organization	1	RIMS1,ABL1,PAK4,EGFR,SHC1,BAG5,GRB2,LRRK2
1	!	0.00111	2704	13	10	0.769	0.004	GO:0009966	BP	1	regulation of signal transduction	1	RIMS1,ABL1,S100A8,EGFR,LRRK1,SHC1,BAG5,GRB2,LRRK2,DAPK1
1	!	0.00117	1372	13	8	0.615	0.006	GO:0048699	BP	1	generation of neurons	1	RIMS1,ABL1,PAK4,EGFR,SHC1,BAG5,GRB2,LRRK2
1	!	0.00121	3650	13	11	0.846	0.003	GO:0048583	BP	1	regulation of response to stimulus	1	RIMS1,ABL1,HSPA8,S100A8,EGFR,LRRK1,SHC1,BAG5,GRB2,LRRK2,DAPK1
1	!	0.00127	1387	13	8	0.615	0.006	GO:0009967	BP	1	positive regulation of signal transduction	1	RIMS1,ABL1,S100A8,EGFR,LRRK1,SHC1,GRB2,LRRK2
1	!	0.00145	4887	13	12	0.923	0.002	GO:0044267	BP	1	cellular protein metabolic process	1	LYZ,ABL1,HSPA8,PAK4,S100A8,EGFR,LRRK1,SHC1,BAG5,GRB2,LRRK2,DAPK1
1	!	0.00192	122	13	4	0.308	0.033	GO:0007173	BP	1	epidermal growth factor receptor signaling pathway	1	ABL1,EGFR,SHC1,GRB2
1	!	0.00198	581	13	6	0.462	0.01	GO:0048812	BP	1	neuron projection morphogenesis	1	RIMS1,ABL1,EGFR,SHC1,GRB2,LRRK2
1	!	0.0022	3864	13	11	0.846	0.003	GO:0006464	BP	1	cellular protein modification process	1	ABL1,HSPA8,PAK4,S100A8,EGFR,LRRK1,SHC1,BAG5,GRB2,LRRK2,DAPK1
1	!	0.0022	3864	13	11	0.846	0.003	GO:0036211	BP	1	protein modification process	1	ABL1,HSPA8,PAK4,S100A8,EGFR,LRRK1,SHC1,BAG5,GRB2,LRRK2,DAPK1
1	!	0.00223	593	13	6	0.462	0.01	GO:0120039	BP	1	plasma membrane bounded cell projection morphogenesis	1	RIMS1,ABL1,EGFR,SHC1,GRB2,LRRK2
1	!	0.00232	597	13	6	0.462	0.01	GO:0048858	BP	1	cell projection morphogenesis	1	RIMS1,ABL1,EGFR,SHC1,GRB2,LRRK2
1	!	0.00258	1521	13	8	0.615	0.005	GO:0010647	BP	1	positive regulation of cell communication	1	RIMS1,ABL1,S100A8,EGFR,LRRK1,SHC1,GRB2,LRRK2
1	!	0.00269	1529	13	8	0.615	0.005	GO:0023056	BP	1	positive regulation of signaling	1	RIMS1,ABL1,S100A8,EGFR,LRRK1,SHC1,GRB2,LRRK2
1	!	0.00279	616	13	6	0.462	0.01	GO:0032990	BP	1	cell part morphogenesis	1	RIMS1,ABL1,EGFR,SHC1,GRB2,LRRK2
1	!	0.00284	325	13	5	0.385	0.015	GO:0018108	BP	1	peptidyl-tyrosine phosphorylation	1	ABL1,EGFR,LRRK1,SHC1,GRB2
1	!	0.00292	327	13	5	0.385	0.015	GO:0018212	BP	1	peptidyl-tyrosine modification	1	ABL1,EGFR,LRRK1,SHC1,GRB2
1	!	0.00307	3008	13	10	0.769	0.003	GO:0010646	BP	1	regulation of cell communication	1	RIMS1,ABL1,S100A8,EGFR,LRRK1,SHC1,BAG5,GRB2,LRRK2,DAPK1
1	!	0.00316	2216	13	9	0.692	0.004	GO:0007399	BP	1	nervous system development	1	RIMS1,ABL1,PAK4,S100A8,EGFR,SHC1,BAG5,GRB2,LRRK2
1	!	0.00362	143	13	4	0.308	0.028	GO:0038127	BP	1	ERBB signaling pathway	1	ABL1,EGFR,SHC1,GRB2
1	!	0.00363	3061	13	10	0.769	0.003	GO:0009893	BP	1	positive regulation of metabolic process	1	RIMS1,ABL1,HSPA8,S100A8,EGFR,LRRK1,SHC1,GRB2,LRRK2,DAPK1
1	!	0.00363	3061	13	10	0.769	0.003	GO:0023051	BP	1	regulation of signaling	1	RIMS1,ABL1,S100A8,EGFR,LRRK1,SHC1,BAG5,GRB2,LRRK2,DAPK1
1	!	0.0039	39	13	3	0.231	0.077	GO:0038128	BP	1	ERBB2 signaling pathway	1	EGFR,SHC1,GRB2
1	!	0.0043	4117	13	11	0.846	0.003	GO:0043412	BP	1	macromolecule modification	1	ABL1,HSPA8,PAK4,S100A8,EGFR,LRRK1,SHC1,BAG5,GRB2,LRRK2,DAPK1
1	!	0.00436	2301	13	9	0.692	0.004	GO:0032268	BP	1	regulation of cellular protein metabolic process	1	ABL1,S100A8,EGFR,LRRK1,SHC1,BAG5,GRB2,LRRK2,DAPK1
1	!	0.00533	1673	13	8	0.615	0.005	GO:1902531	BP	1	regulation of intracellular signal transduction	1	ABL1,S100A8,EGFR,LRRK1,SHC1,BAG5,GRB2,LRRK2
1	!	0.00567	2373	13	9	0.692	0.004	GO:0050790	BP	1	regulation of catalytic activity	1	RIMS1,ABL1,S100A8,EGFR,SHC1,BAG5,GRB2,LRRK2,DAPK1
1	!	0.00647	1154	13	7	0.538	0.006	GO:0018193	BP	1	peptidyl-amino acid modification	1	ABL1,S100A8,EGFR,LRRK1,SHC1,GRB2,LRRK2
1	!	0.00697	5592	13	12	0.923	0.002	GO:0019538	BP	1	protein metabolic process	1	LYZ,ABL1,HSPA8,PAK4,S100A8,EGFR,LRRK1,SHC1,BAG5,GRB2,LRRK2,DAPK1
1	!	0.00772	173	13	4	0.308	0.023	GO:0050730	BP	1	regulation of peptidyl-tyrosine phosphorylation	1	ABL1,EGFR,LRRK1,SHC1
1	!	0.00834	405	13	5	0.385	0.012	GO:0006979	BP	1	response to oxidative stress	1	ABL1,EGFR,BAG5,LRRK2,DAPK1
1	!	0.00836	2484	13	9	0.692	0.004	GO:0051246	BP	1	regulation of protein metabolic process	1	ABL1,S100A8,EGFR,LRRK1,SHC1,BAG5,GRB2,LRRK2,DAPK1
1	!	0.00916	1797	13	8	0.615	0.004	GO:0033554	BP	1	cellular response to stress	1	ABL1,HSPA8,EGFR,SHC1,BAG5,GRB2,LRRK2,DAPK1
1	!	0.00939	52	13	3	0.231	0.058	GO:0038083	BP	1	peptidyl-tyrosine autophosphorylation	1	ABL1,EGFR,GRB2
1	!	0.0101	769	13	6	0.462	0.008	GO:0098609	BP	1	cell-cell adhesion	1	ABL1,PAK4,S100A8,EGFR,SHC1,GRB2
1	!	0.0103	1824	13	8	0.615	0.004	GO:0006468	BP	1	protein phosphorylation	1	ABL1,PAK4,EGFR,LRRK1,SHC1,GRB2,LRRK2,DAPK1
1	!	0.0137	2633	13	9	0.692	0.003	GO:0035556	BP	1	intracellular signal transduction	1	ABL1,S100A8,EGFR,LRRK1,SHC1,BAG5,GRB2,LRRK2,DAPK1
1	!	0.0138	449	13	5	0.385	0.011	GO:0006914	BP	1	autophagy	1	ABL1,HSPA8,S100A8,LRRK2,DAPK1
1	!	0.0149	1917	13	8	0.615	0.004	GO:0016192	BP	1	vesicle-mediated transport	1	RIMS1,LYZ,ABL1,HSPA8,S100A8,EGFR,GRB2,LRRK2
1	!	0.0163	2688	13	9	0.692	0.003	GO:0070887	BP	1	cellular response to chemical stimulus	1	ABL1,PAK4,S100A8,EGFR,SHC1,BAG5,GRB2,LRRK2,DAPK1
1	!	0.0183	1349	13	7	0.538	0.005	GO:0051336	BP	1	regulation of hydrolase activity	1	ABL1,S100A8,EGFR,SHC1,GRB2,LRRK2,DAPK1
1	!	0.0184	3636	13	10	0.769	0.003	GO:0006950	BP	1	response to stress	1	LYZ,ABL1,HSPA8,S100A8,EGFR,SHC1,BAG5,GRB2,LRRK2,DAPK1
1	!	0.0185	65	13	3	0.231	0.046	GO:0048708	BP	1	astrocyte differentiation	1	ABL1,S100A8,EGFR
1	!	0.0188	857	13	6	0.462	0.007	GO:1902533	BP	1	positive regulation of intracellular signal transduction	1	ABL1,S100A8,EGFR,LRRK1,SHC1,LRRK2
1	!	0.02	485	13	5	0.385	0.01	GO:0016049	BP	1	cell growth	1	RIMS1,ABL1,PAK4,S100A8,EGFR
1	!	0.0209	8	13	2	0.154	0.25	GO:1903350	BP	1	response to dopamine	1	ABL1,LRRK2
1	!	0.0209	8	13	2	0.154	0.25	GO:1903351	BP	1	cellular response to dopamine	1	ABL1,LRRK2
1	!	0.0217	1384	13	7	0.538	0.005	GO:0032940	BP	1	secretion by cell	1	RIMS1,LYZ,ABL1,HSPA8,S100A8,EGFR,LRRK2
1	!	0.0225	1392	13	7	0.538	0.005	GO:0032270	BP	1	positive regulation of cellular protein metabolic process	1	ABL1,S100A8,EGFR,LRRK1,SHC1,LRRK2,DAPK1
1	!	0.0237	892	13	6	0.462	0.007	GO:0023014	BP	1	signal transduction by protein phosphorylation	1	ABL1,PAK4,EGFR,SHC1,GRB2,LRRK2
1	!	0.0241	504	13	5	0.385	0.01	GO:0071417	BP	1	cellular response to organonitrogen compound	1	ABL1,EGFR,SHC1,GRB2,LRRK2
1	!	0.0242	1407	13	7	0.538	0.005	GO:0051674	BP	1	localization of cell	1	ABL1,PAK4,S100A8,EGFR,SHC1,GRB2,LRRK2
1	!	0.0242	1407	13	7	0.538	0.005	GO:0048870	BP	1	cell motility	1	ABL1,PAK4,S100A8,EGFR,SHC1,GRB2,LRRK2
1	!	0.025	2054	13	8	0.615	0.004	GO:0048584	BP	1	positive regulation of response to stimulus	1	RIMS1,ABL1,S100A8,EGFR,LRRK1,SHC1,GRB2,LRRK2
1	!	0.0251	2830	13	9	0.692	0.003	GO:0010604	BP	1	positive regulation of macromolecule metabolic process	1	RIMS1,ABL1,HSPA8,S100A8,EGFR,LRRK1,SHC1,LRRK2,DAPK1
1	!	0.0257	2838	13	9	0.692	0.003	GO:0010033	BP	1	response to organic substance	1	ABL1,HSPA8,PAK4,S100A8,EGFR,SHC1,GRB2,LRRK2,DAPK1
1	!	0.026	6263	13	12	0.923	0.002	GO:0044700	BP	1	single organism signaling	1	RIMS1,ABL1,HSPA8,PAK4,S100A8,EGFR,LRRK1,SHC1,BAG5,GRB2,LRRK2,DAPK1
1	!	0.026	2842	13	9	0.692	0.003	GO:0031325	BP	1	positive regulation of cellular metabolic process	1	ABL1,HSPA8,S100A8,EGFR,LRRK1,SHC1,GRB2,LRRK2,DAPK1
1	!	0.0264	236	13	4	0.308	0.017	GO:0034599	BP	1	cellular response to oxidative stress	1	ABL1,BAG5,LRRK2,DAPK1
1	!	0.0264	2069	13	8	0.615	0.004	GO:0009605	BP	1	response to external stimulus	1	LYZ,ABL1,HSPA8,S100A8,EGFR,SHC1,GRB2,LRRK2
1	!	0.0265	6275	13	12	0.923	0.002	GO:0023052	BP	1	signaling	1	RIMS1,ABL1,HSPA8,PAK4,S100A8,EGFR,LRRK1,SHC1,BAG5,GRB2,LRRK2,DAPK1
1	!	0.0271	6287	13	12	0.923	0.002	GO:0007154	BP	1	cell communication	1	RIMS1,ABL1,HSPA8,PAK4,S100A8,EGFR,LRRK1,SHC1,BAG5,GRB2,LRRK2,DAPK1
1	!	0.0282	920	13	6	0.462	0.007	GO:0000902	BP	1	cell morphogenesis	1	RIMS1,ABL1,EGFR,SHC1,GRB2,LRRK2
1	!	0.0298	3828	13	10	0.769	0.003	GO:0030154	BP	1	cell differentiation	1	RIMS1,ABL1,PAK4,S100A8,EGFR,LRRK1,SHC1,BAG5,GRB2,LRRK2
1	!	0.0299	2889	13	9	0.692	0.003	GO:0065009	BP	1	regulation of molecular function	1	RIMS1,ABL1,S100A8,EGFR,SHC1,BAG5,GRB2,LRRK2,DAPK1
1	!	0.0317	939	13	6	0.462	0.006	GO:0051345	BP	1	positive regulation of hydrolase activity	1	S100A8,EGFR,SHC1,GRB2,LRRK2,DAPK1
1	!	0.032	78	13	3	0.231	0.038	GO:0042058	BP	1	regulation of epidermal growth factor receptor signaling pathway	1	EGFR,SHC1,GRB2
1	!	0.0329	945	13	6	0.462	0.006	GO:0040007	BP	1	growth	1	RIMS1,ABL1,PAK4,S100A8,EGFR,SHC1
1	!	0.0346	1486	13	7	0.538	0.005	GO:0051247	BP	1	positive regulation of protein metabolic process	1	ABL1,S100A8,EGFR,LRRK1,SHC1,LRRK2,DAPK1
1	!	0.0351	956	13	6	0.462	0.006	GO:1901701	BP	1	cellular response to oxygen-containing compound	1	ABL1,EGFR,SHC1,GRB2,LRRK2,DAPK1
1	!	0.0362	1496	13	7	0.538	0.005	GO:1901700	BP	1	response to oxygen-containing compound	1	ABL1,S100A8,EGFR,SHC1,GRB2,LRRK2,DAPK1
1	!	0.0386	1511	13	7	0.538	0.005	GO:0046903	BP	1	secretion	1	RIMS1,LYZ,ABL1,HSPA8,S100A8,EGFR,LRRK2
1	!	0.0414	85	13	3	0.231	0.035	GO:0051341	BP	1	regulation of oxidoreductase activity	1	ABL1,EGFR,LRRK2
1	!	0.0436	993	13	6	0.462	0.006	GO:0032269	BP	1	negative regulation of cellular protein metabolic process	1	ABL1,EGFR,LRRK1,BAG5,LRRK2,DAPK1
1	!	0.0446	2219	13	8	0.615	0.004	GO:0016310	BP	1	phosphorylation	1	ABL1,PAK4,EGFR,LRRK1,SHC1,GRB2,LRRK2,DAPK1
1	!	0.045	4000	13	10	0.769	0.003	GO:0048869	BP	1	cellular developmental process	1	RIMS1,ABL1,PAK4,S100A8,EGFR,LRRK1,SHC1,BAG5,GRB2,LRRK2
1	!	0.0459	1551	13	7	0.538	0.005	GO:0007267	BP	1	cell-cell signaling	1	RIMS1,ABL1,HSPA8,EGFR,LRRK1,GRB2,LRRK2
1	!	0.046	576	13	5	0.385	0.009	GO:0097190	BP	1	apoptotic signaling pathway	1	ABL1,S100A8,BAG5,LRRK2,DAPK1
1	!	0.046	576	13	5	0.385	0.009	GO:0016337	BP	1	single organismal cell-cell adhesion	1	ABL1,S100A8,EGFR,SHC1,GRB2
1	!	0.0474	274	13	4	0.308	0.015	GO:0097193	BP	1	intrinsic apoptotic signaling pathway	1	ABL1,S100A8,BAG5,LRRK2
1	!	0.0483	8474	13	13	1	0.002	GO:0050896	BP	1	response to stimulus	1	RIMS1,LYZ,ABL1,HSPA8,PAK4,S100A8,EGFR,LRRK1,SHC1,BAG5,GRB2,LRRK2,DAPK1
1	!	0.0486	1012	13	6	0.462	0.006	GO:0032989	BP	1	cellular component morphogenesis	1	RIMS1,ABL1,EGFR,SHC1,GRB2,LRRK2
1	!	0.0492	90	13	3	0.231	0.033	GO:1901184	BP	1	regulation of ERBB signaling pathway	1	EGFR,SHC1,GRB2
#INFO:	PARAMETERS: analytical = 1
#INFO:	PARAMETERS: organism = hsapiens
#INFO:	PARAMETERS: user_thr = 1.00
#INFO:	PARAMETERS: significant = 1
#INFO:	User: http
#INFO:	Host: arak-prod
#INFO:	Time: 2017-6-23 19:2:14
#INFO:	Version: r1730_e88_eg35
#INFO:	Effective domain size for GO: 18971, threshold 2.9e-05
#INFO:
#INFO:	--- Gene names and descriptions
#INFO:
#INFO:	QUERY:	C9orf163	C9ORF163	chromosome 9 open reading frame 163 [Source:HGNC Symbol;Acc:HGNC:26718]
#INFO:	QUERY:	DAPK1	DAPK1	death associated protein kinase 1 [Source:HGNC Symbol;Acc:HGNC:2674]
#INFO:	QUERY:	EGFR	EGFR	epidermal growth factor receptor [Source:HGNC Symbol;Acc:HGNC:3236]
#INFO:	QUERY:	HSPA8	HSPA8	heat shock protein family A (Hsp70) member 8 [Source:HGNC Symbol;Acc:HGNC:5241]
#INFO:	QUERY:	LYZ	LYZ	lysozyme [Source:HGNC Symbol;Acc:HGNC:6740]
#INFO:	QUERY:	PAK4	PAK4	p21 (RAC1) activated kinase 4 [Source:HGNC Symbol;Acc:HGNC:16059]
#INFO:	QUERY:	RIMS1	RIMS1	regulating synaptic membrane exocytosis 1 [Source:HGNC Symbol;Acc:HGNC:17282]
#INFO:	QUERY:	S100A8	S100A8	S100 calcium binding protein A8 [Source:HGNC Symbol;Acc:HGNC:10498]
#INFO:	QUERY:	ABL1	ABL1	ABL proto-oncogene 1, non-receptor tyrosine kinase [Source:HGNC Symbol;Acc:HGNC:76]
#INFO:	QUERY:	BAG5	BAG5	BCL2 associated athanogene 5 [Source:HGNC Symbol;Acc:HGNC:941]
#INFO:	QUERY:	GRB2	GRB2	growth factor receptor bound protein 2 [Source:HGNC Symbol;Acc:HGNC:4566]
#INFO:	QUERY:	LRRK1	LRRK1	leucine rich repeat kinase 1 [Source:HGNC Symbol;Acc:HGNC:18608]
#INFO:	QUERY:	LRRK2	LRRK2	leucine rich repeat kinase 2 [Source:HGNC Symbol;Acc:HGNC:18618]
#INFO:	QUERY:	SHC1	SHC1	SHC adaptor protein 1 [Source:HGNC Symbol;Acc:HGNC:10840]

## Sheet: with semantic class
p-value	T	Q	Q&T	Q&T/Q	Q&T/T	term ID	t type	t name	semantic class	Q&T list
3.49e-05	872	13	8	0.615	0.009	GO:0031175	BP	neuron projection development	development - neuronal - axon	RIMS1,ABL1,PAK4,EGFR,SHC1,BAG5,GRB2,LRRK2
3.82e-05	1907	13	10	0.769	0.005	GO:0048468	BP	cell development	development	RIMS1,ABL1,PAK4,S100A8,EGFR,LRRK1,SHC1,BAG5,GRB2,LRRK2
9.11e-05	1470	13	9	0.692	0.006	GO:0022008	BP	neurogenesis	development - neuronal	RIMS1,ABL1,PAK4,S100A8,EGFR,SHC1,BAG5,GRB2,LRRK2
9.69e-05	994	13	8	0.615	0.008	GO:0048666	BP	neuron development	development - neuronal	RIMS1,ABL1,PAK4,EGFR,SHC1,BAG5,GRB2,LRRK2
0.000548	233	13	5	0.385	0.021	GO:0046777	BP	protein autophosphorylation	protein metabolism - modification - phosphorylation	ABL1,EGFR,GRB2,LRRK2,DAPK1
0.000565	1248	13	8	0.615	0.006	GO:0030182	BP	neuron differentiation	development - neuronal	RIMS1,ABL1,PAK4,EGFR,SHC1,BAG5,GRB2,LRRK2
0.000886	1323	13	8	0.615	0.006	GO:0120036	BP	plasma membrane bounded cell projection organization	intracellular organisation - cell projections	RIMS1,ABL1,PAK4,EGFR,SHC1,BAG5,GRB2,LRRK2
0.00102	1348	13	8	0.615	0.006	GO:0030030	BP	cell projection organization	intracellular organisation - cell projections	RIMS1,ABL1,PAK4,EGFR,SHC1,BAG5,GRB2,LRRK2
0.00111	2704	13	10	0.769	0.004	GO:0009966	BP	regulation of signal transduction	response to stimulus - signalling	RIMS1,ABL1,S100A8,EGFR,LRRK1,SHC1,BAG5,GRB2,LRRK2,DAPK1
0.00117	1372	13	8	0.615	0.006	GO:0048699	BP	generation of neurons	development - neuronal	RIMS1,ABL1,PAK4,EGFR,SHC1,BAG5,GRB2,LRRK2
0.00121	3650	13	11	0.846	0.003	GO:0048583	BP	regulation of response to stimulus	response to stimulus	RIMS1,ABL1,HSPA8,S100A8,EGFR,LRRK1,SHC1,BAG5,GRB2,LRRK2,DAPK1
0.00127	1387	13	8	0.615	0.006	GO:0009967	BP	positive regulation of signal transduction	response to stimulus - signalling	RIMS1,ABL1,S100A8,EGFR,LRRK1,SHC1,GRB2,LRRK2
0.00145	4887	13	12	0.923	0.002	GO:0044267	BP	cellular protein metabolic process	metabolism	LYZ,ABL1,HSPA8,PAK4,S100A8,EGFR,LRRK1,SHC1,BAG5,GRB2,LRRK2,DAPK1
0.00192	122	13	4	0.308	0.033	GO:0007173	BP	epidermal growth factor receptor signaling pathway	response to stimulus - signalling - growth factor	ABL1,EGFR,SHC1,GRB2
0.00198	581	13	6	0.462	0.01	GO:0048812	BP	neuron projection morphogenesis	development - neuronal - axon	RIMS1,ABL1,EGFR,SHC1,GRB2,LRRK2
0.0022	3864	13	11	0.846	0.003	GO:0006464	BP	cellular protein modification process	protein metabolism - modification	ABL1,HSPA8,PAK4,S100A8,EGFR,LRRK1,SHC1,BAG5,GRB2,LRRK2,DAPK1
0.0022	3864	13	11	0.846	0.003	GO:0036211	BP	protein modification process	protein metabolism - modification	ABL1,HSPA8,PAK4,S100A8,EGFR,LRRK1,SHC1,BAG5,GRB2,LRRK2,DAPK1
0.00223	593	13	6	0.462	0.01	GO:0120039	BP	plasma membrane bounded cell projection morphogenesis	intracellular organisation - cell projections	RIMS1,ABL1,EGFR,SHC1,GRB2,LRRK2
0.00232	597	13	6	0.462	0.01	GO:0048858	BP	cell projection morphogenesis	intracellular organisation - cell projections	RIMS1,ABL1,EGFR,SHC1,GRB2,LRRK2
0.00258	1521	13	8	0.615	0.005	GO:0010647	BP	positive regulation of cell communication	response to stimulus - signalling	RIMS1,ABL1,S100A8,EGFR,LRRK1,SHC1,GRB2,LRRK2
0.00269	1529	13	8	0.615	0.005	GO:0023056	BP	positive regulation of signaling	response to stimulus - signalling	RIMS1,ABL1,S100A8,EGFR,LRRK1,SHC1,GRB2,LRRK2
0.00279	616	13	6	0.462	0.01	GO:0032990	BP	cell part morphogenesis	development	RIMS1,ABL1,EGFR,SHC1,GRB2,LRRK2
0.00284	325	13	5	0.385	0.015	GO:0018108	BP	peptidyl-tyrosine phosphorylation	protein metabolism - modification - phosphorylation	ABL1,EGFR,LRRK1,SHC1,GRB2
0.00292	327	13	5	0.385	0.015	GO:0018212	BP	peptidyl-tyrosine modification	protein metabolism - modification	ABL1,EGFR,LRRK1,SHC1,GRB2
0.00307	3008	13	10	0.769	0.003	GO:0010646	BP	regulation of cell communication	response to stimulus - signalling	RIMS1,ABL1,S100A8,EGFR,LRRK1,SHC1,BAG5,GRB2,LRRK2,DAPK1
0.00316	2216	13	9	0.692	0.004	GO:0007399	BP	nervous system development	development - brain	RIMS1,ABL1,PAK4,S100A8,EGFR,SHC1,BAG5,GRB2,LRRK2
0.00362	143	13	4	0.308	0.028	GO:0038127	BP	ERBB signaling pathway	response to stimulus - signalling - ERBB	ABL1,EGFR,SHC1,GRB2
0.00363	3061	13	10	0.769	0.003	GO:0009893	BP	positive regulation of metabolic process	metabolism	RIMS1,ABL1,HSPA8,S100A8,EGFR,LRRK1,SHC1,GRB2,LRRK2,DAPK1
0.00363	3061	13	10	0.769	0.003	GO:0023051	BP	regulation of signaling	response to stimulus - signalling	RIMS1,ABL1,S100A8,EGFR,LRRK1,SHC1,BAG5,GRB2,LRRK2,DAPK1
0.0039	39	13	3	0.231	0.077	GO:0038128	BP	ERBB2 signaling pathway	response to stimulus - signalling - ERBB	EGFR,SHC1,GRB2
0.0043	4117	13	11	0.846	0.003	GO:0043412	BP	macromolecule modification	general	ABL1,HSPA8,PAK4,S100A8,EGFR,LRRK1,SHC1,BAG5,GRB2,LRRK2,DAPK1
0.00436	2301	13	9	0.692	0.004	GO:0032268	BP	regulation of cellular protein metabolic process	metabolism	ABL1,S100A8,EGFR,LRRK1,SHC1,BAG5,GRB2,LRRK2,DAPK1
0.00533	1673	13	8	0.615	0.005	GO:1902531	BP	regulation of intracellular signal transduction	response to stimulus - signalling	ABL1,S100A8,EGFR,LRRK1,SHC1,BAG5,GRB2,LRRK2
0.00567	2373	13	9	0.692	0.004	GO:0050790	BP	regulation of catalytic activity	enzyme	RIMS1,ABL1,S100A8,EGFR,SHC1,BAG5,GRB2,LRRK2,DAPK1
0.00647	1154	13	7	0.538	0.006	GO:0018193	BP	peptidyl-amino acid modification	protein metabolism - modification	ABL1,S100A8,EGFR,LRRK1,SHC1,GRB2,LRRK2
0.00697	5592	13	12	0.923	0.002	GO:0019538	BP	protein metabolic process	metabolism	LYZ,ABL1,HSPA8,PAK4,S100A8,EGFR,LRRK1,SHC1,BAG5,GRB2,LRRK2,DAPK1
0.00772	173	13	4	0.308	0.023	GO:0050730	BP	regulation of peptidyl-tyrosine phosphorylation	protein metabolism - modification - phosphorylation	ABL1,EGFR,LRRK1,SHC1
0.00834	405	13	5	0.385	0.012	GO:0006979	BP	response to oxidative stress	response to stimulus - stress - oxidative stress	ABL1,EGFR,BAG5,LRRK2,DAPK1
0.00836	2484	13	9	0.692	0.004	GO:0051246	BP	regulation of protein metabolic process	metabolism	ABL1,S100A8,EGFR,LRRK1,SHC1,BAG5,GRB2,LRRK2,DAPK1
0.00916	1797	13	8	0.615	0.004	GO:0033554	BP	cellular response to stress	response to stimulus - stress	ABL1,HSPA8,EGFR,SHC1,BAG5,GRB2,LRRK2,DAPK1
0.00939	52	13	3	0.231	0.058	GO:0038083	BP	peptidyl-tyrosine autophosphorylation	protein metabolism - modification - phosphorylation	ABL1,EGFR,GRB2
0.0101	769	13	6	0.462	0.008	GO:0098609	BP	cell-cell adhesion	adhesion - cell-cell	ABL1,PAK4,S100A8,EGFR,SHC1,GRB2
0.0103	1824	13	8	0.615	0.004	GO:0006468	BP	protein phosphorylation	protein metabolism - modification - phosphorylation	ABL1,PAK4,EGFR,LRRK1,SHC1,GRB2,LRRK2,DAPK1
0.0137	2633	13	9	0.692	0.003	GO:0035556	BP	intracellular signal transduction	response to stimulus - signalling	ABL1,S100A8,EGFR,LRRK1,SHC1,BAG5,GRB2,LRRK2,DAPK1
0.0138	449	13	5	0.385	0.011	GO:0006914	BP	autophagy	waste disposal - autophagy	ABL1,HSPA8,S100A8,LRRK2,DAPK1
0.0149	1917	13	8	0.615	0.004	GO:0016192	BP	vesicle-mediated transport	transport - intracellular - vesicle	RIMS1,LYZ,ABL1,HSPA8,S100A8,EGFR,GRB2,LRRK2
0.0163	2688	13	9	0.692	0.003	GO:0070887	BP	cellular response to chemical stimulus	response to stimulus	ABL1,PAK4,S100A8,EGFR,SHC1,BAG5,GRB2,LRRK2,DAPK1
0.0183	1349	13	7	0.538	0.005	GO:0051336	BP	regulation of hydrolase activity	enzyme	ABL1,S100A8,EGFR,SHC1,GRB2,LRRK2,DAPK1
0.0184	3636	13	10	0.769	0.003	GO:0006950	BP	response to stress	response to stimulus - stress	LYZ,ABL1,HSPA8,S100A8,EGFR,SHC1,BAG5,GRB2,LRRK2,DAPK1
0.0185	65	13	3	0.231	0.046	GO:0048708	BP	astrocyte differentiation	development - glia - cell differentiation	ABL1,S100A8,EGFR
0.0188	857	13	6	0.462	0.007	GO:1902533	BP	positive regulation of intracellular signal transduction	response to stimulus - signalling	ABL1,S100A8,EGFR,LRRK1,SHC1,LRRK2
0.02	485	13	5	0.385	0.01	GO:0016049	BP	cell growth	development	RIMS1,ABL1,PAK4,S100A8,EGFR
0.0209	8	13	2	0.154	0.25	GO:1903350	BP	response to dopamine	response to stimulus - signalling - synaptic - dopamine	ABL1,LRRK2
0.0209	8	13	2	0.154	0.25	GO:1903351	BP	cellular response to dopamine	response to stimulus - signalling - synaptic - dopamine	ABL1,LRRK2
0.0217	1384	13	7	0.538	0.005	GO:0032940	BP	secretion by cell	transport - exocytosis	RIMS1,LYZ,ABL1,HSPA8,S100A8,EGFR,LRRK2
0.0225	1392	13	7	0.538	0.005	GO:0032270	BP	positive regulation of cellular protein metabolic process	metabolism	ABL1,S100A8,EGFR,LRRK1,SHC1,LRRK2,DAPK1
0.0237	892	13	6	0.462	0.007	GO:0023014	BP	signal transduction by protein phosphorylation	response to stimulus - signalling - kinase	ABL1,PAK4,EGFR,SHC1,GRB2,LRRK2
0.0241	504	13	5	0.385	0.01	GO:0071417	BP	cellular response to organonitrogen compound	response to stimulus	ABL1,EGFR,SHC1,GRB2,LRRK2
0.0242	1407	13	7	0.538	0.005	GO:0048870	BP	cell motility	motility	ABL1,PAK4,S100A8,EGFR,SHC1,GRB2,LRRK2
0.0242	1407	13	7	0.538	0.005	GO:0051674	BP	localization of cell	protein metabolism - localisation	ABL1,PAK4,S100A8,EGFR,SHC1,GRB2,LRRK2
0.025	2054	13	8	0.615	0.004	GO:0048584	BP	positive regulation of response to stimulus	response to stimulus	RIMS1,ABL1,S100A8,EGFR,LRRK1,SHC1,GRB2,LRRK2
0.0251	2830	13	9	0.692	0.003	GO:0010604	BP	positive regulation of macromolecule metabolic process	metabolism	RIMS1,ABL1,HSPA8,S100A8,EGFR,LRRK1,SHC1,LRRK2,DAPK1
0.0257	2838	13	9	0.692	0.003	GO:0010033	BP	response to organic substance	response to stimulus	ABL1,HSPA8,PAK4,S100A8,EGFR,SHC1,GRB2,LRRK2,DAPK1
0.026	2842	13	9	0.692	0.003	GO:0031325	BP	positive regulation of cellular metabolic process	metabolism	ABL1,HSPA8,S100A8,EGFR,LRRK1,SHC1,GRB2,LRRK2,DAPK1
0.026	6263	13	12	0.923	0.002	GO:0044700	BP	single organism signaling	response to stimulus - signalling	RIMS1,ABL1,HSPA8,PAK4,S100A8,EGFR,LRRK1,SHC1,BAG5,GRB2,LRRK2,DAPK1
0.0264	2069	13	8	0.615	0.004	GO:0009605	BP	response to external stimulus	response to stimulus	LYZ,ABL1,HSPA8,S100A8,EGFR,SHC1,GRB2,LRRK2
0.0264	236	13	4	0.308	0.017	GO:0034599	BP	cellular response to oxidative stress	response to stimulus - stress - oxidative stress	ABL1,BAG5,LRRK2,DAPK1
0.0265	6275	13	12	0.923	0.002	GO:0023052	BP	signaling	response to stimulus - signalling	RIMS1,ABL1,HSPA8,PAK4,S100A8,EGFR,LRRK1,SHC1,BAG5,GRB2,LRRK2,DAPK1
0.0271	6287	13	12	0.923	0.002	GO:0007154	BP	cell communication	response to stimulus - signalling	RIMS1,ABL1,HSPA8,PAK4,S100A8,EGFR,LRRK1,SHC1,BAG5,GRB2,LRRK2,DAPK1
0.0282	920	13	6	0.462	0.007	GO:0000902	BP	cell morphogenesis	development	RIMS1,ABL1,EGFR,SHC1,GRB2,LRRK2
0.0298	3828	13	10	0.769	0.003	GO:0030154	BP	cell differentiation	development - cell differentiation	RIMS1,ABL1,PAK4,S100A8,EGFR,LRRK1,SHC1,BAG5,GRB2,LRRK2
0.0299	2889	13	9	0.692	0.003	GO:0065009	BP	regulation of molecular function	general	RIMS1,ABL1,S100A8,EGFR,SHC1,BAG5,GRB2,LRRK2,DAPK1
0.0317	939	13	6	0.462	0.006	GO:0051345	BP	positive regulation of hydrolase activity	enzyme	S100A8,EGFR,SHC1,GRB2,LRRK2,DAPK1
0.032	78	13	3	0.231	0.038	GO:0042058	BP	regulation of epidermal growth factor receptor signaling pathway	response to stimulus - signalling - growth factor	EGFR,SHC1,GRB2
0.0329	945	13	6	0.462	0.006	GO:0040007	BP	growth	development	RIMS1,ABL1,PAK4,S100A8,EGFR,SHC1
0.0346	1486	13	7	0.538	0.005	GO:0051247	BP	positive regulation of protein metabolic process	metabolism	ABL1,S100A8,EGFR,LRRK1,SHC1,LRRK2,DAPK1
0.0351	956	13	6	0.462	0.006	GO:1901701	BP	cellular response to oxygen-containing compound	response to stimulus - oxygen	ABL1,EGFR,SHC1,GRB2,LRRK2,DAPK1
0.0362	1496	13	7	0.538	0.005	GO:1901700	BP	response to oxygen-containing compound	response to stimulus - oxygen	ABL1,S100A8,EGFR,SHC1,GRB2,LRRK2,DAPK1
0.0386	1511	13	7	0.538	0.005	GO:0046903	BP	secretion	transport - exocytosis	RIMS1,LYZ,ABL1,HSPA8,S100A8,EGFR,LRRK2
0.0414	85	13	3	0.231	0.035	GO:0051341	BP	regulation of oxidoreductase activity	enzyme	ABL1,EGFR,LRRK2
0.0436	993	13	6	0.462	0.006	GO:0032269	BP	negative regulation of cellular protein metabolic process	metabolism	ABL1,EGFR,LRRK1,BAG5,LRRK2,DAPK1
0.0446	2219	13	8	0.615	0.004	GO:0016310	BP	phosphorylation	enzyme - kinase	ABL1,PAK4,EGFR,LRRK1,SHC1,GRB2,LRRK2,DAPK1
0.045	4000	13	10	0.769	0.003	GO:0048869	BP	cellular developmental process	development	RIMS1,ABL1,PAK4,S100A8,EGFR,LRRK1,SHC1,BAG5,GRB2,LRRK2
0.0459	1551	13	7	0.538	0.005	GO:0007267	BP	cell-cell signaling	response to stimulus - signalling	RIMS1,ABL1,HSPA8,EGFR,LRRK1,GRB2,LRRK2
0.046	576	13	5	0.385	0.009	GO:0016337	BP	single organismal cell-cell adhesion	adhesion - cell-cell	ABL1,S100A8,EGFR,SHC1,GRB2
0.046	576	13	5	0.385	0.009	GO:0097190	BP	apoptotic signaling pathway	cell death - signalling	ABL1,S100A8,BAG5,LRRK2,DAPK1
0.0474	274	13	4	0.308	0.015	GO:0097193	BP	intrinsic apoptotic signaling pathway	cell death - apoptosis - intrinsic	ABL1,S100A8,BAG5,LRRK2
0.0483	8474	13	13	1	0.002	GO:0050896	BP	response to stimulus	response to stimulus	RIMS1,LYZ,ABL1,HSPA8,PAK4,S100A8,EGFR,LRRK1,SHC1,BAG5,GRB2,LRRK2,DAPK1
0.0486	1012	13	6	0.462	0.006	GO:0032989	BP	cellular component morphogenesis	development	RIMS1,ABL1,EGFR,SHC1,GRB2,LRRK2
0.0492	90	13	3	0.231	0.033	GO:1901184	BP	regulation of ERBB signaling pathway	response to stimulus - signalling - ERBB	EGFR,SHC1,GRB2
