# Supplementary material for: Comparative Protein Interaction Network Analysis Identifies Shared and Distinct Functions for the Human ROCO Proteins
Source: Proteomics. 2018 Apr 17;18(10):1700444. doi: 10.1002/pmic.201700444 (PMC5992104; doi:10.1002/pmic.201700444)
Supplement: Supplementary file 6 — Supporting information [file PMIC-18-na-s006.xlsx]

## Sheet: raw.gProfiler
#	signf	p-value	T	Q	Q&T	Q&T/Q	Q&T/T	term ID	t type	t group	t name	t depth	Q&T list
#
1	!	3.85e-07	2035	38	20	0.526	0.01	GO:0008219	BP	1	cell death	1	CUL3,KLHL20,MAPK1,MAPK3,TSC2,UNC5B,DDX5,PPP2CA,UNC5A,BECN1,PPP2R1B,UBC,ACTC1,TSC1,FADD,UNC5C,LRRK2,DAPK1,PDCD6,IKBKG
1	!	4.39e-07	1804	38	19	0.5	0.011	GO:0006915	BP	1	apoptotic process	1	CUL3,KLHL20,MAPK1,MAPK3,TSC2,UNC5B,DDX5,PPP2CA,UNC5A,BECN1,PPP2R1B,UBC,ACTC1,FADD,UNC5C,LRRK2,DAPK1,PDCD6,IKBKG
1	!	4.58e-07	4244	38	27	0.711	0.006	GO:0048523	BP	1	negative regulation of cellular process	1	CUL3,PPP2R5A,KLHL20,CAPZB,MAPK1,MIB1,TSC2,UNC5B,DDX5,CORO1C,PPP2CA,BECN1,TMOD3,UBC,TWF1,LRRK1,ACTC1,TSC1,FADD,MYO1D,LRRK2,DAPK1,CALM1,CAPZA2,IFI30,PDCD6,IKBKG
1	!	8.12e-07	4739	38	28	0.737	0.006	GO:0048519	BP	1	negative regulation of biological process	1	CUL3,PPP2R5A,KLHL20,CAPZB,MAPK1,MIB1,TSC2,UNC5B,DDX5,CORO1C,PPP2CA,BECN1,TMOD3,UBC,TWF1,LRRK1,ACTC1,TSC1,FADD,MYO1D,LRRK2,DAPK1,CALM1,CAPZA2,IFI30,PPP2R2A,PDCD6,IKBKG
1	!	1.36e-06	1927	38	19	0.5	0.01	GO:0012501	BP	1	programmed cell death	1	CUL3,KLHL20,MAPK1,MAPK3,TSC2,UNC5B,DDX5,PPP2CA,UNC5A,BECN1,PPP2R1B,UBC,ACTC1,FADD,UNC5C,LRRK2,DAPK1,PDCD6,IKBKG
1	!	2.59e-06	103	38	7	0.184	0.068	GO:0010508	BP	1	positive regulation of autophagy	1	MAPK3,TSC2,BECN1,TSC1,LRRK2,DAPK1,IKBKG
1	!	1.08e-05	1673	38	17	0.447	0.01	GO:1902531	BP	1	regulation of intracellular signal transduction	1	CUL3,CAPZB,MAPK1,MAPK3,TSC2,UNC5B,DDX5,PPP2CA,BECN1,UBC,LRRK1,TSC1,FADD,LRRK2,CALM1,PDCD6,IKBKG
1	!	3.98e-05	343	38	9	0.237	0.026	GO:0007015	BP	1	actin filament organization	1	CUL3,CAPZB,MYO1B,TMOD3,TPM3,TWF1,ACTC1,TSC1,CAPZA2
1	!	4.5e-05	2373	38	19	0.5	0.008	GO:0050790	BP	1	regulation of catalytic activity	1	PPP2R5A,MAPK1,MAPK3,TSC2,CORO1C,BAG2,PPP2CA,BECN1,UBC,TSC1,FADD,PPP2R2D,MYO1D,LRRK2,DAPK1,CALM1,PPP2R2A,PDCD6,IKBKG
1	!	4.51e-05	1155	38	14	0.368	0.012	GO:0007010	BP	1	cytoskeleton organization	1	CUL3,KLHL20,CAPZB,MAPK1,MAPK3,CORO1C,MYO1B,TMOD3,TPM3,TWF1,ACTC1,TSC1,SVIL,CAPZA2
1	!	6.09e-05	2710	38	20	0.526	0.007	GO:0007166	BP	1	cell surface receptor signaling pathway	1	CUL3,MAPK1,MIB1,MAPK3,TSC2,UNC5B,PPP2CA,UNC5A,PPP2R1B,UBC,LRRK1,TSC1,FADD,UNC5C,LRRK2,DAPK1,CALM1,IFI30,PDCD6,IKBKG
1	!	8.22e-05	4479	38	25	0.658	0.006	GO:0048731	BP	1	system development	1	CUL3,CAPZB,MAPK1,MIB1,MAPK3,TSC2,UNC5B,DDX5,CORO1C,PPP2CA,UNC5A,BECN1,TMOD3,UBC,LRRK1,ACTC1,TSC1,EEF2,FADD,MYO1D,UNC5C,LRRK2,SVIL,CALM1,PDCD6
1	!	0.000134	2838	38	20	0.526	0.007	GO:0010033	BP	1	response to organic substance	1	CUL3,KLHL20,MAPK1,MAPK3,TSC2,DDX5,PPP2CA,BECN1,UBC,ACTC1,TSC1,EEF2,FADD,LRRK2,DAPK1,CALM1,IFI30,PPP2R2A,PDCD6,IKBKG
1	!	0.000154	5	38	3	0.079	0.6	GO:0033564	BP	1	anterior/posterior axon guidance	1	UNC5B,UNC5A,UNC5C
1	!	0.000162	5887	38	28	0.737	0.005	GO:0032502	BP	1	developmental process	1	CUL3,CAPZB,MAPK1,MIB1,MAPK3,TSC2,UNC5B,DDX5,CORO1C,PPP2CA,UNC5A,BECN1,PPP2R1B,TMOD3,UBC,LRRK1,ACTC1,TSC1,EEF2,FADD,PPP2R2D,MYO1D,UNC5C,LRRK2,SVIL,CALM1,PPP2R2A,PDCD6
1	!	0.000209	4681	38	25	0.658	0.005	GO:0048522	BP	1	positive regulation of cellular process	1	CUL3,PPP2R5A,MAPK1,MIB1,MAPK3,TSC2,UNC5B,DDX5,CORO1C,PPP2CA,BECN1,PPP2R1B,TMOD3,UBC,LRRK1,TSC1,EEF2,FADD,UNC5C,LRRK2,DAPK1,SVIL,CALM1,PDCD6,IKBKG
1	!	0.000217	58	38	5	0.132	0.086	GO:0016239	BP	1	positive regulation of macroautophagy	1	MAPK3,TSC2,BECN1,TSC1,IKBKG
1	!	0.000305	581	38	10	0.263	0.017	GO:0030036	BP	1	actin cytoskeleton organization	1	CUL3,CAPZB,CORO1C,MYO1B,TMOD3,TPM3,TWF1,ACTC1,TSC1,CAPZA2
1	!	0.000352	590	38	10	0.263	0.017	GO:0051129	BP	1	negative regulation of cellular component organization	1	PPP2R5A,CAPZB,TSC2,CORO1C,BECN1,TMOD3,TWF1,TSC1,LRRK2,CAPZA2
1	!	0.00038	2704	38	19	0.5	0.007	GO:0009966	BP	1	regulation of signal transduction	1	CUL3,CAPZB,MAPK1,MAPK3,TSC2,UNC5B,DDX5,PPP2CA,BECN1,PPP2R1B,UBC,LRRK1,TSC1,FADD,LRRK2,DAPK1,CALM1,PDCD6,IKBKG
1	!	0.000459	4088	38	23	0.605	0.006	GO:0042221	BP	1	response to chemical	1	CUL3,KLHL20,MAPK1,MAPK3,TSC2,UNC5B,DDX5,PPP2CA,UNC5A,BECN1,UBC,ACTC1,TSC1,EEF2,FADD,UNC5C,LRRK2,DAPK1,CALM1,IFI30,PPP2R2A,PDCD6,IKBKG
1	!	0.000492	782	38	11	0.289	0.014	GO:0043549	BP	1	regulation of kinase activity	1	PPP2R5A,MAPK1,MAPK3,TSC2,CORO1C,PPP2CA,UBC,TSC1,LRRK2,CALM1,IKBKG
1	!	0.00053	5307	38	26	0.684	0.005	GO:0048518	BP	1	positive regulation of biological process	1	CUL3,PPP2R5A,MAPK1,MIB1,MAPK3,TSC2,UNC5B,DDX5,CORO1C,PPP2CA,BECN1,PPP2R1B,TMOD3,UBC,LRRK1,ACTC1,TSC1,EEF2,FADD,UNC5C,LRRK2,DAPK1,SVIL,CALM1,PDCD6,IKBKG
1	!	0.000604	137	38	6	0.158	0.044	GO:0016241	BP	1	regulation of macroautophagy	1	MAPK3,TSC2,BECN1,TSC1,LRRK2,IKBKG
1	!	0.000933	5029	38	25	0.658	0.005	GO:0007275	BP	1	multicellular organism development	1	CUL3,CAPZB,MAPK1,MIB1,MAPK3,TSC2,UNC5B,DDX5,CORO1C,PPP2CA,UNC5A,BECN1,TMOD3,UBC,LRRK1,ACTC1,TSC1,EEF2,FADD,MYO1D,UNC5C,LRRK2,SVIL,CALM1,PDCD6
1	!	0.000944	359	38	8	0.211	0.022	GO:0031331	BP	1	positive regulation of cellular catabolic process	1	MAPK3,TSC2,BECN1,UBC,TSC1,LRRK2,DAPK1,IKBKG
1	!	0.00104	5476	38	26	0.684	0.005	GO:0048856	BP	1	anatomical structure development	1	CUL3,CAPZB,MAPK1,MIB1,MAPK3,TSC2,UNC5B,DDX5,CORO1C,PPP2CA,UNC5A,BECN1,PPP2R1B,TMOD3,UBC,LRRK1,ACTC1,TSC1,EEF2,FADD,MYO1D,UNC5C,LRRK2,SVIL,CALM1,PDCD6
1	!	0.00109	2889	38	19	0.5	0.007	GO:0065009	BP	1	regulation of molecular function	1	PPP2R5A,MAPK1,MAPK3,TSC2,CORO1C,BAG2,PPP2CA,BECN1,UBC,TSC1,FADD,PPP2R2D,MYO1D,LRRK2,DAPK1,CALM1,PPP2R2A,PDCD6,IKBKG
1	!	0.00114	670	38	10	0.263	0.015	GO:0030029	BP	1	actin filament-based process	1	CUL3,CAPZB,CORO1C,MYO1B,TMOD3,TPM3,TWF1,ACTC1,TSC1,CAPZA2
1	!	0.00121	2301	38	17	0.447	0.007	GO:0032268	BP	1	regulation of cellular protein metabolic process	1	PPP2R5A,MAPK1,MAPK3,TSC2,CORO1C,PPP2CA,UBC,TWF1,LRRK1,TSC1,EEF2,FADD,LRRK2,DAPK1,CALM1,PDCD6,IKBKG
1	!	0.00122	5956	38	27	0.711	0.005	GO:0016043	BP	1	cellular component organization	1	CUL3,PPP2R5A,KLHL20,CAPZB,MAPK1,MIB1,MAPK3,TSC2,UNC5B,CORO1C,PPP2CA,UNC5A,BECN1,MYO1B,TMOD3,TPM3,UBC,TWF1,ACTC1,TSC1,FADD,PPP2R2D,UNC5C,LRRK2,SVIL,CAPZA2,PPP2R2A
1	!	0.00123	857	38	11	0.289	0.013	GO:1902533	BP	1	positive regulation of intracellular signal transduction	1	MAPK1,MAPK3,UNC5B,DDX5,BECN1,UBC,LRRK1,FADD,LRRK2,CALM1,IKBKG
1	!	0.00135	255	38	7	0.184	0.027	GO:0016197	BP	1	endosomal transport	1	KLHL20,MAPK1,MAPK3,BECN1,UBC,MYO1D,LRRK2
1	!	0.00137	3599	38	21	0.553	0.006	GO:0006996	BP	1	organelle organization	1	CUL3,KLHL20,CAPZB,MAPK1,MAPK3,TSC2,CORO1C,PPP2CA,BECN1,MYO1B,TMOD3,TPM3,UBC,TWF1,ACTC1,TSC1,PPP2R2D,LRRK2,SVIL,CAPZA2,PPP2R2A
1	!	0.00146	258	38	7	0.184	0.027	GO:0016236	BP	1	macroautophagy	1	MAPK3,TSC2,BECN1,UBC,TSC1,LRRK2,IKBKG
1	!	0.00149	2633	38	18	0.474	0.007	GO:0035556	BP	1	intracellular signal transduction	1	CUL3,CAPZB,MAPK1,MAPK3,TSC2,UNC5B,DDX5,PPP2CA,BECN1,UBC,LRRK1,TSC1,FADD,LRRK2,DAPK1,CALM1,PDCD6,IKBKG
1	!	0.00158	3286	38	20	0.526	0.006	GO:0048513	BP	1	animal organ development	1	CUL3,MAPK1,MIB1,MAPK3,TSC2,DDX5,CORO1C,PPP2CA,TMOD3,UBC,LRRK1,ACTC1,TSC1,EEF2,FADD,MYO1D,UNC5C,LRRK2,SVIL,CALM1
1	!	0.0018	37	38	4	0.105	0.108	GO:0051693	BP	1	actin filament capping	1	CAPZB,TMOD3,TWF1,CAPZA2
1	!	0.00207	3008	38	19	0.5	0.006	GO:0010646	BP	1	regulation of cell communication	1	CUL3,CAPZB,MAPK1,MAPK3,TSC2,UNC5B,DDX5,PPP2CA,BECN1,PPP2R1B,UBC,LRRK1,TSC1,FADD,LRRK2,DAPK1,CALM1,PDCD6,IKBKG
1	!	0.00207	1574	38	14	0.368	0.009	GO:0019220	BP	1	regulation of phosphate metabolic process	1	PPP2R5A,MAPK1,MAPK3,TSC2,CORO1C,PPP2CA,UBC,TWF1,LRRK1,TSC1,MYO1D,LRRK2,CALM1,IKBKG
1	!	0.00217	550	38	9	0.237	0.016	GO:0097435	BP	1	supramolecular fiber organization	1	CUL3,CAPZB,MYO1B,TMOD3,TPM3,TWF1,ACTC1,TSC1,CAPZA2
1	!	0.00226	1344	38	13	0.342	0.01	GO:0042325	BP	1	regulation of phosphorylation	1	PPP2R5A,MAPK1,MAPK3,TSC2,CORO1C,PPP2CA,UBC,TWF1,LRRK1,TSC1,LRRK2,CALM1,IKBKG
1	!	0.00229	1587	38	14	0.368	0.009	GO:0051174	BP	1	regulation of phosphorus metabolic process	1	PPP2R5A,MAPK1,MAPK3,TSC2,CORO1C,PPP2CA,UBC,TWF1,LRRK1,TSC1,MYO1D,LRRK2,CALM1,IKBKG
1	!	0.0023	724	38	10	0.263	0.014	GO:0045859	BP	1	regulation of protein kinase activity	1	MAPK1,MAPK3,TSC2,CORO1C,PPP2CA,UBC,TSC1,LRRK2,CALM1,IKBKG
1	!	0.00234	277	38	7	0.184	0.025	GO:0010506	BP	1	regulation of autophagy	1	MAPK3,TSC2,BECN1,TSC1,LRRK2,DAPK1,IKBKG
1	!	0.00261	6164	38	27	0.711	0.004	GO:0071840	BP	1	cellular component organization or biogenesis	1	CUL3,PPP2R5A,KLHL20,CAPZB,MAPK1,MIB1,MAPK3,TSC2,UNC5B,CORO1C,PPP2CA,UNC5A,BECN1,MYO1B,TMOD3,TPM3,UBC,TWF1,ACTC1,TSC1,FADD,PPP2R2D,UNC5C,LRRK2,SVIL,CAPZA2,PPP2R2A
1	!	0.00272	3061	38	19	0.5	0.006	GO:0023051	BP	1	regulation of signaling	1	CUL3,CAPZB,MAPK1,MAPK3,TSC2,UNC5B,DDX5,PPP2CA,BECN1,PPP2R1B,UBC,LRRK1,TSC1,FADD,LRRK2,DAPK1,CALM1,PDCD6,IKBKG
1	!	0.00274	41	38	4	0.105	0.098	GO:0030835	BP	1	negative regulation of actin filament depolymerization	1	CAPZB,TMOD3,TWF1,CAPZA2
1	!	0.00276	414	38	8	0.211	0.019	GO:0009896	BP	1	positive regulation of catabolic process	1	MAPK3,TSC2,BECN1,UBC,TSC1,LRRK2,DAPK1,IKBKG
1	!	0.00282	10663	38	35	0.921	0.003	GO:0044763	BP	1	single-organism cellular process	1	CUL3,PPP2R5A,KLHL20,CAPZB,MAPK1,MIB1,MAPK3,TSC2,UNC5B,DDX5,CORO1C,PPP2CA,UNC5A,BECN1,MYO1B,PPP2R1B,TMOD3,TPM3,UBC,TWF1,LRRK1,ACTC1,TSC1,EEF2,FADD,PPP2R2D,UNC5C,LRRK2,DAPK1,SVIL,CALM1,CAPZA2,PPP2R2A,PDCD6,IKBKG
1	!	0.00284	1876	38	15	0.395	0.008	GO:0006928	BP	1	movement of cell or subcellular component	1	CUL3,CAPZB,MAPK1,MAPK3,UNC5B,CORO1C,UNC5A,MYO1B,TPM3,ACTC1,FADD,UNC5C,LRRK2,CAPZA2,PDCD6
1	!	0.00324	946	38	11	0.289	0.012	GO:0051338	BP	1	regulation of transferase activity	1	PPP2R5A,MAPK1,MAPK3,TSC2,CORO1C,PPP2CA,UBC,TSC1,LRRK2,CALM1,IKBKG
1	!	0.00336	1392	38	13	0.342	0.009	GO:0032270	BP	1	positive regulation of cellular protein metabolic process	1	PPP2R5A,MAPK1,MAPK3,PPP2CA,UBC,LRRK1,EEF2,FADD,LRRK2,DAPK1,CALM1,PDCD6,IKBKG
1	!	0.0035	1907	38	15	0.395	0.008	GO:0048468	BP	1	cell development	1	CUL3,CAPZB,MAPK1,MIB1,MAPK3,UNC5B,CORO1C,UNC5A,BECN1,TMOD3,LRRK1,ACTC1,TSC1,UNC5C,LRRK2
1	!	0.0036	2484	38	17	0.447	0.007	GO:0051246	BP	1	regulation of protein metabolic process	1	PPP2R5A,MAPK1,MAPK3,TSC2,CORO1C,PPP2CA,UBC,TWF1,LRRK1,TSC1,EEF2,FADD,LRRK2,DAPK1,CALM1,PDCD6,IKBKG
1	!	0.00384	11521	38	36	0.947	0.003	GO:0065007	BP	1	biological regulation	1	CUL3,PPP2R5A,KLHL20,CAPZB,MAPK1,MIB1,MAPK3,TSC2,UNC5B,DDX5,CORO1C,BAG2,PPP2CA,UNC5A,BECN1,PPP2R1B,TMOD3,UBC,TWF1,LRRK1,ACTC1,TSC1,EEF2,FADD,PPP2R2D,MYO1D,UNC5C,LRRK2,DAPK1,SVIL,CALM1,CAPZA2,IFI30,PPP2R2A,PDCD6,IKBKG
1	!	0.00463	3864	38	21	0.553	0.005	GO:0036211	BP	1	protein modification process	1	CUL3,PPP2R5A,KLHL20,MAPK1,MIB1,MAPK3,TSC2,CORO1C,PPP2CA,BECN1,UBC,TWF1,LRRK1,TSC1,EEF2,PPP2R2D,LRRK2,DAPK1,CALM1,PPP2R2A,IKBKG
1	!	0.00463	3864	38	21	0.553	0.005	GO:0006464	BP	1	cellular protein modification process	1	CUL3,PPP2R5A,KLHL20,MAPK1,MIB1,MAPK3,TSC2,CORO1C,PPP2CA,BECN1,UBC,TWF1,LRRK1,TSC1,EEF2,PPP2R2D,LRRK2,DAPK1,CALM1,PPP2R2A,IKBKG
1	!	0.00505	449	38	8	0.211	0.018	GO:0006914	BP	1	autophagy	1	MAPK3,TSC2,BECN1,UBC,TSC1,LRRK2,DAPK1,IKBKG
1	!	0.00539	314	38	7	0.184	0.022	GO:0010639	BP	1	negative regulation of organelle organization	1	CAPZB,TSC2,BECN1,TMOD3,TWF1,LRRK2,CAPZA2
1	!	0.006	10923	38	35	0.921	0.003	GO:0050789	BP	1	regulation of biological process	1	CUL3,PPP2R5A,KLHL20,CAPZB,MAPK1,MIB1,MAPK3,TSC2,UNC5B,DDX5,CORO1C,BAG2,PPP2CA,UNC5A,BECN1,PPP2R1B,TMOD3,UBC,TWF1,LRRK1,ACTC1,TSC1,EEF2,FADD,MYO1D,UNC5C,LRRK2,DAPK1,SVIL,CALM1,CAPZA2,IFI30,PPP2R2A,PDCD6,IKBKG
1	!	0.00615	50	38	4	0.105	0.08	GO:0030834	BP	1	regulation of actin filament depolymerization	1	CAPZB,TMOD3,TWF1,CAPZA2
1	!	0.00666	51	38	4	0.105	0.078	GO:0030837	BP	1	negative regulation of actin filament polymerization	1	CAPZB,TMOD3,TWF1,CAPZA2
1	!	0.00697	8474	38	31	0.816	0.004	GO:0050896	BP	1	response to stimulus	1	CUL3,PPP2R5A,KLHL20,CAPZB,MAPK1,MIB1,MAPK3,TSC2,UNC5B,DDX5,CORO1C,BAG2,PPP2CA,UNC5A,BECN1,PPP2R1B,UBC,LRRK1,ACTC1,TSC1,EEF2,FADD,UNC5C,LRRK2,DAPK1,CALM1,CAPZA2,IFI30,PPP2R2A,PDCD6,IKBKG
1	!	0.00697	1486	38	13	0.342	0.009	GO:0051247	BP	1	positive regulation of protein metabolic process	1	PPP2R5A,MAPK1,MAPK3,PPP2CA,UBC,LRRK1,EEF2,FADD,LRRK2,DAPK1,CALM1,PDCD6,IKBKG
1	!	0.00713	1249	38	12	0.316	0.01	GO:0001932	BP	1	regulation of protein phosphorylation	1	MAPK1,MAPK3,TSC2,CORO1C,PPP2CA,UBC,TWF1,LRRK1,TSC1,LRRK2,CALM1,IKBKG
1	!	0.0072	10297	38	34	0.895	0.003	GO:0050794	BP	1	regulation of cellular process	1	CUL3,PPP2R5A,KLHL20,CAPZB,MAPK1,MIB1,MAPK3,TSC2,UNC5B,DDX5,CORO1C,BAG2,PPP2CA,UNC5A,BECN1,PPP2R1B,TMOD3,UBC,TWF1,LRRK1,ACTC1,TSC1,EEF2,FADD,MYO1D,UNC5C,LRRK2,DAPK1,SVIL,CALM1,CAPZA2,IFI30,PDCD6,IKBKG
1	!	0.00729	1492	38	13	0.342	0.009	GO:0010941	BP	1	regulation of cell death	1	KLHL20,UNC5B,BECN1,PPP2R1B,UBC,ACTC1,TSC1,FADD,UNC5C,LRRK2,DAPK1,PDCD6,IKBKG
1	!	0.00748	330	38	7	0.184	0.021	GO:0071902	BP	1	positive regulation of protein serine/threonine kinase activity	1	MAPK1,MAPK3,PPP2CA,UBC,LRRK2,CALM1,IKBKG
1	!	0.00839	54	38	4	0.105	0.074	GO:0030042	BP	1	actin filament depolymerization	1	CAPZB,TMOD3,TWF1,CAPZA2
1	!	0.00878	3650	38	20	0.526	0.005	GO:0048583	BP	1	regulation of response to stimulus	1	CUL3,CAPZB,MAPK1,MAPK3,TSC2,UNC5B,DDX5,BAG2,PPP2CA,BECN1,PPP2R1B,UBC,LRRK1,TSC1,FADD,LRRK2,DAPK1,CALM1,PDCD6,IKBKG
1	!	0.00984	6090	38	26	0.684	0.004	GO:0044707	BP	1	single-multicellular organism process	1	CUL3,CAPZB,MAPK1,MIB1,MAPK3,TSC2,UNC5B,DDX5,CORO1C,PPP2CA,UNC5A,BECN1,TMOD3,UBC,LRRK1,ACTC1,TSC1,EEF2,FADD,MYO1D,UNC5C,LRRK2,SVIL,CALM1,CAPZA2,PDCD6
1	!	0.0112	58	38	4	0.105	0.069	GO:1901880	BP	1	negative regulation of protein depolymerization	1	CAPZB,TMOD3,TWF1,CAPZA2
1	!	0.012	1824	38	14	0.368	0.008	GO:0006468	BP	1	protein phosphorylation	1	CUL3,MAPK1,MAPK3,TSC2,CORO1C,PPP2CA,UBC,TWF1,LRRK1,TSC1,LRRK2,DAPK1,CALM1,IKBKG
1	!	0.0124	2404	38	16	0.421	0.007	GO:0009653	BP	1	anatomical structure morphogenesis	1	CUL3,CAPZB,MAPK1,MIB1,MAPK3,TSC2,UNC5B,CORO1C,UNC5A,PPP2R1B,UBC,ACTC1,TSC1,UNC5C,LRRK2,PDCD6
1	!	0.013	4887	38	23	0.605	0.005	GO:0044267	BP	1	cellular protein metabolic process	1	CUL3,PPP2R5A,KLHL20,MAPK1,MIB1,MAPK3,TSC2,CORO1C,PPP2CA,BECN1,UBC,TWF1,LRRK1,TSC1,EEF2,FADD,PPP2R2D,LRRK2,DAPK1,CALM1,PPP2R2A,PDCD6,IKBKG
1	!	0.0135	4117	38	21	0.553	0.005	GO:0043412	BP	1	macromolecule modification	1	CUL3,PPP2R5A,KLHL20,MAPK1,MIB1,MAPK3,TSC2,CORO1C,PPP2CA,BECN1,UBC,TWF1,LRRK1,TSC1,EEF2,PPP2R2D,LRRK2,DAPK1,CALM1,PPP2R2A,IKBKG
1	!	0.0136	1097	38	11	0.289	0.01	GO:0009968	BP	1	negative regulation of signal transduction	1	CUL3,TSC2,UNC5B,PPP2CA,UBC,TSC1,FADD,LRRK2,DAPK1,CALM1,PDCD6
1	!	0.0137	61	38	4	0.105	0.066	GO:0032272	BP	1	negative regulation of protein polymerization	1	CAPZB,TMOD3,TWF1,CAPZA2
1	!	0.0137	61	38	4	0.105	0.066	GO:0043242	BP	1	negative regulation of protein complex disassembly	1	CAPZB,TMOD3,TWF1,CAPZA2
1	!	0.0138	3061	38	18	0.474	0.006	GO:0009893	BP	1	positive regulation of metabolic process	1	PPP2R5A,MAPK1,MAPK3,TSC2,DDX5,PPP2CA,BECN1,UBC,LRRK1,ACTC1,TSC1,EEF2,FADD,LRRK2,DAPK1,CALM1,PDCD6,IKBKG
1	!	0.0139	1582	38	13	0.342	0.008	GO:0043085	BP	1	positive regulation of catalytic activity	1	MAPK1,MAPK3,TSC2,CORO1C,PPP2CA,UBC,TSC1,FADD,LRRK2,DAPK1,CALM1,PDCD6,IKBKG
1	!	0.0146	890	38	10	0.263	0.011	GO:0060548	BP	1	negative regulation of cell death	1	KLHL20,UNC5B,BECN1,UBC,ACTC1,TSC1,FADD,LRRK2,DAPK1,IKBKG
1	!	0.0146	19	38	3	0.079	0.158	GO:0051016	BP	1	barbed-end actin filament capping	1	CAPZB,TWF1,CAPZA2
1	!	0.0154	5778	38	25	0.658	0.004	GO:0007165	BP	1	signal transduction	1	CUL3,PPP2R5A,CAPZB,MAPK1,MIB1,MAPK3,TSC2,UNC5B,DDX5,CORO1C,PPP2CA,UNC5A,BECN1,PPP2R1B,UBC,LRRK1,TSC1,FADD,UNC5C,LRRK2,DAPK1,CALM1,IFI30,PDCD6,IKBKG
1	!	0.0158	137	38	5	0.132	0.036	GO:0016482	BP	1	cytosolic transport	1	KLHL20,MAPK1,MAPK3,MYO1D,LRRK2
1	!	0.0166	64	38	4	0.105	0.062	GO:0032465	BP	1	regulation of cytokinesis	1	CUL3,BECN1,SVIL,CALM1
1	!	0.0166	5800	38	25	0.658	0.004	GO:0044767	BP	1	single-organism developmental process	1	CUL3,CAPZB,MAPK1,MIB1,MAPK3,TSC2,UNC5B,DDX5,CORO1C,PPP2CA,UNC5A,BECN1,TMOD3,UBC,LRRK1,ACTC1,TSC1,EEF2,FADD,MYO1D,UNC5C,LRRK2,SVIL,CALM1,PDCD6
1	!	0.0169	3104	38	18	0.474	0.006	GO:0006796	BP	1	phosphate-containing compound metabolic process	1	CUL3,PPP2R5A,MAPK1,MAPK3,TSC2,CORO1C,PPP2CA,UBC,TWF1,LRRK1,TSC1,PPP2R2D,MYO1D,LRRK2,DAPK1,CALM1,PPP2R2A,IKBKG
1	!	0.0176	1616	38	13	0.342	0.008	GO:0031399	BP	1	regulation of protein modification process	1	PPP2R5A,MAPK1,MAPK3,TSC2,CORO1C,PPP2CA,UBC,TWF1,LRRK1,TSC1,LRRK2,CALM1,IKBKG
1	!	0.02	21	38	3	0.079	0.143	GO:1903649	BP	1	regulation of cytoplasmic transport	1	MAPK1,MAPK3,LRRK2
1	!	0.0201	144	38	5	0.132	0.035	GO:0014066	BP	1	regulation of phosphatidylinositol 3-kinase signaling	1	MAPK1,MAPK3,TSC2,UNC5B,BECN1
1	!	0.0208	145	38	5	0.132	0.034	GO:0000187	BP	1	activation of MAPK activity	1	MAPK1,MAPK3,UBC,LRRK2,IKBKG
1	!	0.021	1387	38	12	0.316	0.009	GO:0009967	BP	1	positive regulation of signal transduction	1	MAPK1,MAPK3,UNC5B,DDX5,BECN1,PPP2R1B,UBC,LRRK1,FADD,LRRK2,CALM1,IKBKG
1	!	0.0216	1152	38	11	0.289	0.01	GO:0033043	BP	1	regulation of organelle organization	1	CUL3,CAPZB,MAPK1,MAPK3,TSC2,BECN1,TMOD3,TWF1,TSC1,LRRK2,CAPZA2
1	!	0.0218	254	38	6	0.158	0.024	GO:0006470	BP	1	protein dephosphorylation	1	PPP2R5A,PPP2CA,TSC1,PPP2R2D,CALM1,PPP2R2A
1	!	0.0224	550	38	8	0.211	0.015	GO:0045936	BP	1	negative regulation of phosphate metabolic process	1	PPP2R5A,TSC2,CORO1C,PPP2CA,LRRK1,MYO1D,LRRK2,CALM1
1	!	0.0227	551	38	8	0.211	0.015	GO:0010563	BP	1	negative regulation of phosphorus metabolic process	1	PPP2R5A,TSC2,CORO1C,PPP2CA,LRRK1,MYO1D,LRRK2,CALM1
1	!	0.0232	2219	38	15	0.395	0.007	GO:0016310	BP	1	phosphorylation	1	CUL3,PPP2R5A,MAPK1,MAPK3,TSC2,CORO1C,PPP2CA,UBC,TWF1,LRRK1,TSC1,LRRK2,DAPK1,CALM1,IKBKG
1	!	0.0233	2842	38	17	0.447	0.006	GO:0031325	BP	1	positive regulation of cellular metabolic process	1	PPP2R5A,MAPK1,MAPK3,TSC2,DDX5,PPP2CA,BECN1,UBC,LRRK1,TSC1,EEF2,FADD,LRRK2,DAPK1,CALM1,PDCD6,IKBKG
1	!	0.0238	2224	38	15	0.395	0.007	GO:0071310	BP	1	cellular response to organic substance	1	CUL3,MAPK1,MAPK3,TSC2,DDX5,BECN1,UBC,TSC1,EEF2,FADD,LRRK2,DAPK1,IFI30,PDCD6,IKBKG
1	!	0.0244	3	38	2	0.053	0.667	GO:0000189	BP	1	MAPK import into nucleus	1	MAPK1,MAPK3
1	!	0.0251	1944	38	14	0.368	0.007	GO:0044248	BP	1	cellular catabolic process	1	CUL3,KLHL20,MAPK3,TSC2,DDX5,PPP2CA,BECN1,UBC,TSC1,LRRK2,DAPK1,CALM1,PPP2R2A,IKBKG
1	!	0.0252	3191	38	18	0.474	0.006	GO:0006793	BP	1	phosphorus metabolic process	1	CUL3,PPP2R5A,MAPK1,MAPK3,TSC2,CORO1C,PPP2CA,UBC,TWF1,LRRK1,TSC1,PPP2R2D,MYO1D,LRRK2,DAPK1,CALM1,PPP2R2A,IKBKG
1	!	0.0265	1678	38	13	0.342	0.008	GO:0007049	BP	1	cell cycle	1	CUL3,MAPK1,MAPK3,TSC2,PPP2CA,BECN1,TMOD3,UBC,TSC1,PPP2R2D,SVIL,CALM1,PPP2R2A
1	!	0.0266	72	38	4	0.105	0.056	GO:1901879	BP	1	regulation of protein depolymerization	1	CAPZB,TMOD3,TWF1,CAPZA2
1	!	0.0293	2262	38	15	0.395	0.007	GO:0051128	BP	1	regulation of cellular component organization	1	CUL3,PPP2R5A,CAPZB,MAPK1,MIB1,MAPK3,TSC2,CORO1C,PPP2CA,BECN1,TMOD3,TWF1,TSC1,LRRK2,CAPZA2
1	!	0.0313	576	38	8	0.211	0.014	GO:0097190	BP	1	apoptotic signaling pathway	1	CUL3,UNC5B,DDX5,PPP2R1B,FADD,LRRK2,DAPK1,PDCD6
1	!	0.0318	1200	38	11	0.289	0.009	GO:0010648	BP	1	negative regulation of cell communication	1	CUL3,TSC2,UNC5B,PPP2CA,UBC,TSC1,FADD,LRRK2,DAPK1,CALM1,PDCD6
1	!	0.0328	1204	38	11	0.289	0.009	GO:0023057	BP	1	negative regulation of signaling	1	CUL3,TSC2,UNC5B,PPP2CA,UBC,TSC1,FADD,LRRK2,DAPK1,CALM1,PDCD6
1	!	0.0338	6938	38	27	0.711	0.004	GO:0051716	BP	1	cellular response to stimulus	1	CUL3,PPP2R5A,CAPZB,MAPK1,MIB1,MAPK3,TSC2,UNC5B,DDX5,CORO1C,BAG2,PPP2CA,UNC5A,BECN1,PPP2R1B,UBC,LRRK1,TSC1,EEF2,FADD,UNC5C,LRRK2,DAPK1,CALM1,IFI30,PDCD6,IKBKG
1	!	0.0355	162	38	5	0.132	0.031	GO:0014065	BP	1	phosphatidylinositol 3-kinase signaling	1	MAPK1,MAPK3,TSC2,UNC5B,BECN1
1	!	0.0356	5592	38	24	0.632	0.004	GO:0019538	BP	1	protein metabolic process	1	CUL3,PPP2R5A,KLHL20,MAPK1,MIB1,MAPK3,TSC2,CORO1C,BAG2,PPP2CA,BECN1,UBC,TWF1,LRRK1,TSC1,EEF2,FADD,PPP2R2D,LRRK2,DAPK1,CALM1,PPP2R2A,PDCD6,IKBKG
1	!	0.0371	422	38	7	0.184	0.017	GO:0016311	BP	1	dephosphorylation	1	PPP2R5A,PPP2CA,TSC1,PPP2R2D,MYO1D,CALM1,PPP2R2A
1	!	0.0383	424	38	7	0.184	0.017	GO:0042326	BP	1	negative regulation of phosphorylation	1	PPP2R5A,TSC2,CORO1C,PPP2CA,LRRK1,LRRK2,CALM1
1	!	0.0389	425	38	7	0.184	0.016	GO:0051493	BP	1	regulation of cytoskeleton organization	1	CAPZB,MAPK1,MAPK3,TMOD3,TWF1,TSC1,CAPZA2
1	!	0.0389	26	38	3	0.079	0.115	GO:0016242	BP	1	negative regulation of macroautophagy	1	TSC2,TSC1,LRRK2
1	!	0.0394	1228	38	11	0.289	0.009	GO:0022402	BP	1	cell cycle process	1	CUL3,TSC2,PPP2CA,BECN1,TMOD3,UBC,TSC1,PPP2R2D,SVIL,CALM1,PPP2R2A
1	!	0.0447	1012	38	10	0.263	0.01	GO:0032989	BP	1	cellular component morphogenesis	1	CUL3,CAPZB,MAPK1,MAPK3,UNC5B,CORO1C,UNC5A,ACTC1,UNC5C,LRRK2
1	!	0.0472	13288	38	37	0.974	0.003	GO:0044699	BP	1	single-organism process	1	CUL3,PPP2R5A,KLHL20,CAPZB,MAPK1,MIB1,MAPK3,TSC2,UNC5B,DDX5,CORO1C,PPP2CA,UNC5A,BECN1,MYO1B,PPP2R1B,TMOD3,TPM3,UBC,TWF1,LRRK1,ACTC1,TSC1,EEF2,FADD,PPP2R2D,MYO1D,UNC5C,LRRK2,DAPK1,SVIL,CALM1,CAPZA2,IFI30,PPP2R2A,PDCD6,IKBKG
1	!	0.0487	4	38	2	0.053	0.5	GO:0090170	BP	1	regulation of Golgi inheritance	1	MAPK1,MAPK3
1	!	0.0489	28	38	3	0.079	0.107	GO:0035666	BP	1	TRIF-dependent toll-like receptor signaling pathway	1	UBC,FADD,IKBKG
#INFO:	PARAMETERS: organism = hsapiens
#INFO:	PARAMETERS: user_thr = 1.00
#INFO:	PARAMETERS: analytical = 1
#INFO:	PARAMETERS: significant = 1
#INFO:	User: http
#INFO:	Host: arak-prod
#INFO:	Time: 2017-6-23 18:51:42
#INFO:	Version: r1730_e88_eg35
#INFO:	Effective domain size for GO: 18971, threshold 2.4e-05
#INFO:
#INFO:	--- Gene names and descriptions
#INFO:
#INFO:	QUERY:	ACTC1	ACTC1	actin, alpha, cardiac muscle 1 [Source:HGNC Symbol;Acc:HGNC:143]
#INFO:	QUERY:	DDX5	DDX5	DEAD-box helicase 5 [Source:HGNC Symbol;Acc:HGNC:2746]
#INFO:	QUERY:	EEF2	EEF2	eukaryotic translation elongation factor 2 [Source:HGNC Symbol;Acc:HGNC:3214]
#INFO:	QUERY:	PPP2R1B	PPP2R1B	protein phosphatase 2 scaffold subunit Abeta [Source:HGNC Symbol;Acc:HGNC:9303]
#INFO:	QUERY:	TMOD3	TMOD3	tropomodulin 3 [Source:HGNC Symbol;Acc:HGNC:11873]
#INFO:	QUERY:	BAG2	BAG2	BCL2 associated athanogene 2 [Source:HGNC Symbol;Acc:HGNC:938]
#INFO:	QUERY:	BECN1	BECN1	beclin 1 [Source:HGNC Symbol;Acc:HGNC:1034]
#INFO:	QUERY:	CAPZA2	CAPZA2	capping actin protein of muscle Z-line alpha subunit 2 [Source:HGNC Symbol;Acc:HGNC:1490]
#INFO:	QUERY:	CAPZB	CAPZB	capping actin protein of muscle Z-line beta subunit [Source:HGNC Symbol;Acc:HGNC:1491]
#INFO:	QUERY:	CORO1C	CORO1C	coronin 1C [Source:HGNC Symbol;Acc:HGNC:2254]
#INFO:	QUERY:	CUL3	CUL3	cullin 3 [Source:HGNC Symbol;Acc:HGNC:2553]
#INFO:	QUERY:	IKBKG	IKBKG	inhibitor of nuclear factor kappa B kinase subunit gamma [Source:HGNC Symbol;Acc:HGNC:5961]
#INFO:	QUERY:	LRRK1	LRRK1	leucine rich repeat kinase 1 [Source:HGNC Symbol;Acc:HGNC:18608]
#INFO:	QUERY:	LRRK2	LRRK2	leucine rich repeat kinase 2 [Source:HGNC Symbol;Acc:HGNC:18618]
#INFO:	QUERY:	MAPK1	MAPK1	mitogen-activated protein kinase 1 [Source:HGNC Symbol;Acc:HGNC:6871]
#INFO:	QUERY:	MIB1	MIB1	mindbomb E3 ubiquitin protein ligase 1 [Source:HGNC Symbol;Acc:HGNC:21086]
#INFO:	QUERY:	MYO1B	MYO1B	myosin IB [Source:HGNC Symbol;Acc:HGNC:7596]
#INFO:	QUERY:	MYO1D	MYO1D	myosin ID [Source:HGNC Symbol;Acc:HGNC:7598]
#INFO:	QUERY:	PDCD6	PDCD6	programmed cell death 6 [Source:HGNC Symbol;Acc:HGNC:8765]
#INFO:	QUERY:	PPP2R2A	PPP2R2A	protein phosphatase 2 regulatory subunit Balpha [Source:HGNC Symbol;Acc:HGNC:9304]
#INFO:	QUERY:	PPP2R2D	PPP2R2D	protein phosphatase 2 regulatory subunit Bdelta [Source:HGNC Symbol;Acc:HGNC:23732]
#INFO:	QUERY:	PPP2R5A	PPP2R5A	protein phosphatase 2 regulatory subunit B'alpha [Source:HGNC Symbol;Acc:HGNC:9309]
#INFO:	QUERY:	SVIL	SVIL	supervillin [Source:HGNC Symbol;Acc:HGNC:11480]
#INFO:	QUERY:	TPM3	TPM3	tropomyosin 3 [Source:HGNC Symbol;Acc:HGNC:12012]
#INFO:	QUERY:	TSC1	TSC1	tuberous sclerosis 1 [Source:HGNC Symbol;Acc:HGNC:12362]
#INFO:	QUERY:	TWF1	TWF1	twinfilin actin binding protein 1 [Source:HGNC Symbol;Acc:HGNC:9620]
#INFO:	QUERY:	UNC5A	UNC5A	unc-5 netrin receptor A [Source:HGNC Symbol;Acc:HGNC:12567]
#INFO:	QUERY:	UNC5C	UNC5C	unc-5 netrin receptor C [Source:HGNC Symbol;Acc:HGNC:12569]
#INFO:	QUERY:	UBC	UBC	ubiquitin C [Source:HGNC Symbol;Acc:HGNC:12468]
#INFO:	QUERY:	CALM1	CALM2/CALM3/CALM1	calmodulin 3 [Source:HGNC Symbol;Acc:HGNC:1449]/calmodulin 2 [Source:HGNC Symbol;Acc:HGNC:1445]/calmodulin 1 [Source:HGNC Symbol;Acc:HGNC:1442]
#INFO:	QUERY:	DAPK1	DAPK1	death associated protein kinase 1 [Source:HGNC Symbol;Acc:HGNC:2674]
#INFO:	QUERY:	FADD	FADD	Fas associated via death domain [Source:HGNC Symbol;Acc:HGNC:3573]
#INFO:	QUERY:	IFI30	IFI30	IFI30, lysosomal thiol reductase [Source:HGNC Symbol;Acc:HGNC:5398]
#INFO:	QUERY:	KLHL20	KLHL20	kelch like family member 20 [Source:HGNC Symbol;Acc:HGNC:25056]
#INFO:	QUERY:	MAPK3	MAPK3	mitogen-activated protein kinase 3 [Source:HGNC Symbol;Acc:HGNC:6877]
#INFO:	QUERY:	PPP2CA	PPP2CA	protein phosphatase 2 catalytic subunit alpha [Source:HGNC Symbol;Acc:HGNC:9299]
#INFO:	QUERY:	TSC2	TSC2	tuberous sclerosis 2 [Source:HGNC Symbol;Acc:HGNC:12363]
#INFO:	QUERY:	UNC5B	UNC5B	unc-5 netrin receptor B [Source:HGNC Symbol;Acc:HGNC:12568]

## Sheet: with semantic class
p-value	T	Q	Q&T	Q&T/Q	Q&T/T	term ID	t type	t name	semantic class	Q&T list
3.85e-07	2035	38	20	0.526	0.01	GO:0008219	BP	cell death	cell death	CUL3,KLHL20,MAPK1,MAPK3,TSC2,UNC5B,DDX5,PPP2CA,UNC5A,BECN1,PPP2R1B,UBC,ACTC1,TSC1,FADD,UNC5C,LRRK2,DAPK1,PDCD6,IKBKG
4.39e-07	1804	38	19	0.5	0.011	GO:0006915	BP	apoptotic process	cell death - apoptosis	CUL3,KLHL20,MAPK1,MAPK3,TSC2,UNC5B,DDX5,PPP2CA,UNC5A,BECN1,PPP2R1B,UBC,ACTC1,FADD,UNC5C,LRRK2,DAPK1,PDCD6,IKBKG
4.58e-07	4244	38	27	0.711	0.006	GO:0048523	BP	negative regulation of cellular process	general	CUL3,PPP2R5A,KLHL20,CAPZB,MAPK1,MIB1,TSC2,UNC5B,DDX5,CORO1C,PPP2CA,BECN1,TMOD3,UBC,TWF1,LRRK1,ACTC1,TSC1,FADD,MYO1D,LRRK2,DAPK1,CALM1,CAPZA2,IFI30,PDCD6,IKBKG
8.12e-07	4739	38	28	0.737	0.006	GO:0048519	BP	negative regulation of biological process	general	CUL3,PPP2R5A,KLHL20,CAPZB,MAPK1,MIB1,TSC2,UNC5B,DDX5,CORO1C,PPP2CA,BECN1,TMOD3,UBC,TWF1,LRRK1,ACTC1,TSC1,FADD,MYO1D,LRRK2,DAPK1,CALM1,CAPZA2,IFI30,PPP2R2A,PDCD6,IKBKG
1.36e-06	1927	38	19	0.5	0.01	GO:0012501	BP	programmed cell death	cell death	CUL3,KLHL20,MAPK1,MAPK3,TSC2,UNC5B,DDX5,PPP2CA,UNC5A,BECN1,PPP2R1B,UBC,ACTC1,FADD,UNC5C,LRRK2,DAPK1,PDCD6,IKBKG
2.59e-06	103	38	7	0.184	0.068	GO:0010508	BP	positive regulation of autophagy	waste disposal - autophagy	MAPK3,TSC2,BECN1,TSC1,LRRK2,DAPK1,IKBKG
1.08e-05	1673	38	17	0.447	0.01	GO:1902531	BP	regulation of intracellular signal transduction	response to stimulus - signalling	CUL3,CAPZB,MAPK1,MAPK3,TSC2,UNC5B,DDX5,PPP2CA,BECN1,UBC,LRRK1,TSC1,FADD,LRRK2,CALM1,PDCD6,IKBKG
3.98e-05	343	38	9	0.237	0.026	GO:0007015	BP	actin filament organization	intracellular organisation - cytoskeleton	CUL3,CAPZB,MYO1B,TMOD3,TPM3,TWF1,ACTC1,TSC1,CAPZA2
4.5e-05	2373	38	19	0.5	0.008	GO:0050790	BP	regulation of catalytic activity	enzyme	PPP2R5A,MAPK1,MAPK3,TSC2,CORO1C,BAG2,PPP2CA,BECN1,UBC,TSC1,FADD,PPP2R2D,MYO1D,LRRK2,DAPK1,CALM1,PPP2R2A,PDCD6,IKBKG
4.51e-05	1155	38	14	0.368	0.012	GO:0007010	BP	cytoskeleton organization	intracellular organisation - cytoskeleton	CUL3,KLHL20,CAPZB,MAPK1,MAPK3,CORO1C,MYO1B,TMOD3,TPM3,TWF1,ACTC1,TSC1,SVIL,CAPZA2
6.09e-05	2710	38	20	0.526	0.007	GO:0007166	BP	cell surface receptor signaling pathway	response to stimulus - signalling	CUL3,MAPK1,MIB1,MAPK3,TSC2,UNC5B,PPP2CA,UNC5A,PPP2R1B,UBC,LRRK1,TSC1,FADD,UNC5C,LRRK2,DAPK1,CALM1,IFI30,PDCD6,IKBKG
8.22e-05	4479	38	25	0.658	0.006	GO:0048731	BP	system development	development	CUL3,CAPZB,MAPK1,MIB1,MAPK3,TSC2,UNC5B,DDX5,CORO1C,PPP2CA,UNC5A,BECN1,TMOD3,UBC,LRRK1,ACTC1,TSC1,EEF2,FADD,MYO1D,UNC5C,LRRK2,SVIL,CALM1,PDCD6
0.000134	2838	38	20	0.526	0.007	GO:0010033	BP	response to organic substance	response to stimulus	CUL3,KLHL20,MAPK1,MAPK3,TSC2,DDX5,PPP2CA,BECN1,UBC,ACTC1,TSC1,EEF2,FADD,LRRK2,DAPK1,CALM1,IFI30,PPP2R2A,PDCD6,IKBKG
0.000154	5	38	3	0.079	0.6	GO:0033564	BP	anterior/posterior axon guidance	development - neuronal - axon	UNC5B,UNC5A,UNC5C
0.000162	5887	38	28	0.737	0.005	GO:0032502	BP	developmental process	development	CUL3,CAPZB,MAPK1,MIB1,MAPK3,TSC2,UNC5B,DDX5,CORO1C,PPP2CA,UNC5A,BECN1,PPP2R1B,TMOD3,UBC,LRRK1,ACTC1,TSC1,EEF2,FADD,PPP2R2D,MYO1D,UNC5C,LRRK2,SVIL,CALM1,PPP2R2A,PDCD6
0.000209	4681	38	25	0.658	0.005	GO:0048522	BP	positive regulation of cellular process	general	CUL3,PPP2R5A,MAPK1,MIB1,MAPK3,TSC2,UNC5B,DDX5,CORO1C,PPP2CA,BECN1,PPP2R1B,TMOD3,UBC,LRRK1,TSC1,EEF2,FADD,UNC5C,LRRK2,DAPK1,SVIL,CALM1,PDCD6,IKBKG
0.000217	58	38	5	0.132	0.086	GO:0016239	BP	positive regulation of macroautophagy	waste disposal - autophagy	MAPK3,TSC2,BECN1,TSC1,IKBKG
0.000305	581	38	10	0.263	0.017	GO:0030036	BP	actin cytoskeleton organization	intracellular organisation - cytoskeleton	CUL3,CAPZB,CORO1C,MYO1B,TMOD3,TPM3,TWF1,ACTC1,TSC1,CAPZA2
0.000352	590	38	10	0.263	0.017	GO:0051129	BP	negative regulation of cellular component organization	intracellular organisation	PPP2R5A,CAPZB,TSC2,CORO1C,BECN1,TMOD3,TWF1,TSC1,LRRK2,CAPZA2
0.00038	2704	38	19	0.5	0.007	GO:0009966	BP	regulation of signal transduction	response to stimulus - signalling	CUL3,CAPZB,MAPK1,MAPK3,TSC2,UNC5B,DDX5,PPP2CA,BECN1,PPP2R1B,UBC,LRRK1,TSC1,FADD,LRRK2,DAPK1,CALM1,PDCD6,IKBKG
0.000459	4088	38	23	0.605	0.006	GO:0042221	BP	response to chemical	response to stimulus	CUL3,KLHL20,MAPK1,MAPK3,TSC2,UNC5B,DDX5,PPP2CA,UNC5A,BECN1,UBC,ACTC1,TSC1,EEF2,FADD,UNC5C,LRRK2,DAPK1,CALM1,IFI30,PPP2R2A,PDCD6,IKBKG
0.000492	782	38	11	0.289	0.014	GO:0043549	BP	regulation of kinase activity	enzyme - kinase	PPP2R5A,MAPK1,MAPK3,TSC2,CORO1C,PPP2CA,UBC,TSC1,LRRK2,CALM1,IKBKG
0.00053	5307	38	26	0.684	0.005	GO:0048518	BP	positive regulation of biological process	general	CUL3,PPP2R5A,MAPK1,MIB1,MAPK3,TSC2,UNC5B,DDX5,CORO1C,PPP2CA,BECN1,PPP2R1B,TMOD3,UBC,LRRK1,ACTC1,TSC1,EEF2,FADD,UNC5C,LRRK2,DAPK1,SVIL,CALM1,PDCD6,IKBKG
0.000604	137	38	6	0.158	0.044	GO:0016241	BP	regulation of macroautophagy	waste disposal - autophagy	MAPK3,TSC2,BECN1,TSC1,LRRK2,IKBKG
0.000933	5029	38	25	0.658	0.005	GO:0007275	BP	multicellular organism development	development	CUL3,CAPZB,MAPK1,MIB1,MAPK3,TSC2,UNC5B,DDX5,CORO1C,PPP2CA,UNC5A,BECN1,TMOD3,UBC,LRRK1,ACTC1,TSC1,EEF2,FADD,MYO1D,UNC5C,LRRK2,SVIL,CALM1,PDCD6
0.000944	359	38	8	0.211	0.022	GO:0031331	BP	positive regulation of cellular catabolic process	metabolism	MAPK3,TSC2,BECN1,UBC,TSC1,LRRK2,DAPK1,IKBKG
0.00104	5476	38	26	0.684	0.005	GO:0048856	BP	anatomical structure development	development	CUL3,CAPZB,MAPK1,MIB1,MAPK3,TSC2,UNC5B,DDX5,CORO1C,PPP2CA,UNC5A,BECN1,PPP2R1B,TMOD3,UBC,LRRK1,ACTC1,TSC1,EEF2,FADD,MYO1D,UNC5C,LRRK2,SVIL,CALM1,PDCD6
0.00109	2889	38	19	0.5	0.007	GO:0065009	BP	regulation of molecular function	general	PPP2R5A,MAPK1,MAPK3,TSC2,CORO1C,BAG2,PPP2CA,BECN1,UBC,TSC1,FADD,PPP2R2D,MYO1D,LRRK2,DAPK1,CALM1,PPP2R2A,PDCD6,IKBKG
0.00114	670	38	10	0.263	0.015	GO:0030029	BP	actin filament-based process	intracellular organisation - cytoskeleton	CUL3,CAPZB,CORO1C,MYO1B,TMOD3,TPM3,TWF1,ACTC1,TSC1,CAPZA2
0.00121	2301	38	17	0.447	0.007	GO:0032268	BP	regulation of cellular protein metabolic process	metabolism	PPP2R5A,MAPK1,MAPK3,TSC2,CORO1C,PPP2CA,UBC,TWF1,LRRK1,TSC1,EEF2,FADD,LRRK2,DAPK1,CALM1,PDCD6,IKBKG
0.00122	5956	38	27	0.711	0.005	GO:0016043	BP	cellular component organization	intracellular organisation	CUL3,PPP2R5A,KLHL20,CAPZB,MAPK1,MIB1,MAPK3,TSC2,UNC5B,CORO1C,PPP2CA,UNC5A,BECN1,MYO1B,TMOD3,TPM3,UBC,TWF1,ACTC1,TSC1,FADD,PPP2R2D,UNC5C,LRRK2,SVIL,CAPZA2,PPP2R2A
0.00123	857	38	11	0.289	0.013	GO:1902533	BP	positive regulation of intracellular signal transduction	response to stimulus - signalling	MAPK1,MAPK3,UNC5B,DDX5,BECN1,UBC,LRRK1,FADD,LRRK2,CALM1,IKBKG
0.00135	255	38	7	0.184	0.027	GO:0016197	BP	endosomal transport	transport - intracellular - endocytosis	KLHL20,MAPK1,MAPK3,BECN1,UBC,MYO1D,LRRK2
0.00137	3599	38	21	0.553	0.006	GO:0006996	BP	organelle organization	intracellular organisation - organelle	CUL3,KLHL20,CAPZB,MAPK1,MAPK3,TSC2,CORO1C,PPP2CA,BECN1,MYO1B,TMOD3,TPM3,UBC,TWF1,ACTC1,TSC1,PPP2R2D,LRRK2,SVIL,CAPZA2,PPP2R2A
0.00146	258	38	7	0.184	0.027	GO:0016236	BP	macroautophagy	waste disposal - autophagy	MAPK3,TSC2,BECN1,UBC,TSC1,LRRK2,IKBKG
0.00149	2633	38	18	0.474	0.007	GO:0035556	BP	intracellular signal transduction	response to stimulus - signalling	CUL3,CAPZB,MAPK1,MAPK3,TSC2,UNC5B,DDX5,PPP2CA,BECN1,UBC,LRRK1,TSC1,FADD,LRRK2,DAPK1,CALM1,PDCD6,IKBKG
0.00158	3286	38	20	0.526	0.006	GO:0048513	BP	animal organ development	development	CUL3,MAPK1,MIB1,MAPK3,TSC2,DDX5,CORO1C,PPP2CA,TMOD3,UBC,LRRK1,ACTC1,TSC1,EEF2,FADD,MYO1D,UNC5C,LRRK2,SVIL,CALM1
0.0018	37	38	4	0.105	0.108	GO:0051693	BP	actin filament capping	intracellular organisation - cytoskeleton	CAPZB,TMOD3,TWF1,CAPZA2
0.00207	1574	38	14	0.368	0.009	GO:0019220	BP	regulation of phosphate metabolic process	metabolism	PPP2R5A,MAPK1,MAPK3,TSC2,CORO1C,PPP2CA,UBC,TWF1,LRRK1,TSC1,MYO1D,LRRK2,CALM1,IKBKG
0.00207	3008	38	19	0.5	0.006	GO:0010646	BP	regulation of cell communication	response to stimulus - signalling	CUL3,CAPZB,MAPK1,MAPK3,TSC2,UNC5B,DDX5,PPP2CA,BECN1,PPP2R1B,UBC,LRRK1,TSC1,FADD,LRRK2,DAPK1,CALM1,PDCD6,IKBKG
0.00217	550	38	9	0.237	0.016	GO:0097435	BP	supramolecular fiber organization	intracellular organisation - cytoskeleton	CUL3,CAPZB,MYO1B,TMOD3,TPM3,TWF1,ACTC1,TSC1,CAPZA2
0.00226	1344	38	13	0.342	0.01	GO:0042325	BP	regulation of phosphorylation	enzyme - kinase	PPP2R5A,MAPK1,MAPK3,TSC2,CORO1C,PPP2CA,UBC,TWF1,LRRK1,TSC1,LRRK2,CALM1,IKBKG
0.00229	1587	38	14	0.368	0.009	GO:0051174	BP	regulation of phosphorus metabolic process	metabolism	PPP2R5A,MAPK1,MAPK3,TSC2,CORO1C,PPP2CA,UBC,TWF1,LRRK1,TSC1,MYO1D,LRRK2,CALM1,IKBKG
0.0023	724	38	10	0.263	0.014	GO:0045859	BP	regulation of protein kinase activity	enzyme - kinase	MAPK1,MAPK3,TSC2,CORO1C,PPP2CA,UBC,TSC1,LRRK2,CALM1,IKBKG
0.00234	277	38	7	0.184	0.025	GO:0010506	BP	regulation of autophagy	waste disposal - autophagy	MAPK3,TSC2,BECN1,TSC1,LRRK2,DAPK1,IKBKG
0.00261	6164	38	27	0.711	0.004	GO:0071840	BP	cellular component organization or biogenesis	intracellular organisation	CUL3,PPP2R5A,KLHL20,CAPZB,MAPK1,MIB1,MAPK3,TSC2,UNC5B,CORO1C,PPP2CA,UNC5A,BECN1,MYO1B,TMOD3,TPM3,UBC,TWF1,ACTC1,TSC1,FADD,PPP2R2D,UNC5C,LRRK2,SVIL,CAPZA2,PPP2R2A
0.00272	3061	38	19	0.5	0.006	GO:0023051	BP	regulation of signaling	response to stimulus - signalling	CUL3,CAPZB,MAPK1,MAPK3,TSC2,UNC5B,DDX5,PPP2CA,BECN1,PPP2R1B,UBC,LRRK1,TSC1,FADD,LRRK2,DAPK1,CALM1,PDCD6,IKBKG
0.00274	41	38	4	0.105	0.098	GO:0030835	BP	negative regulation of actin filament depolymerization	intracellular organisation - cytoskeleton	CAPZB,TMOD3,TWF1,CAPZA2
0.00276	414	38	8	0.211	0.019	GO:0009896	BP	positive regulation of catabolic process	metabolism	MAPK3,TSC2,BECN1,UBC,TSC1,LRRK2,DAPK1,IKBKG
0.00282	10663	38	35	0.921	0.003	GO:0044763	BP	single-organism cellular process	general	CUL3,PPP2R5A,KLHL20,CAPZB,MAPK1,MIB1,MAPK3,TSC2,UNC5B,DDX5,CORO1C,PPP2CA,UNC5A,BECN1,MYO1B,PPP2R1B,TMOD3,TPM3,UBC,TWF1,LRRK1,ACTC1,TSC1,EEF2,FADD,PPP2R2D,UNC5C,LRRK2,DAPK1,SVIL,CALM1,CAPZA2,PPP2R2A,PDCD6,IKBKG
0.00284	1876	38	15	0.395	0.008	GO:0006928	BP	movement of cell or subcellular component	motility	CUL3,CAPZB,MAPK1,MAPK3,UNC5B,CORO1C,UNC5A,MYO1B,TPM3,ACTC1,FADD,UNC5C,LRRK2,CAPZA2,PDCD6
0.00324	946	38	11	0.289	0.012	GO:0051338	BP	regulation of transferase activity	enzyme	PPP2R5A,MAPK1,MAPK3,TSC2,CORO1C,PPP2CA,UBC,TSC1,LRRK2,CALM1,IKBKG
0.00336	1392	38	13	0.342	0.009	GO:0032270	BP	positive regulation of cellular protein metabolic process	metabolism	PPP2R5A,MAPK1,MAPK3,PPP2CA,UBC,LRRK1,EEF2,FADD,LRRK2,DAPK1,CALM1,PDCD6,IKBKG
0.0035	1907	38	15	0.395	0.008	GO:0048468	BP	cell development	development	CUL3,CAPZB,MAPK1,MIB1,MAPK3,UNC5B,CORO1C,UNC5A,BECN1,TMOD3,LRRK1,ACTC1,TSC1,UNC5C,LRRK2
0.0036	2484	38	17	0.447	0.007	GO:0051246	BP	regulation of protein metabolic process	metabolism	PPP2R5A,MAPK1,MAPK3,TSC2,CORO1C,PPP2CA,UBC,TWF1,LRRK1,TSC1,EEF2,FADD,LRRK2,DAPK1,CALM1,PDCD6,IKBKG
0.00384	11521	38	36	0.947	0.003	GO:0065007	BP	biological regulation	general	CUL3,PPP2R5A,KLHL20,CAPZB,MAPK1,MIB1,MAPK3,TSC2,UNC5B,DDX5,CORO1C,BAG2,PPP2CA,UNC5A,BECN1,PPP2R1B,TMOD3,UBC,TWF1,LRRK1,ACTC1,TSC1,EEF2,FADD,PPP2R2D,MYO1D,UNC5C,LRRK2,DAPK1,SVIL,CALM1,CAPZA2,IFI30,PPP2R2A,PDCD6,IKBKG
0.00463	3864	38	21	0.553	0.005	GO:0036211	BP	protein modification process	protein metabolism - modification	CUL3,PPP2R5A,KLHL20,MAPK1,MIB1,MAPK3,TSC2,CORO1C,PPP2CA,BECN1,UBC,TWF1,LRRK1,TSC1,EEF2,PPP2R2D,LRRK2,DAPK1,CALM1,PPP2R2A,IKBKG
0.00463	3864	38	21	0.553	0.005	GO:0006464	BP	cellular protein modification process	protein metabolism - modification	CUL3,PPP2R5A,KLHL20,MAPK1,MIB1,MAPK3,TSC2,CORO1C,PPP2CA,BECN1,UBC,TWF1,LRRK1,TSC1,EEF2,PPP2R2D,LRRK2,DAPK1,CALM1,PPP2R2A,IKBKG
0.00505	449	38	8	0.211	0.018	GO:0006914	BP	autophagy	waste disposal - autophagy	MAPK3,TSC2,BECN1,UBC,TSC1,LRRK2,DAPK1,IKBKG
0.00539	314	38	7	0.184	0.022	GO:0010639	BP	negative regulation of organelle organization	intracellular organisation - organelle	CAPZB,TSC2,BECN1,TMOD3,TWF1,LRRK2,CAPZA2
0.006	10923	38	35	0.921	0.003	GO:0050789	BP	regulation of biological process	general	CUL3,PPP2R5A,KLHL20,CAPZB,MAPK1,MIB1,MAPK3,TSC2,UNC5B,DDX5,CORO1C,BAG2,PPP2CA,UNC5A,BECN1,PPP2R1B,TMOD3,UBC,TWF1,LRRK1,ACTC1,TSC1,EEF2,FADD,MYO1D,UNC5C,LRRK2,DAPK1,SVIL,CALM1,CAPZA2,IFI30,PPP2R2A,PDCD6,IKBKG
0.00615	50	38	4	0.105	0.08	GO:0030834	BP	regulation of actin filament depolymerization	intracellular organisation - cytoskeleton	CAPZB,TMOD3,TWF1,CAPZA2
0.00666	51	38	4	0.105	0.078	GO:0030837	BP	negative regulation of actin filament polymerization	intracellular organisation - cytoskeleton	CAPZB,TMOD3,TWF1,CAPZA2
0.00697	1486	38	13	0.342	0.009	GO:0051247	BP	positive regulation of protein metabolic process	metabolism	PPP2R5A,MAPK1,MAPK3,PPP2CA,UBC,LRRK1,EEF2,FADD,LRRK2,DAPK1,CALM1,PDCD6,IKBKG
0.00697	8474	38	31	0.816	0.004	GO:0050896	BP	response to stimulus	response to stimulus	CUL3,PPP2R5A,KLHL20,CAPZB,MAPK1,MIB1,MAPK3,TSC2,UNC5B,DDX5,CORO1C,BAG2,PPP2CA,UNC5A,BECN1,PPP2R1B,UBC,LRRK1,ACTC1,TSC1,EEF2,FADD,UNC5C,LRRK2,DAPK1,CALM1,CAPZA2,IFI30,PPP2R2A,PDCD6,IKBKG
0.00713	1249	38	12	0.316	0.01	GO:0001932	BP	regulation of protein phosphorylation	protein metabolism - modification - phosphorylation	MAPK1,MAPK3,TSC2,CORO1C,PPP2CA,UBC,TWF1,LRRK1,TSC1,LRRK2,CALM1,IKBKG
0.0072	10297	38	34	0.895	0.003	GO:0050794	BP	regulation of cellular process	general	CUL3,PPP2R5A,KLHL20,CAPZB,MAPK1,MIB1,MAPK3,TSC2,UNC5B,DDX5,CORO1C,BAG2,PPP2CA,UNC5A,BECN1,PPP2R1B,TMOD3,UBC,TWF1,LRRK1,ACTC1,TSC1,EEF2,FADD,MYO1D,UNC5C,LRRK2,DAPK1,SVIL,CALM1,CAPZA2,IFI30,PDCD6,IKBKG
0.00729	1492	38	13	0.342	0.009	GO:0010941	BP	regulation of cell death	cell death	KLHL20,UNC5B,BECN1,PPP2R1B,UBC,ACTC1,TSC1,FADD,UNC5C,LRRK2,DAPK1,PDCD6,IKBKG
0.00748	330	38	7	0.184	0.021	GO:0071902	BP	positive regulation of protein serine/threonine kinase activity	enzyme - kinase	MAPK1,MAPK3,PPP2CA,UBC,LRRK2,CALM1,IKBKG
0.00839	54	38	4	0.105	0.074	GO:0030042	BP	actin filament depolymerization	intracellular organisation - cytoskeleton	CAPZB,TMOD3,TWF1,CAPZA2
0.00878	3650	38	20	0.526	0.005	GO:0048583	BP	regulation of response to stimulus	response to stimulus	CUL3,CAPZB,MAPK1,MAPK3,TSC2,UNC5B,DDX5,BAG2,PPP2CA,BECN1,PPP2R1B,UBC,LRRK1,TSC1,FADD,LRRK2,DAPK1,CALM1,PDCD6,IKBKG
0.00984	6090	38	26	0.684	0.004	GO:0044707	BP	single-multicellular organism process	general	CUL3,CAPZB,MAPK1,MIB1,MAPK3,TSC2,UNC5B,DDX5,CORO1C,PPP2CA,UNC5A,BECN1,TMOD3,UBC,LRRK1,ACTC1,TSC1,EEF2,FADD,MYO1D,UNC5C,LRRK2,SVIL,CALM1,CAPZA2,PDCD6
0.0112	58	38	4	0.105	0.069	GO:1901880	BP	negative regulation of protein depolymerization	protein metabolism	CAPZB,TMOD3,TWF1,CAPZA2
0.012	1824	38	14	0.368	0.008	GO:0006468	BP	protein phosphorylation	protein metabolism - modification - phosphorylation	CUL3,MAPK1,MAPK3,TSC2,CORO1C,PPP2CA,UBC,TWF1,LRRK1,TSC1,LRRK2,DAPK1,CALM1,IKBKG
0.0124	2404	38	16	0.421	0.007	GO:0009653	BP	anatomical structure morphogenesis	development	CUL3,CAPZB,MAPK1,MIB1,MAPK3,TSC2,UNC5B,CORO1C,UNC5A,PPP2R1B,UBC,ACTC1,TSC1,UNC5C,LRRK2,PDCD6
0.013	4887	38	23	0.605	0.005	GO:0044267	BP	cellular protein metabolic process	metabolism	CUL3,PPP2R5A,KLHL20,MAPK1,MIB1,MAPK3,TSC2,CORO1C,PPP2CA,BECN1,UBC,TWF1,LRRK1,TSC1,EEF2,FADD,PPP2R2D,LRRK2,DAPK1,CALM1,PPP2R2A,PDCD6,IKBKG
0.0135	4117	38	21	0.553	0.005	GO:0043412	BP	macromolecule modification	general	CUL3,PPP2R5A,KLHL20,MAPK1,MIB1,MAPK3,TSC2,CORO1C,PPP2CA,BECN1,UBC,TWF1,LRRK1,TSC1,EEF2,PPP2R2D,LRRK2,DAPK1,CALM1,PPP2R2A,IKBKG
0.0136	1097	38	11	0.289	0.01	GO:0009968	BP	negative regulation of signal transduction	response to stimulus - signalling	CUL3,TSC2,UNC5B,PPP2CA,UBC,TSC1,FADD,LRRK2,DAPK1,CALM1,PDCD6
0.0137	61	38	4	0.105	0.066	GO:0043242	BP	negative regulation of protein complex disassembly	protein metabolism	CAPZB,TMOD3,TWF1,CAPZA2
0.0137	61	38	4	0.105	0.066	GO:0032272	BP	negative regulation of protein polymerization	protein metabolism - modification	CAPZB,TMOD3,TWF1,CAPZA2
0.0138	3061	38	18	0.474	0.006	GO:0009893	BP	positive regulation of metabolic process	metabolism	PPP2R5A,MAPK1,MAPK3,TSC2,DDX5,PPP2CA,BECN1,UBC,LRRK1,ACTC1,TSC1,EEF2,FADD,LRRK2,DAPK1,CALM1,PDCD6,IKBKG
0.0139	1582	38	13	0.342	0.008	GO:0043085	BP	positive regulation of catalytic activity	enzyme	MAPK1,MAPK3,TSC2,CORO1C,PPP2CA,UBC,TSC1,FADD,LRRK2,DAPK1,CALM1,PDCD6,IKBKG
0.0146	890	38	10	0.263	0.011	GO:0060548	BP	negative regulation of cell death	cell death	KLHL20,UNC5B,BECN1,UBC,ACTC1,TSC1,FADD,LRRK2,DAPK1,IKBKG
0.0146	19	38	3	0.079	0.158	GO:0051016	BP	barbed-end actin filament capping	intracellular organisation - cytoskeleton	CAPZB,TWF1,CAPZA2
0.0154	5778	38	25	0.658	0.004	GO:0007165	BP	signal transduction	response to stimulus - signalling	CUL3,PPP2R5A,CAPZB,MAPK1,MIB1,MAPK3,TSC2,UNC5B,DDX5,CORO1C,PPP2CA,UNC5A,BECN1,PPP2R1B,UBC,LRRK1,TSC1,FADD,UNC5C,LRRK2,DAPK1,CALM1,IFI30,PDCD6,IKBKG
0.0158	137	38	5	0.132	0.036	GO:0016482	BP	cytosolic transport	transport - intracellular	KLHL20,MAPK1,MAPK3,MYO1D,LRRK2
0.0166	64	38	4	0.105	0.062	GO:0032465	BP	regulation of cytokinesis	cell cycle - segregation/cytokinesis	CUL3,BECN1,SVIL,CALM1
0.0166	5800	38	25	0.658	0.004	GO:0044767	BP	single-organism developmental process	development	CUL3,CAPZB,MAPK1,MIB1,MAPK3,TSC2,UNC5B,DDX5,CORO1C,PPP2CA,UNC5A,BECN1,TMOD3,UBC,LRRK1,ACTC1,TSC1,EEF2,FADD,MYO1D,UNC5C,LRRK2,SVIL,CALM1,PDCD6
0.0169	3104	38	18	0.474	0.006	GO:0006796	BP	phosphate-containing compound metabolic process	metabolism	CUL3,PPP2R5A,MAPK1,MAPK3,TSC2,CORO1C,PPP2CA,UBC,TWF1,LRRK1,TSC1,PPP2R2D,MYO1D,LRRK2,DAPK1,CALM1,PPP2R2A,IKBKG
0.0176	1616	38	13	0.342	0.008	GO:0031399	BP	regulation of protein modification process	protein metabolism - modification	PPP2R5A,MAPK1,MAPK3,TSC2,CORO1C,PPP2CA,UBC,TWF1,LRRK1,TSC1,LRRK2,CALM1,IKBKG
0.02	21	38	3	0.079	0.143	GO:1903649	BP	regulation of cytoplasmic transport	transport - intracellular	MAPK1,MAPK3,LRRK2
0.0201	144	38	5	0.132	0.035	GO:0014066	BP	regulation of phosphatidylinositol 3-kinase signaling	response to stimulus - signalling -kinase	MAPK1,MAPK3,TSC2,UNC5B,BECN1
0.0208	145	38	5	0.132	0.034	GO:0000187	BP	activation of MAPK activity	response to stimulus - signalling - MAPK	MAPK1,MAPK3,UBC,LRRK2,IKBKG
0.021	1387	38	12	0.316	0.009	GO:0009967	BP	positive regulation of signal transduction	response to stimulus - signalling	MAPK1,MAPK3,UNC5B,DDX5,BECN1,PPP2R1B,UBC,LRRK1,FADD,LRRK2,CALM1,IKBKG
0.0216	1152	38	11	0.289	0.01	GO:0033043	BP	regulation of organelle organization	intracellular organisation - organelle	CUL3,CAPZB,MAPK1,MAPK3,TSC2,BECN1,TMOD3,TWF1,TSC1,LRRK2,CAPZA2
0.0218	254	38	6	0.158	0.024	GO:0006470	BP	protein dephosphorylation	protein metabolism - modification - phosphorylation	PPP2R5A,PPP2CA,TSC1,PPP2R2D,CALM1,PPP2R2A
0.0224	550	38	8	0.211	0.015	GO:0045936	BP	negative regulation of phosphate metabolic process	metabolism	PPP2R5A,TSC2,CORO1C,PPP2CA,LRRK1,MYO1D,LRRK2,CALM1
0.0227	551	38	8	0.211	0.015	GO:0010563	BP	negative regulation of phosphorus metabolic process	metabolism	PPP2R5A,TSC2,CORO1C,PPP2CA,LRRK1,MYO1D,LRRK2,CALM1
0.0232	2219	38	15	0.395	0.007	GO:0016310	BP	phosphorylation	enzyme - kinase	CUL3,PPP2R5A,MAPK1,MAPK3,TSC2,CORO1C,PPP2CA,UBC,TWF1,LRRK1,TSC1,LRRK2,DAPK1,CALM1,IKBKG
0.0233	2842	38	17	0.447	0.006	GO:0031325	BP	positive regulation of cellular metabolic process	metabolism	PPP2R5A,MAPK1,MAPK3,TSC2,DDX5,PPP2CA,BECN1,UBC,LRRK1,TSC1,EEF2,FADD,LRRK2,DAPK1,CALM1,PDCD6,IKBKG
0.0238	2224	38	15	0.395	0.007	GO:0071310	BP	cellular response to organic substance	response to stimulus	CUL3,MAPK1,MAPK3,TSC2,DDX5,BECN1,UBC,TSC1,EEF2,FADD,LRRK2,DAPK1,IFI30,PDCD6,IKBKG
0.0244	3	38	2	0.053	0.667	GO:0000189	BP	MAPK import into nucleus	transport - intracellular - nuclear - nuclear import	MAPK1,MAPK3
0.0251	1944	38	14	0.368	0.007	GO:0044248	BP	cellular catabolic process	metabolism	CUL3,KLHL20,MAPK3,TSC2,DDX5,PPP2CA,BECN1,UBC,TSC1,LRRK2,DAPK1,CALM1,PPP2R2A,IKBKG
0.0252	3191	38	18	0.474	0.006	GO:0006793	BP	phosphorus metabolic process	metabolism	CUL3,PPP2R5A,MAPK1,MAPK3,TSC2,CORO1C,PPP2CA,UBC,TWF1,LRRK1,TSC1,PPP2R2D,MYO1D,LRRK2,DAPK1,CALM1,PPP2R2A,IKBKG
0.0265	1678	38	13	0.342	0.008	GO:0007049	BP	cell cycle	cell cycle	CUL3,MAPK1,MAPK3,TSC2,PPP2CA,BECN1,TMOD3,UBC,TSC1,PPP2R2D,SVIL,CALM1,PPP2R2A
0.0266	72	38	4	0.105	0.056	GO:1901879	BP	regulation of protein depolymerization	protein metabolism - modification	CAPZB,TMOD3,TWF1,CAPZA2
0.0293	2262	38	15	0.395	0.007	GO:0051128	BP	regulation of cellular component organization	intracellular organisation	CUL3,PPP2R5A,CAPZB,MAPK1,MIB1,MAPK3,TSC2,CORO1C,PPP2CA,BECN1,TMOD3,TWF1,TSC1,LRRK2,CAPZA2
0.0313	576	38	8	0.211	0.014	GO:0097190	BP	apoptotic signaling pathway	cell death - signalling	CUL3,UNC5B,DDX5,PPP2R1B,FADD,LRRK2,DAPK1,PDCD6
0.0318	1200	38	11	0.289	0.009	GO:0010648	BP	negative regulation of cell communication	response to stimulus - signalling	CUL3,TSC2,UNC5B,PPP2CA,UBC,TSC1,FADD,LRRK2,DAPK1,CALM1,PDCD6
0.0328	1204	38	11	0.289	0.009	GO:0023057	BP	negative regulation of signaling	response to stimulus - signalling	CUL3,TSC2,UNC5B,PPP2CA,UBC,TSC1,FADD,LRRK2,DAPK1,CALM1,PDCD6
0.0338	6938	38	27	0.711	0.004	GO:0051716	BP	cellular response to stimulus	response to stimulus	CUL3,PPP2R5A,CAPZB,MAPK1,MIB1,MAPK3,TSC2,UNC5B,DDX5,CORO1C,BAG2,PPP2CA,UNC5A,BECN1,PPP2R1B,UBC,LRRK1,TSC1,EEF2,FADD,UNC5C,LRRK2,DAPK1,CALM1,IFI30,PDCD6,IKBKG
0.0355	162	38	5	0.132	0.031	GO:0014065	BP	phosphatidylinositol 3-kinase signaling	response to stimulus - signalling - kinase	MAPK1,MAPK3,TSC2,UNC5B,BECN1
0.0356	5592	38	24	0.632	0.004	GO:0019538	BP	protein metabolic process	metabolism	CUL3,PPP2R5A,KLHL20,MAPK1,MIB1,MAPK3,TSC2,CORO1C,BAG2,PPP2CA,BECN1,UBC,TWF1,LRRK1,TSC1,EEF2,FADD,PPP2R2D,LRRK2,DAPK1,CALM1,PPP2R2A,PDCD6,IKBKG
0.0371	422	38	7	0.184	0.017	GO:0016311	BP	dephosphorylation	enzyme - phosphatase	PPP2R5A,PPP2CA,TSC1,PPP2R2D,MYO1D,CALM1,PPP2R2A
0.0383	424	38	7	0.184	0.017	GO:0042326	BP	negative regulation of phosphorylation	enzyme - kinase	PPP2R5A,TSC2,CORO1C,PPP2CA,LRRK1,LRRK2,CALM1
0.0389	425	38	7	0.184	0.016	GO:0051493	BP	regulation of cytoskeleton organization	intracellular organisation - cytoskeleton	CAPZB,MAPK1,MAPK3,TMOD3,TWF1,TSC1,CAPZA2
0.0389	26	38	3	0.079	0.115	GO:0016242	BP	negative regulation of macroautophagy	waste disposal - autophagy	TSC2,TSC1,LRRK2
0.0394	1228	38	11	0.289	0.009	GO:0022402	BP	cell cycle process	cell cycle	CUL3,TSC2,PPP2CA,BECN1,TMOD3,UBC,TSC1,PPP2R2D,SVIL,CALM1,PPP2R2A
0.0447	1012	38	10	0.263	0.01	GO:0032989	BP	cellular component morphogenesis	development	CUL3,CAPZB,MAPK1,MAPK3,UNC5B,CORO1C,UNC5A,ACTC1,UNC5C,LRRK2
0.0472	13288	38	37	0.974	0.003	GO:0044699	BP	single-organism process	general	CUL3,PPP2R5A,KLHL20,CAPZB,MAPK1,MIB1,MAPK3,TSC2,UNC5B,DDX5,CORO1C,PPP2CA,UNC5A,BECN1,MYO1B,PPP2R1B,TMOD3,TPM3,UBC,TWF1,LRRK1,ACTC1,TSC1,EEF2,FADD,PPP2R2D,MYO1D,UNC5C,LRRK2,DAPK1,SVIL,CALM1,CAPZA2,IFI30,PPP2R2A,PDCD6,IKBKG
0.0487	4	38	2	0.053	0.5	GO:0090170	BP	regulation of Golgi inheritance	cell cycle - segregation/cytokinesis	MAPK1,MAPK3
0.0489	28	38	3	0.079	0.107	GO:0035666	BP	TRIF-dependent toll-like receptor signaling pathway	immune system - signalling - toll-like	UBC,FADD,IKBKG
