# Supplementary material for: Comparative Protein Interaction Network Analysis Identifies Shared and Distinct Functions for the Human ROCO Proteins
Source: Proteomics. 2018 Apr 17;18(10):1700444. doi: 10.1002/pmic.201700444 (PMC5992104; doi:10.1002/pmic.201700444)
Supplement: Supplementary file 7 — Supporting information [file PMIC-18-na-s007.xlsx]

## Sheet: Sheet1
p-value	T	Q	Q&T	Q&T/Q	Q&T/T	term ID	t type	t name	semantic class	Q&T list
2.75e-29	6164	112	97	0.866	0.016	GO:0071840	BP	cellular component organization or biogenesis	intracellular organisation	DVL2,SLC25A5,LAMP2,RPS20,VIM,RHOA,NUP133,LRP6,CDC42,PRKACA,MAP2K7,HSP90AA1,GSK3B,TNPO1,RAB10,ATRX,DNM1L,SCFD1,AGO1,SRPK1,HSP90AB1,NFATC2,ARFGAP1,ARHGEF7,TRADD,STUB1,TUBB4A,AKAP8,RPS16,CDC37,PPP2R1A,DNM1,SH3GL2,DVL1,PSMD11,YWHAE,HSPA8,RAB5B,MDN1,CSNK1A1,RPS15,MFN2,RGS2,RAB29,RAB32,AGO2,YWHAH,MYO1B,MAP1B,CHD1L,YWHAQ,RAC1,EPRS,RIPK1,NEK1,PAK6,IQGAP1,RPS2,CLTC,AKT1,RPS11,SNAPIN,SNCA,MSN,SEC16A,RPS3,S…
4.36e-29	1861	112	61	0.545	0.033	GO:0046907	BP	intracellular transport	transport - intracellular	SLC25A5,LAMP2,RPS20,RHOA,NUP133,LRP6,CDC42,PRKACA,HSP90AA1,GSK3B,TNPO1,RAB10,SCFD1,HSP90AB1,ARFGAP1,RPS16,CDC37,DNM1,SH3GL2,YWHAE,HSPA8,HSPA9,RPS15,MFN2,RAB29,RAB32,CSE1L,YWHAH,MAP1B,YWHAQ,RPS2,CLTC,AKT1,RPS11,SNAPIN,SNCA,MSN,SEC16A,RPS3,SLC25A4,YWHAZ,YWHAB,RAB8A,RPL13,TUBA1A,TUBA1C,SLC25A6,YWHAG,MYO1D,RPS27,GAK,PARK2,RPS23,MAPT,RPL14,LRRK2,TUBB,MYO1C,RPL23A,RPL10A,OPA1
4.19e-28	2654	112	69	0.616	0.026	GO:0051641	BP	cellular localization	general	DVL2,SLC25A5,LAMP2,RPS20,RHOA,NUP133,LRP6,CDC42,PRKACA,HSP90AA1,GSK3B,TNPO1,RAB10,ATRX,DNAJA1,DNM1L,SCFD1,HSP90AB1,ARFGAP1,RPS16,CDC37,DNM1,SH3GL2,DVL1,YWHAE,HSPA8,HSPA9,RPS15,MFN2,RAB29,RAB32,CSE1L,YWHAH,MAP1B,YWHAQ,RAC1,IQGAP1,RPS2,CLTC,AKT1,RPS11,SNAPIN,SNCA,MSN,SEC16A,RPS3,SLC25A4,DVL3,YWHAZ,YWHAB,RAB8A,RPL13,TUBA1A,TUBA1C,SLC25A6,YWHAG,MYO1D,RPS27,GAK,PARK2,RPS23,MAPT,RPL14,LRRK2,TUBB,MYO1C,…
1.61e-26	2154	112	62	0.554	0.029	GO:0051649	BP	establishment of localization in cell	protein metabolism - localisation	SLC25A5,LAMP2,RPS20,RHOA,NUP133,LRP6,CDC42,PRKACA,HSP90AA1,GSK3B,TNPO1,RAB10,SCFD1,HSP90AB1,ARFGAP1,RPS16,CDC37,DNM1,SH3GL2,DVL1,YWHAE,HSPA8,HSPA9,RPS15,MFN2,RAB29,RAB32,CSE1L,YWHAH,MAP1B,YWHAQ,RPS2,CLTC,AKT1,RPS11,SNAPIN,SNCA,MSN,SEC16A,RPS3,SLC25A4,YWHAZ,YWHAB,RAB8A,RPL13,TUBA1A,TUBA1C,SLC25A6,YWHAG,MYO1D,RPS27,GAK,PARK2,RPS23,MAPT,RPL14,LRRK2,TUBB,MYO1C,RPL23A,RPL10A,OPA1
1.34e-24	2916	112	68	0.607	0.023	GO:0044085	BP	cellular component biogenesis	general	DVL2,RPS20,RHOA,CDC42,PRKACA,HSP90AA1,GSK3B,TNPO1,ATRX,DNM1L,SCFD1,AGO1,SRPK1,HSP90AB1,ARHGEF7,TRADD,STUB1,TUBB4A,RPS16,PPP2R1A,DNM1,DVL1,PSMD11,YWHAE,HSPA8,MDN1,CSNK1A1,RPS15,MFN2,RGS2,RAB29,RAB32,AGO2,MYO1B,CHD1L,RAC1,EPRS,RIPK1,NEK1,IQGAP1,RPS2,RPS11,SNCA,MSN,SEC16A,RPS3,YWHAZ,BAG5,YWHAB,RAB8A,RPL13,TUBA1A,TK1,FADD,YWHAG,RPS27,GAK,PARK2,RPS23,MAPT,EIF4EBP1,RPL14,LRRK2,TUBB,MYO1C,RPL23A,RPL10A,…
1.56e-24	1737	112	55	0.491	0.032	GO:0034613	BP	cellular protein localization	protein metabolism - localisation	DVL2,LAMP2,RPS20,RHOA,NUP133,LRP6,CDC42,PRKACA,HSP90AA1,GSK3B,TNPO1,RAB10,ATRX,DNAJA1,DNM1L,HSP90AB1,RPS16,CDC37,DVL1,YWHAE,HSPA8,HSPA9,RPS15,MFN2,RAB29,RAB32,CSE1L,YWHAH,YWHAQ,RAC1,IQGAP1,RPS2,CLTC,AKT1,RPS11,SNAPIN,MSN,RPS3,DVL3,YWHAZ,YWHAB,RAB8A,RPL13,SLC25A6,YWHAG,RPS27,GAK,PARK2,RPS23,MAPT,RPL14,LRRK2,MYO1C,RPL23A,RPL10A
2.14e-24	1748	112	55	0.491	0.031	GO:0070727	BP	cellular macromolecule localization	protein metabolism - localisation	DVL2,LAMP2,RPS20,RHOA,NUP133,LRP6,CDC42,PRKACA,HSP90AA1,GSK3B,TNPO1,RAB10,ATRX,DNAJA1,DNM1L,HSP90AB1,RPS16,CDC37,DVL1,YWHAE,HSPA8,HSPA9,RPS15,MFN2,RAB29,RAB32,CSE1L,YWHAH,YWHAQ,RAC1,IQGAP1,RPS2,CLTC,AKT1,RPS11,SNAPIN,MSN,RPS3,DVL3,YWHAZ,YWHAB,RAB8A,RPL13,SLC25A6,YWHAG,RPS27,GAK,PARK2,RPS23,MAPT,RPL14,LRRK2,MYO1C,RPL23A,RPL10A
2.19e-22	5956	112	89	0.795	0.015	GO:0016043	BP	cellular component organization	intracellular organisation	DVL2,SLC25A5,LAMP2,VIM,RHOA,NUP133,LRP6,CDC42,PRKACA,MAP2K7,HSP90AA1,GSK3B,TNPO1,RAB10,ATRX,DNM1L,SCFD1,AGO1,SRPK1,HSP90AB1,NFATC2,ARFGAP1,ARHGEF7,TRADD,STUB1,TUBB4A,AKAP8,CDC37,PPP2R1A,DNM1,SH3GL2,DVL1,PSMD11,YWHAE,HSPA8,RAB5B,MDN1,CSNK1A1,RPS15,MFN2,RGS2,RAB29,RAB32,AGO2,YWHAH,MYO1B,MAP1B,CHD1L,YWHAQ,RAC1,EPRS,RIPK1,NEK1,PAK6,IQGAP1,CLTC,AKT1,SNAPIN,SNCA,MSN,SEC16A,RPS3,SLC25A4,DVL3,YWHAZ,PRDX3…
2.66e-22	2563	112	62	0.554	0.024	GO:0008104	BP	protein localization	protein metabolism - localisation	DVL2,SLC25A5,LAMP2,RPS20,RHOA,NUP133,LRP6,CDC42,PRKACA,HSP90AA1,GSK3B,TNPO1,RAB10,ATRX,DNAJA1,DNM1L,SCFD1,HSP90AB1,ARFGAP1,AKAP8,RPS16,CDC37,DVL1,YWHAE,HSPA8,RAB5B,HSPA9,RPS15,MFN2,RAB29,RAB32,CSE1L,YWHAH,YWHAQ,RAC1,IQGAP1,RPS2,CLTC,AKT1,RPS11,SNAPIN,MSN,SEC16A,RPS3,SLC25A4,DVL3,YWHAZ,YWHAB,RAB8A,RPL13,SLC25A6,YWHAG,RPS27,GAK,PARK2,RPS23,MAPT,RPL14,LRRK2,MYO1C,RPL23A,RPL10A
1.86e-21	905	112	40	0.357	0.044	GO:0033365	BP	protein localization to organelle	protein metabolism - localisation	LAMP2,RPS20,RHOA,NUP133,HSP90AA1,GSK3B,TNPO1,RAB10,ATRX,DNAJA1,DNM1L,HSP90AB1,RPS16,DVL1,YWHAE,HSPA8,RPS15,MFN2,RAB29,YWHAH,YWHAQ,RPS2,AKT1,RPS11,MSN,RPS3,YWHAZ,YWHAB,RPL13,SLC25A6,YWHAG,RPS27,GAK,PARK2,RPS23,MAPT,RPL14,LRRK2,RPL23A,RPL10A
6.35e-21	655	112	35	0.312	0.053	GO:0072594	BP	establishment of protein localization to organelle	protein metabolism - localisation	LAMP2,RPS20,RHOA,NUP133,HSP90AA1,GSK3B,TNPO1,RAB10,DNAJA1,HSP90AB1,RPS16,YWHAE,HSPA8,RPS15,MFN2,YWHAH,YWHAQ,RPS2,AKT1,RPS11,RPS3,YWHAZ,YWHAB,RPL13,SLC25A6,YWHAG,RPS27,GAK,PARK2,RPS23,MAPT,RPL14,LRRK2,RPL23A,RPL10A
1.56e-20	2864	112	63	0.562	0.022	GO:0033036	BP	macromolecule localization	protein metabolism - localisation	DVL2,SLC25A5,LAMP2,RPS20,RHOA,NUP133,LRP6,CDC42,PRKACA,HSP90AA1,GSK3B,TNPO1,RAB10,ATRX,DNAJA1,DNM1L,SCFD1,HSP90AB1,ARFGAP1,AKAP8,RPS16,CDC37,DVL1,YWHAE,MAP2K6,HSPA8,RAB5B,HSPA9,RPS15,MFN2,RAB29,RAB32,CSE1L,YWHAH,YWHAQ,RAC1,IQGAP1,RPS2,CLTC,AKT1,RPS11,SNAPIN,MSN,SEC16A,RPS3,SLC25A4,DVL3,YWHAZ,YWHAB,RAB8A,RPL13,SLC25A6,YWHAG,RPS27,GAK,PARK2,RPS23,MAPT,RPL14,LRRK2,MYO1C,RPL23A,RPL10A
5.72e-20	3599	112	69	0.616	0.019	GO:0006996	BP	organelle organization	intracellular organisation - organelle	SLC25A5,LAMP2,VIM,RHOA,NUP133,CDC42,PRKACA,MAP2K7,HSP90AA1,GSK3B,TNPO1,RAB10,ATRX,DNM1L,SCFD1,SRPK1,HSP90AB1,ARHGEF7,TUBB4A,AKAP8,CDC37,PPP2R1A,DNM1,DVL1,YWHAE,RAB5B,MDN1,CSNK1A1,RPS15,MFN2,RGS2,RAB29,RAB32,YWHAH,MYO1B,MAP1B,CHD1L,YWHAQ,RAC1,NEK1,PAK6,CLTC,AKT1,SNAPIN,SNCA,MSN,SEC16A,RPS3,SLC25A4,YWHAZ,PRDX3,BAG5,YWHAB,RAB8A,TUBA1A,TUBA1C,SLC25A6,YWHAG,RPS27,GAK,PARK2,MAPT,LRRK2,TUBB,MYO1C,RPL23A…
1.05e-19	2655	112	60	0.536	0.023	GO:0022607	BP	cellular component assembly	intracellular organisation	DVL2,RHOA,CDC42,PRKACA,HSP90AA1,GSK3B,TNPO1,ATRX,DNM1L,SCFD1,AGO1,SRPK1,HSP90AB1,ARHGEF7,TRADD,STUB1,TUBB4A,PPP2R1A,DNM1,DVL1,PSMD11,YWHAE,HSPA8,MDN1,CSNK1A1,RPS15,MFN2,RGS2,RAB29,RAB32,AGO2,MYO1B,CHD1L,RAC1,EPRS,RIPK1,NEK1,IQGAP1,SNCA,MSN,SEC16A,RPS3,YWHAZ,BAG5,YWHAB,RAB8A,TUBA1A,TK1,FADD,YWHAG,RPS27,GAK,PARK2,MAPT,EIF4EBP1,LRRK2,TUBB,MYO1C,RPL23A,OPA1
1.14e-19	513	112	31	0.277	0.06	GO:0072657	BP	protein localization to membrane	protein metabolism - localisation - membrane	RPS20,LRP6,HSP90AA1,RAB10,RPS16,DVL1,YWHAE,RPS15,RAB29,RAB32,YWHAH,YWHAQ,RAC1,RPS2,CLTC,AKT1,RPS11,RPS3,YWHAZ,YWHAB,RAB8A,RPL13,YWHAG,RPS27,GAK,PARK2,RPS23,RPL14,MYO1C,RPL23A,RPL10A
8.6e-19	1999	112	52	0.464	0.026	GO:0015833	BP	peptide transport	transport	SLC25A5,LAMP2,RPS20,RHOA,NUP133,CDC42,PRKACA,HSP90AA1,GSK3B,TNPO1,RAB10,DNAJA1,DNM1L,SCFD1,HSP90AB1,ARFGAP1,ARHGEF7,AKAP8,RPS16,CDC37,YWHAE,HSPA8,RAB5B,HSPA9,RPS15,MFN2,RAB29,CSE1L,YWHAH,YWHAQ,RPS2,CLTC,AKT1,RPS11,SNAPIN,SEC16A,RPS3,SLC25A4,YWHAZ,YWHAB,RAB8A,RPL13,SLC25A6,YWHAG,RPS27,PARK2,RPS23,RPL14,LRRK2,MYO1C,RPL23A,RPL10A
1.36e-18	2019	112	52	0.464	0.026	GO:0042886	BP	amide transport	transport	SLC25A5,LAMP2,RPS20,RHOA,NUP133,CDC42,PRKACA,HSP90AA1,GSK3B,TNPO1,RAB10,DNAJA1,DNM1L,SCFD1,HSP90AB1,ARFGAP1,ARHGEF7,AKAP8,RPS16,CDC37,YWHAE,HSPA8,RAB5B,HSPA9,RPS15,MFN2,RAB29,CSE1L,YWHAH,YWHAQ,RPS2,CLTC,AKT1,RPS11,SNAPIN,SEC16A,RPS3,SLC25A4,YWHAZ,YWHAB,RAB8A,RPL13,SLC25A6,YWHAG,RPS27,PARK2,RPS23,RPL14,LRRK2,MYO1C,RPL23A,RPL10A
1.52e-18	2114	112	53	0.473	0.025	GO:0045184	BP	establishment of protein localization	protein metabolism - localisation	SLC25A5,LAMP2,RPS20,RHOA,NUP133,CDC42,PRKACA,HSP90AA1,GSK3B,TNPO1,RAB10,DNAJA1,DNM1L,SCFD1,HSP90AB1,ARFGAP1,AKAP8,RPS16,CDC37,YWHAE,HSPA8,RAB5B,HSPA9,RPS15,MFN2,RAB29,CSE1L,YWHAH,YWHAQ,RPS2,CLTC,AKT1,RPS11,SNAPIN,SEC16A,RPS3,SLC25A4,YWHAZ,YWHAB,RAB8A,RPL13,SLC25A6,YWHAG,RPS27,GAK,PARK2,RPS23,MAPT,RPL14,LRRK2,MYO1C,RPL23A,RPL10A
1.83e-18	1159	112	41	0.366	0.035	GO:0006886	BP	intracellular protein transport	transport - intracellular	LAMP2,RPS20,RHOA,NUP133,CDC42,PRKACA,HSP90AA1,GSK3B,TNPO1,HSP90AB1,RPS16,CDC37,YWHAE,HSPA8,HSPA9,RPS15,MFN2,RAB29,CSE1L,YWHAH,YWHAQ,RPS2,CLTC,AKT1,RPS11,SNAPIN,RPS3,YWHAZ,YWHAB,RAB8A,RPL13,SLC25A6,YWHAG,RPS27,PARK2,RPS23,RPL14,LRRK2,MYO1C,RPL23A,RPL10A
2.78e-18	1962	112	51	0.455	0.026	GO:0015031	BP	protein transport	transport	SLC25A5,LAMP2,RPS20,RHOA,NUP133,CDC42,PRKACA,HSP90AA1,GSK3B,TNPO1,RAB10,DNAJA1,DNM1L,SCFD1,HSP90AB1,ARFGAP1,AKAP8,RPS16,CDC37,YWHAE,HSPA8,RAB5B,HSPA9,RPS15,MFN2,RAB29,CSE1L,YWHAH,YWHAQ,RPS2,CLTC,AKT1,RPS11,SNAPIN,SEC16A,RPS3,SLC25A4,YWHAZ,YWHAB,RAB8A,RPL13,SLC25A6,YWHAG,RPS27,PARK2,RPS23,RPL14,LRRK2,MYO1C,RPL23A,RPL10A
1.02e-17	2297	112	54	0.482	0.024	GO:0071705	BP	nitrogen compound transport	transport	SLC25A5,LAMP2,RPS20,RHOA,NUP133,CDC42,PRKACA,HSP90AA1,GSK3B,TNPO1,RAB10,DNAJA1,DNM1L,SCFD1,HSP90AB1,ARFGAP1,ARHGEF7,AKAP8,RPS16,CDC37,YWHAE,HSPA8,RAB5B,HSPA9,RPS15,MFN2,RAB29,CSE1L,YWHAH,YWHAQ,RIPK1,RPS2,CLTC,AKT1,RPS11,SNAPIN,SNCA,SEC16A,RPS3,SLC25A4,YWHAZ,YWHAB,RAB8A,RPL13,SLC25A6,YWHAG,RPS27,PARK2,RPS23,RPL14,LRRK2,MYO1C,RPL23A,RPL10A
1.67e-17	4739	112	75	0.67	0.016	GO:0048519	BP	negative regulation of biological process	general	DVL2,SLC25A5,RPS20,VIM,RHOA,NUP133,LRP6,CDC42,PRKACA,GSK3B,ATRX,DNAJA1,SCFD1,AGO1,SRPK1,HSP90AB1,NFATC2,ARHGEF7,TRADD,STUB1,AKAP8,RPS16,PPP2R1A,DNM1,SH3GL2,DVL1,PSMD11,YWHAE,MAP2K6,HSPA8,HSPA9,CSNK1A1,RPS15,MFN2,RGS2,RAB29,AGO2,YWHAH,MAP1B,YWHAQ,RAC1,EPRS,RIPK1,IQGAP1,RPS2,CLTC,AKT1,RPS11,SNAPIN,SNCA,RPS3,SLC25A4,LRRK1,DVL3,YWHAZ,PRDX3,BAG5,YWHAB,RPL13,FADD,YWHAG,MYO1D,RPS27,GAK,PARK2,RPS23,MAPT,…
5.37e-17	687	112	32	0.286	0.047	GO:0006605	BP	protein targeting	protein metabolism - localisation	LAMP2,RPS20,RHOA,NUP133,HSP90AA1,GSK3B,TNPO1,HSP90AB1,RPS16,CDC37,YWHAE,HSPA8,RPS15,MFN2,YWHAQ,RPS2,AKT1,RPS11,RPS3,YWHAZ,YWHAB,RPL13,SLC25A6,YWHAG,RPS27,PARK2,RPS23,RPL14,LRRK2,MYO1C,RPL23A,RPL10A
3.42e-16	2680	112	56	0.5	0.021	GO:0071702	BP	organic substance transport	transport	SLC25A5,LAMP2,RPS20,RHOA,NUP133,LRP6,CDC42,PRKACA,HSP90AA1,GSK3B,TNPO1,RAB10,DNAJA1,DNM1L,SCFD1,HSP90AB1,ARFGAP1,ARHGEF7,AKAP8,RPS16,CDC37,YWHAE,MAP2K6,HSPA8,RAB5B,HSPA9,RPS15,MFN2,RAB29,CSE1L,YWHAH,YWHAQ,RIPK1,RPS2,CLTC,AKT1,RPS11,SNAPIN,SNCA,SEC16A,RPS3,SLC25A4,YWHAZ,YWHAB,RAB8A,RPL13,SLC25A6,YWHAG,RPS27,PARK2,RPS23,RPL14,LRRK2,MYO1C,RPL23A,RPL10A
4.51e-16	4993	112	75	0.67	0.015	GO:0006810	BP	transport	transport	SLC25A5,LAMP2,RPS20,RHOA,NUP133,LRP6,CDC42,PRKACA,HSP90AA1,GSK3B,TNPO1,RAB10,DNAJA1,DNM1L,SCFD1,HSP90AB1,ARFGAP1,ARHGEF7,AKAP8,RPS16,CDC37,DNM1,SH3GL2,DVL1,PSMD11,YWHAE,MAP2K6,HSPA8,RAB5B,HSPA9,CSNK1A1,RPS15,MFN2,RAB29,RAB32,CSE1L,YWHAH,MYO1B,MAP1B,YWHAQ,RAC1,RIPK1,IQGAP1,RPS2,CLTC,AKT1,RPS11,SNAPIN,SNCA,MSN,SEC16A,RPS3,SLC25A4,YWHAZ,YWHAB,RAB8A,RPL13,TUBA1A,TUBA1C,SLC25A6,YWHAG,MYO1D,RPS27,GAK,P…
5.76e-16	1064	112	37	0.33	0.035	GO:0061024	BP	membrane organization	intracellular organisation - membrane	DVL2,SLC25A5,RHOA,NUP133,LRP6,HSP90AA1,GSK3B,RAB10,DNM1L,SCFD1,PPP2R1A,DNM1,SH3GL2,DVL1,YWHAE,HSPA8,RAB5B,MFN2,RAB32,YWHAH,YWHAQ,RAC1,CLTC,AKT1,SNAPIN,SNCA,SEC16A,SLC25A4,YWHAZ,YWHAB,RAB8A,SLC25A6,YWHAG,GAK,PARK2,MBP,OPA1
2.27e-15	5124	112	75	0.67	0.015	GO:0051234	BP	establishment of localization	protein metabolism - localisation	SLC25A5,LAMP2,RPS20,RHOA,NUP133,LRP6,CDC42,PRKACA,HSP90AA1,GSK3B,TNPO1,RAB10,DNAJA1,DNM1L,SCFD1,HSP90AB1,ARFGAP1,ARHGEF7,AKAP8,RPS16,CDC37,DNM1,SH3GL2,DVL1,PSMD11,YWHAE,MAP2K6,HSPA8,RAB5B,HSPA9,CSNK1A1,RPS15,MFN2,RAB29,RAB32,CSE1L,YWHAH,MYO1B,MAP1B,YWHAQ,RAC1,RIPK1,IQGAP1,RPS2,CLTC,AKT1,RPS11,SNAPIN,SNCA,MSN,SEC16A,RPS3,SLC25A4,YWHAZ,YWHAB,RAB8A,RPL13,TUBA1A,TUBA1C,SLC25A6,YWHAG,MYO1D,RPS27,GAK,P…
4.27e-15	1942	112	47	0.42	0.024	GO:0043933	BP	macromolecular complex subunit organization	protein metabolism - protein complex organisation	DVL2,NUP133,LRP6,CDC42,HSP90AA1,GSK3B,ATRX,DNM1L,SCFD1,AGO1,SRPK1,HSP90AB1,TRADD,STUB1,PPP2R1A,DNM1,SH3GL2,DVL1,PSMD11,HSPA8,MDN1,CSNK1A1,RPS15,RGS2,AGO2,CHD1L,RAC1,EPRS,RIPK1,SNCA,MSN,SEC16A,RPS3,DVL3,YWHAB,TK1,FADD,PPP1CA,RPS27,GAK,PARK2,MAPT,EIF4EBP1,LRRK2,MYO1C,RPL23A,OPA1
5.36e-15	378	112	24	0.214	0.063	GO:0090150	BP	establishment of protein localization to membrane	protein metabolism - localisation - membrane	RPS20,HSP90AA1,RAB10,RPS16,YWHAE,RPS15,YWHAH,YWHAQ,RPS2,AKT1,RPS11,RPS3,YWHAZ,YWHAB,RAB8A,RPL13,YWHAG,RPS27,GAK,RPS23,RPL14,MYO1C,RPL23A,RPL10A
9.27e-15	2262	112	50	0.446	0.022	GO:0051128	BP	regulation of cellular component organization	intracellular organisation	SLC25A5,VIM,RHOA,CDC42,PRKACA,MAP2K7,HSP90AA1,GSK3B,ATRX,DNM1L,SCFD1,NFATC2,ARFGAP1,ARHGEF7,STUB1,AKAP8,CDC37,PPP2R1A,SH3GL2,DVL1,YWHAE,HSPA8,RAB5B,CSNK1A1,MFN2,RGS2,RAB29,YWHAH,MAP1B,CHD1L,YWHAQ,RAC1,IQGAP1,CLTC,AKT1,SNAPIN,SNCA,MSN,RPS3,YWHAZ,BAG5,YWHAB,YWHAG,GAK,PARK2,MAPT,EIF4EBP1,LRRK2,MYO1C,OPA1
7.29e-14	6175	112	80	0.714	0.013	GO:0051179	BP	localization	protein metabolism - localisation	DVL2,SLC25A5,LAMP2,RPS20,RHOA,NUP133,LRP6,CDC42,PRKACA,HSP90AA1,GSK3B,TNPO1,RAB10,ATRX,DNAJA1,DNM1L,SCFD1,HSP90AB1,NFATC2,ARFGAP1,ARHGEF7,AKAP8,RPS16,CDC37,DNM1,SH3GL2,DVL1,PSMD11,YWHAE,MAP2K6,HSPA8,RAB5B,HSPA9,CSNK1A1,RPS15,MFN2,RAB29,RAB32,CSE1L,YWHAH,MYO1B,MAP1B,YWHAQ,RAC1,RIPK1,IQGAP1,RPS2,CLTC,AKT1,RPS11,SNAPIN,SNCA,MSN,SEC16A,RPS3,SLC25A4,DVL3,YWHAZ,YWHAB,RAB8A,RPL13,TUBA1A,TUBA1C,FADD,SLC2…
8.34e-14	755	112	30	0.268	0.04	GO:0016032	BP	viral process	physiology - virus	SLC25A5,RPS20,VIM,RHOA,NUP133,CDC42,TNPO1,SRPK1,HSP90AB1,RPS16,YWHAE,HSPA8,RPS15,RAB29,RAC1,RPS2,RPS11,SNAPIN,RPS3,SLC25A4,YWHAB,RPL13,FADD,SLC25A6,RPS27,PARK2,RPS23,RPL14,RPL23A,RPL10A
1.95e-13	1595	112	41	0.366	0.026	GO:1902589	BP	single-organism organelle organization	intracellular organisation	SLC25A5,VIM,RHOA,NUP133,CDC42,PRKACA,HSP90AA1,GSK3B,TNPO1,ATRX,DNM1L,TUBB4A,AKAP8,CDC37,PPP2R1A,DVL1,YWHAE,CSNK1A1,MFN2,RGS2,YWHAH,MYO1B,YWHAQ,RAC1,NEK1,SNAPIN,SNCA,RPS3,SLC25A4,YWHAZ,YWHAB,RAB8A,TUBA1A,SLC25A6,YWHAG,RPS27,PARK2,MAPT,TUBB,MYO1C,OPA1
3.89e-13	799	112	30	0.268	0.038	GO:0044403	BP	symbiosis, encompassing mutualism through parasitism	physiology - host	SLC25A5,RPS20,VIM,RHOA,NUP133,CDC42,TNPO1,SRPK1,HSP90AB1,RPS16,YWHAE,HSPA8,RPS15,RAB29,RAC1,RPS2,RPS11,SNAPIN,RPS3,SLC25A4,YWHAB,RPL13,FADD,SLC25A6,RPS27,PARK2,RPS23,RPL14,RPL23A,RPL10A
4.16e-13	801	112	30	0.268	0.037	GO:0044419	BP	interspecies interaction between organisms	physiology - host	SLC25A5,RPS20,VIM,RHOA,NUP133,CDC42,TNPO1,SRPK1,HSP90AB1,RPS16,YWHAE,HSPA8,RPS15,RAB29,RAC1,RPS2,RPS11,SNAPIN,RPS3,SLC25A4,YWHAB,RPL13,FADD,SLC25A6,RPS27,PARK2,RPS23,RPL14,RPL23A,RPL10A
6.09e-13	946	112	32	0.286	0.034	GO:0051338	BP	regulation of transferase activity	enzyme	DVL2,MAP2K3,RHOA,LRP6,CDC42,PRKACA,MAP2K7,HSP90AA1,GSK3B,DNAJA1,HSP90AB1,STUB1,CDC37,PPP2R1A,DVL1,PSMD11,MAP2K6,RGS2,RAC1,RIPK1,IQGAP1,RPS2,AKT1,SNCA,RPS3,DVL3,PRDX3,BAG5,YWHAG,PARK2,MAPT,LRRK2
6.45e-13	573	112	26	0.232	0.045	GO:0043068	BP	positive regulation of programmed cell death	cell death	CDC42,GSK3B,DNAJA1,DNM1L,ARHGEF7,TRADD,PPP2R1A,YWHAE,MAP2K6,YWHAH,YWHAQ,RAC1,RIPK1,AKT1,SNCA,RPS3,YWHAZ,YWHAB,FADD,YWHAG,PPP1CA,PARK2,MAPT,LRRK2,DAPK1,PRKDC
7.64e-13	373	112	22	0.196	0.059	GO:2001233	BP	regulation of apoptotic signaling pathway	cell death - signalling	SLC25A5,GSK3B,DNAJA1,DNM1L,TRADD,PPP2R1A,YWHAE,YWHAH,YWHAQ,RIPK1,AKT1,RPS3,YWHAZ,BAG5,YWHAB,FADD,YWHAG,PPP1CA,PARK2,LRRK2,DAPK1,OPA1
2.24e-12	1537	112	39	0.348	0.025	GO:0071822	BP	protein complex subunit organization	protein metabolism - protein complex organisation	DVL2,NUP133,LRP6,CDC42,HSP90AA1,GSK3B,DNM1L,SCFD1,TRADD,STUB1,PPP2R1A,DNM1,SH3GL2,DVL1,PSMD11,HSPA8,MDN1,CSNK1A1,RGS2,CHD1L,RAC1,EPRS,RIPK1,SNCA,MSN,SEC16A,RPS3,DVL3,YWHAB,TK1,FADD,PPP1CA,GAK,PARK2,MAPT,EIF4EBP1,LRRK2,MYO1C,OPA1
2.46e-12	606	112	26	0.232	0.043	GO:0010942	BP	positive regulation of cell death	cell death	CDC42,GSK3B,DNAJA1,DNM1L,ARHGEF7,TRADD,PPP2R1A,YWHAE,MAP2K6,YWHAH,YWHAQ,RAC1,RIPK1,AKT1,SNCA,RPS3,YWHAZ,YWHAB,FADD,YWHAG,PPP1CA,PARK2,MAPT,LRRK2,DAPK1,PRKDC
3.51e-12	2301	112	47	0.42	0.02	GO:0032268	BP	regulation of cellular protein metabolic process	metabolism	DVL2,MAP2K3,RHOA,LRP6,CDC42,PRKACA,MAP2K7,HSP90AA1,GSK3B,ATRX,DNAJA1,AGO1,HSP90AB1,TRADD,STUB1,AKAP8,CDC37,PPP2R1A,DVL1,PSMD11,YWHAE,MAP2K6,CSNK1A1,RGS2,AGO2,RAC1,EPRS,RIPK1,IQGAP1,AKT1,SNCA,MSN,RPS3,LRRK1,DVL3,PRDX3,BAG5,YWHAB,FADD,YWHAG,PPP1CA,PARK2,MAPT,EIF4EBP1,LRRK2,DAPK1,PRKDC
3.8e-12	106	112	14	0.125	0.132	GO:0007006	BP	mitochondrial membrane organization	intracellular organisation - organelle - mitochondria	SLC25A5,HSP90AA1,GSK3B,YWHAE,MFN2,YWHAH,YWHAQ,SNCA,SLC25A4,YWHAZ,YWHAB,SLC25A6,YWHAG,OPA1
4.69e-12	745	112	28	0.25	0.038	GO:0044802	BP	single-organism membrane organization	intracellular organisation	SLC25A5,NUP133,LRP6,HSP90AA1,GSK3B,RAB10,DNM1L,PPP2R1A,DNM1,DVL1,YWHAE,MFN2,YWHAH,YWHAQ,RAC1,CLTC,AKT1,SNAPIN,SNCA,SLC25A4,YWHAZ,YWHAB,RAB8A,SLC25A6,YWHAG,GAK,PARK2,OPA1
5.09e-12	567	112	25	0.223	0.044	GO:0043065	BP	positive regulation of apoptotic process	cell death - apoptosis	CDC42,GSK3B,DNAJA1,DNM1L,ARHGEF7,TRADD,PPP2R1A,YWHAE,MAP2K6,YWHAH,YWHAQ,RAC1,RIPK1,AKT1,SNCA,RPS3,YWHAZ,YWHAB,FADD,YWHAG,PPP1CA,PARK2,MAPT,DAPK1,PRKDC
6.01e-12	1944	112	43	0.384	0.022	GO:0044248	BP	cellular catabolic process	metabolism	LAMP2,RPS20,PRKACA,HSP90AA1,GSK3B,DNM1L,SCFD1,AGO1,HSP90AB1,STUB1,RPS16,CDC37,PPP2R1A,DVL1,PSMD11,HSPA8,CSNK1A1,RPS15,MFN2,AGO2,ECHS1,RIPK1,RPS2,CLTC,AKT1,RPS11,SNAPIN,SNCA,MSN,RPS3,PRDX3,BAG5,RPL13,PPP1CA,RPS27,PARK2,RPS23,MAPT,RPL14,LRRK2,DAPK1,RPL23A,RPL10A
8.31e-12	1687	112	40	0.357	0.024	GO:0065003	BP	macromolecular complex assembly	protein metabolism - protein complex organisation	DVL2,CDC42,HSP90AA1,GSK3B,ATRX,DNM1L,SCFD1,AGO1,SRPK1,HSP90AB1,TRADD,STUB1,PPP2R1A,DNM1,PSMD11,HSPA8,MDN1,CSNK1A1,RPS15,RGS2,AGO2,CHD1L,RAC1,EPRS,RIPK1,SNCA,MSN,SEC16A,RPS3,YWHAB,TK1,FADD,RPS27,PARK2,MAPT,EIF4EBP1,LRRK2,MYO1C,RPL23A,OPA1
1.05e-11	3008	112	53	0.473	0.018	GO:0010646	BP	regulation of cell communication	response to stimulus - signalling	DVL2,SLC25A5,MAP2K3,RHOA,LRP6,CDC42,PRKACA,MAP2K7,GSK3B,DNAJA1,DNM1L,AGO1,HSP90AB1,ARHGEF7,TRADD,STUB1,CDC37,PPP2R1A,DNM1,SH3GL2,DVL1,PSMD11,YWHAE,MAP2K6,CSNK1A1,MFN2,RGS2,RAB29,YWHAH,YWHAQ,RAC1,RIPK1,IQGAP1,AKT1,SNCA,RPS3,SLC25A4,LRRK1,DVL3,YWHAZ,BAG5,YWHAB,RAB8A,FADD,SLC25A6,YWHAG,PPP1CA,PARK2,MAPT,LRRK2,DAPK1,MYO1C,OPA1
1.21e-11	532	112	24	0.214	0.045	GO:0007005	BP	mitochondrion organization	intracellular organisation - organelle - mitochondria	SLC25A5,HSP90AA1,GSK3B,DNM1L,CDC37,DNM1,YWHAE,MFN2,RAB29,RAB32,YWHAH,YWHAQ,AKT1,SNCA,SLC25A4,YWHAZ,PRDX3,YWHAB,SLC25A6,YWHAG,PARK2,MAPT,LRRK2,OPA1
1.26e-11	1205	112	34	0.304	0.028	GO:0009057	BP	macromolecule catabolic process	metabolism	LAMP2,RPS20,CDC42,PRKACA,HSP90AA1,GSK3B,AGO1,HSP90AB1,STUB1,RPS16,PPP2R1A,DVL1,PSMD11,HSPA8,CSNK1A1,RPS15,AGO2,RIPK1,RPS2,AKT1,RPS11,SNCA,MSN,RPS3,BAG5,RPL13,PPP1CA,RPS27,PARK2,RPS23,RPL14,LRRK2,RPL23A,RPL10A
1.51e-11	2704	112	50	0.446	0.018	GO:0009966	BP	regulation of signal transduction	response to stimulus - signalling	DVL2,SLC25A5,MAP2K3,RHOA,LRP6,CDC42,PRKACA,MAP2K7,GSK3B,DNAJA1,DNM1L,AGO1,HSP90AB1,ARHGEF7,TRADD,STUB1,CDC37,PPP2R1A,DNM1,SH3GL2,DVL1,PSMD11,YWHAE,MAP2K6,CSNK1A1,MFN2,RGS2,RAB29,YWHAH,YWHAQ,RAC1,RIPK1,IQGAP1,AKT1,SNCA,RPS3,LRRK1,DVL3,YWHAZ,BAG5,YWHAB,FADD,YWHAG,PPP1CA,PARK2,MAPT,LRRK2,DAPK1,MYO1C,OPA1
1.8e-11	853	112	29	0.259	0.034	GO:0060341	BP	regulation of cellular localization	protein metabolism - localisation	SLC25A5,RHOA,CDC42,PRKACA,GSK3B,DNAJA1,SCFD1,HSP90AB1,DNM1,DVL1,YWHAE,RAB29,YWHAH,MAP1B,YWHAQ,IQGAP1,CLTC,AKT1,SNAPIN,SNCA,MSN,DVL3,YWHAZ,YWHAB,YWHAG,PARK2,MAPT,LRRK2,MYO1C
2.21e-11	3061	112	53	0.473	0.017	GO:0023051	BP	regulation of signaling	response to stimulus - signalling	DVL2,SLC25A5,MAP2K3,RHOA,LRP6,CDC42,PRKACA,MAP2K7,GSK3B,DNAJA1,DNM1L,AGO1,HSP90AB1,ARHGEF7,TRADD,STUB1,CDC37,PPP2R1A,DNM1,SH3GL2,DVL1,PSMD11,YWHAE,MAP2K6,CSNK1A1,MFN2,RGS2,RAB29,YWHAH,YWHAQ,RAC1,RIPK1,IQGAP1,AKT1,SNCA,RPS3,SLC25A4,LRRK1,DVL3,YWHAZ,BAG5,YWHAB,RAB8A,FADD,SLC25A6,YWHAG,PPP1CA,PARK2,MAPT,LRRK2,DAPK1,MYO1C,OPA1
3.35e-11	6314	112	77	0.688	0.012	GO:0019222	BP	regulation of metabolic process	metabolism	DVL2,RPS20,VIM,MAP2K3,RHOA,NUP133,LRP6,CDC42,PRKACA,MAP2K7,HSP90AA1,GSK3B,TNPO1,ATRX,DNAJA1,DNM1L,SCFD1,AGO1,SRPK1,HSP90AB1,NFATC2,TRADD,STUB1,AKAP8,RPS16,CDC37,PPP2R1A,SH3GL2,DVL1,PSMD11,YWHAE,MAP2K6,HSPA8,CSNK1A1,NCL,RPS15,MFN2,RGS2,RAB29,AGO2,YWHAH,YWHAQ,RAC1,EPRS,RIPK1,PAK6,IQGAP1,RPS2,CLTC,AKT1,RPS11,SNCA,MSN,RPS3,LRRK1,DVL3,YWHAZ,PRDX3,BAG5,YWHAB,RPL13,FADD,YWHAG,PPP1CA,MYO1D,RPS27,PARK2,RP…
5.07e-11	959	112	30	0.268	0.031	GO:0032880	BP	regulation of protein localization	protein metabolism - localisation	SLC25A5,RHOA,CDC42,PRKACA,GSK3B,DNAJA1,DNM1L,SCFD1,HSP90AB1,DVL1,YWHAE,HSPA8,RAB29,YWHAH,YWHAQ,IQGAP1,CLTC,AKT1,MSN,SLC25A4,DVL3,YWHAZ,YWHAB,RAB8A,SLC25A6,YWHAG,PARK2,MAPT,LRRK2,MYO1C
6.6e-11	2484	112	47	0.42	0.019	GO:0051246	BP	regulation of protein metabolic process	metabolism	DVL2,MAP2K3,RHOA,LRP6,CDC42,PRKACA,MAP2K7,HSP90AA1,GSK3B,ATRX,DNAJA1,AGO1,HSP90AB1,TRADD,STUB1,AKAP8,CDC37,PPP2R1A,DVL1,PSMD11,YWHAE,MAP2K6,CSNK1A1,RGS2,AGO2,RAC1,EPRS,RIPK1,IQGAP1,AKT1,SNCA,MSN,RPS3,LRRK1,DVL3,PRDX3,BAG5,YWHAB,FADD,YWHAG,PPP1CA,PARK2,MAPT,EIF4EBP1,LRRK2,DAPK1,PRKDC
9.46e-11	2301	112	45	0.402	0.02	GO:0009056	BP	catabolic process	metabolism	LAMP2,RPS20,CDC42,PRKACA,HSP90AA1,GSK3B,DNM1L,SCFD1,AGO1,HSP90AB1,STUB1,RPS16,CDC37,PPP2R1A,DVL1,PSMD11,HSPA8,CSNK1A1,RPS15,MFN2,AGO2,ECHS1,YWHAH,RIPK1,RPS2,CLTC,AKT1,RPS11,SNAPIN,SNCA,MSN,RPS3,PRDX3,BAG5,RPL13,PPP1CA,RPS27,PARK2,RPS23,MAPT,RPL14,LRRK2,DAPK1,RPL23A,RPL10A
1.23e-10	107	112	13	0.116	0.121	GO:0072599	BP	establishment of protein localization to endoplasmic reticulum	protein metabolism - localisation - ER	RPS20,RAB10,RPS16,RPS15,RPS2,RPS11,RPS3,RPL13,RPS27,RPS23,RPL14,RPL23A,RPL10A
1.42e-10	5851	112	73	0.652	0.012	GO:0060255	BP	regulation of macromolecule metabolic process	metabolism	DVL2,RPS20,VIM,MAP2K3,RHOA,NUP133,LRP6,CDC42,PRKACA,MAP2K7,HSP90AA1,GSK3B,TNPO1,ATRX,DNAJA1,AGO1,SRPK1,HSP90AB1,NFATC2,TRADD,STUB1,AKAP8,RPS16,CDC37,PPP2R1A,SH3GL2,DVL1,PSMD11,YWHAE,MAP2K6,HSPA8,CSNK1A1,NCL,RPS15,RGS2,RAB29,AGO2,YWHAH,YWHAQ,RAC1,EPRS,RIPK1,PAK6,IQGAP1,RPS2,CLTC,AKT1,RPS11,SNCA,MSN,RPS3,LRRK1,DVL3,YWHAZ,PRDX3,BAG5,YWHAB,RPL13,FADD,YWHAG,PPP1CA,RPS27,PARK2,RPS23,MAPT,EIF4EBP1,RPL14…
1.62e-10	1155	112	32	0.286	0.028	GO:0051130	BP	positive regulation of cellular component organization	intracellular organisation	RHOA,CDC42,MAP2K7,GSK3B,ATRX,DNM1L,NFATC2,ARHGEF7,STUB1,AKAP8,CDC37,DVL1,YWHAE,MFN2,RGS2,YWHAH,MAP1B,CHD1L,YWHAQ,RAC1,IQGAP1,AKT1,SNCA,MSN,RPS3,YWHAZ,YWHAB,YWHAG,PARK2,MAPT,MYO1C,OPA1
1.88e-10	935	112	29	0.259	0.031	GO:1902580	BP	single-organism cellular localization	general	RHOA,NUP133,LRP6,CDC42,HSP90AA1,GSK3B,TNPO1,RAB10,HSP90AB1,DNM1,SH3GL2,YWHAE,YWHAH,MAP1B,YWHAQ,RAC1,CLTC,AKT1,SNAPIN,SNCA,YWHAZ,YWHAB,RAB8A,YWHAG,GAK,PARK2,MAPT,LRRK2,OPA1
1.9e-10	1323	112	34	0.304	0.026	GO:0120036	BP	plasma membrane bounded cell projection organization	intracellular organisation - cell projections	VIM,RHOA,CDC42,PRKACA,HSP90AA1,GSK3B,TNPO1,RAB10,DNM1L,ARHGEF7,TUBB4A,PPP2R1A,SH3GL2,DVL1,YWHAE,RAB29,YWHAH,MAP1B,RAC1,NEK1,IQGAP1,AKT1,SNAPIN,BAG5,RAB8A,TUBA1A,YWHAG,GAK,PARK2,MAPT,LRRK2,TUBB,OPA1,TUBB3
2.21e-10	4887	112	66	0.589	0.014	GO:0044267	BP	cellular protein metabolic process	metabolism	DVL2,LAMP2,MATK,RPS20,MAP2K3,RHOA,NUP133,LRP6,CDC42,PRKACA,MAP2K7,HSP90AA1,GSK3B,ATRX,DNAJA1,AGO1,SRPK1,HSP90AB1,TRADD,STUB1,AKAP8,RPS16,CDC37,PPP2R1A,DVL1,PSMD11,YWHAE,MAP2K6,HSPA8,CSNK1A1,RPS15,RGS2,AGO2,RAC1,EPRS,RIPK1,NEK1,PAK6,IQGAP1,RPS2,AKT1,RPS11,SNCA,MSN,RPS3,LRRK1,DVL3,PRDX3,BAG5,YWHAB,RPL13,FADD,YWHAG,PPP1CA,RPS27,GAK,PARK2,RPS23,MAPT,EIF4EBP1,RPL14,LRRK2,DAPK1,RPL23A,RPL10A,PRKDC
2.89e-10	177	112	15	0.134	0.085	GO:2001235	BP	positive regulation of apoptotic signaling pathway	cell death - signalling	GSK3B,DNM1L,TRADD,PPP2R1A,YWHAE,YWHAH,YWHAQ,RIPK1,RPS3,YWHAZ,YWHAB,FADD,YWHAG,PPP1CA,PARK2
3.25e-10	1348	112	34	0.304	0.025	GO:0030030	BP	cell projection organization	intracellular organisation - cell projections	VIM,RHOA,CDC42,PRKACA,HSP90AA1,GSK3B,TNPO1,RAB10,DNM1L,ARHGEF7,TUBB4A,PPP2R1A,SH3GL2,DVL1,YWHAE,RAB29,YWHAH,MAP1B,RAC1,NEK1,IQGAP1,AKT1,SNAPIN,BAG5,RAB8A,TUBA1A,YWHAG,GAK,PARK2,MAPT,LRRK2,TUBB,OPA1,TUBB3
3.38e-10	1521	112	36	0.321	0.024	GO:0010647	BP	positive regulation of cell communication	response to stimulus - signalling	DVL2,MAP2K3,RHOA,LRP6,CDC42,MAP2K7,GSK3B,DNM1L,AGO1,HSP90AB1,ARHGEF7,TRADD,PPP2R1A,DVL1,PSMD11,YWHAE,MAP2K6,RAB29,YWHAH,YWHAQ,RAC1,RIPK1,IQGAP1,AKT1,SNCA,RPS3,LRRK1,DVL3,YWHAZ,YWHAB,FADD,YWHAG,PPP1CA,PARK2,LRRK2,MYO1C
3.95e-10	1529	112	36	0.321	0.024	GO:0023056	BP	positive regulation of signaling	response to stimulus - signalling	DVL2,MAP2K3,RHOA,LRP6,CDC42,MAP2K7,GSK3B,DNM1L,AGO1,HSP90AB1,ARHGEF7,TRADD,PPP2R1A,DVL1,PSMD11,YWHAE,MAP2K6,RAB29,YWHAH,YWHAQ,RAC1,RIPK1,IQGAP1,AKT1,SNCA,RPS3,LRRK1,DVL3,YWHAZ,YWHAB,FADD,YWHAG,PPP1CA,PARK2,LRRK2,MYO1C
4.17e-10	1804	112	39	0.348	0.022	GO:0006915	BP	apoptotic process	cell death - apoptosis	SLC25A5,LRP6,CDC42,MAP2K7,GSK3B,DNAJA1,DNM1L,HSP90AB1,ARHGEF7,TRADD,PPP2R1A,YWHAE,MAP2K6,HSPA9,MFN2,CSE1L,YWHAH,YWHAQ,RAC1,RIPK1,PAK6,AKT1,SNCA,RPS3,SLC25A4,YWHAZ,PRDX3,BAG5,YWHAB,FADD,SLC25A6,YWHAG,PPP1CA,PARK2,MAPT,LRRK2,DAPK1,OPA1,PRKDC
4.27e-10	966	112	29	0.259	0.03	GO:0044265	BP	cellular macromolecule catabolic process	metabolism	LAMP2,RPS20,PRKACA,GSK3B,AGO1,HSP90AB1,STUB1,RPS16,PPP2R1A,DVL1,PSMD11,CSNK1A1,RPS15,AGO2,RIPK1,RPS2,AKT1,RPS11,MSN,RPS3,BAG5,RPL13,RPS27,PARK2,RPS23,RPL14,LRRK2,RPL23A,RPL10A
4.48e-10	118	112	13	0.116	0.11	GO:0008637	BP	apoptotic mitochondrial changes	cell death - mitochondria	SLC25A5,GSK3B,DNM1L,YWHAE,YWHAH,YWHAQ,AKT1,SLC25A4,YWHAZ,YWHAB,YWHAG,PARK2,OPA1
4.53e-10	3650	112	56	0.5	0.015	GO:0048583	BP	regulation of response to stimulus	response to stimulus	DVL2,SLC25A5,MAP2K3,RHOA,NUP133,LRP6,CDC42,PRKACA,MAP2K7,HSP90AA1,GSK3B,DNAJA1,DNM1L,AGO1,HSP90AB1,NFATC2,ARHGEF7,TRADD,STUB1,CDC37,PPP2R1A,DNM1,SH3GL2,DVL1,PSMD11,YWHAE,MAP2K6,HSPA8,CSNK1A1,MFN2,RGS2,RAB29,YWHAH,YWHAQ,RAC1,RIPK1,IQGAP1,AKT1,SNCA,RPS3,LRRK1,DVL3,YWHAZ,BAG5,YWHAB,FADD,SLC25A6,YWHAG,PPP1CA,PARK2,MAPT,LRRK2,DAPK1,MYO1C,OPA1,PRKDC
5.19e-10	571	112	23	0.205	0.04	GO:1903827	BP	regulation of cellular protein localization	protein metabolism - localisation	RHOA,CDC42,PRKACA,GSK3B,DNAJA1,HSP90AB1,DVL1,YWHAE,RAB29,YWHAH,YWHAQ,IQGAP1,CLTC,AKT1,MSN,DVL3,YWHAZ,YWHAB,YWHAG,PARK2,MAPT,LRRK2,MYO1C
5.93e-10	1824	112	39	0.348	0.021	GO:0006468	BP	protein phosphorylation	protein metabolism - modification - phosphorylation	DVL2,MATK,MAP2K3,RHOA,LRP6,CDC42,PRKACA,MAP2K7,HSP90AA1,GSK3B,DNAJA1,SRPK1,HSP90AB1,AKAP8,CDC37,PPP2R1A,DVL1,PSMD11,YWHAE,MAP2K6,CSNK1A1,RGS2,RAC1,RIPK1,NEK1,PAK6,IQGAP1,AKT1,SNCA,RPS3,LRRK1,DVL3,YWHAB,YWHAG,GAK,PARK2,LRRK2,DAPK1,PRKDC
6.22e-10	576	112	23	0.205	0.04	GO:0097190	BP	apoptotic signaling pathway	cell death - signalling	SLC25A5,GSK3B,DNAJA1,DNM1L,TRADD,PPP2R1A,YWHAE,YWHAH,YWHAQ,RIPK1,AKT1,RPS3,YWHAZ,BAG5,YWHAB,FADD,YWHAG,PPP1CA,PARK2,LRRK2,DAPK1,OPA1,PRKDC
6.23e-10	121	112	13	0.116	0.107	GO:0000184	BP	nuclear-transcribed mRNA catabolic process, nonsense-mediated decay	RNA metabolism - stability	RPS20,RPS16,PPP2R1A,RPS15,RPS2,RPS11,RPS3,RPL13,RPS27,RPS23,RPL14,RPL23A,RPL10A
6.33e-10	2219	112	43	0.384	0.019	GO:0016310	BP	phosphorylation	enzyme - kinase	DVL2,MATK,MAP2K3,RHOA,LRP6,CDC42,PRKACA,MAP2K7,HSP90AA1,GSK3B,DNAJA1,SRPK1,HSP90AB1,AKAP8,CDC37,PPP2R1A,DVL1,PSMD11,YWHAE,MAP2K6,CSNK1A1,RGS2,RAC1,RIPK1,NEK1,PAK6,IQGAP1,AKT1,SNCA,RPS3,LRRK1,DVL3,YWHAZ,PRDX3,YWHAB,TK1,YWHAG,GAK,PARK2,MAPT,LRRK2,DAPK1,PRKDC
6.5e-10	225	112	16	0.143	0.071	GO:0010821	BP	regulation of mitochondrion organization	intracellular organisation - organelle - mitochondria	SLC25A5,GSK3B,DNM1L,CDC37,YWHAE,MFN2,YWHAH,YWHAQ,AKT1,YWHAZ,YWHAB,YWHAG,PARK2,MAPT,LRRK2,OPA1
6.51e-10	94	112	12	0.107	0.128	GO:0006614	BP	SRP-dependent cotranslational protein targeting to membrane	protein metabolism - localisation - membrane	RPS20,RPS16,RPS15,RPS2,RPS11,RPS3,RPL13,RPS27,RPS23,RPL14,RPL23A,RPL10A
7.35e-10	1387	112	34	0.304	0.025	GO:0009967	BP	positive regulation of signal transduction	response to stimulus - signalling	DVL2,MAP2K3,RHOA,LRP6,CDC42,MAP2K7,GSK3B,DNM1L,AGO1,HSP90AB1,TRADD,PPP2R1A,DVL1,PSMD11,YWHAE,MAP2K6,RAB29,YWHAH,YWHAQ,RAC1,RIPK1,IQGAP1,AKT1,RPS3,LRRK1,DVL3,YWHAZ,YWHAB,FADD,YWHAG,PPP1CA,PARK2,LRRK2,MYO1C
8.83e-10	1396	112	34	0.304	0.024	GO:0043067	BP	regulation of programmed cell death	cell death	SLC25A5,LRP6,CDC42,GSK3B,DNAJA1,DNM1L,HSP90AB1,ARHGEF7,TRADD,PPP2R1A,YWHAE,MAP2K6,HSPA9,YWHAH,YWHAQ,RAC1,RIPK1,AKT1,SNCA,RPS3,SLC25A4,YWHAZ,PRDX3,BAG5,YWHAB,FADD,YWHAG,PPP1CA,PARK2,MAPT,LRRK2,DAPK1,OPA1,PRKDC
8.86e-10	191	112	15	0.134	0.079	GO:0006413	BP	translational initiation	RNA metabolism - translation	RPS20,RPS16,RPS15,AGO2,RPS2,RPS11,RPS3,RPL13,PPP1CA,RPS27,RPS23,EIF4EBP1,RPL14,RPL23A,RPL10A
9.53e-10	782	112	26	0.232	0.033	GO:0043549	BP	regulation of kinase activity	enzyme - kinase	DVL2,MAP2K3,RHOA,LRP6,CDC42,PRKACA,MAP2K7,DNAJA1,HSP90AB1,CDC37,PPP2R1A,DVL1,MAP2K6,RGS2,RAC1,RIPK1,IQGAP1,AKT1,SNCA,RPS3,DVL3,PRDX3,YWHAG,PARK2,MAPT,LRRK2
9.57e-10	192	112	15	0.134	0.078	GO:0070585	BP	protein localization to mitochondrion	protein metabolism - localisation - mitochondria	HSP90AA1,DNAJA1,DNM1L,YWHAE,MFN2,YWHAH,YWHAQ,AKT1,YWHAZ,YWHAB,SLC25A6,YWHAG,PARK2,MAPT,LRRK2
1.07e-09	1492	112	35	0.312	0.023	GO:0010941	BP	regulation of cell death	cell death	SLC25A5,LRP6,CDC42,GSK3B,DNAJA1,DNM1L,HSP90AB1,ARHGEF7,TRADD,PPP2R1A,YWHAE,MAP2K6,HSPA9,RAB29,YWHAH,YWHAQ,RAC1,RIPK1,AKT1,SNCA,RPS3,SLC25A4,YWHAZ,PRDX3,BAG5,YWHAB,FADD,YWHAG,PPP1CA,PARK2,MAPT,LRRK2,DAPK1,OPA1,PRKDC
1.14e-09	2680	112	47	0.42	0.018	GO:0009892	BP	negative regulation of metabolic process	metabolism	RPS20,NUP133,LRP6,CDC42,GSK3B,ATRX,DNAJA1,SCFD1,AGO1,HSP90AB1,NFATC2,RPS16,PPP2R1A,DVL1,PSMD11,YWHAE,HSPA8,RPS15,RGS2,AGO2,YWHAQ,EPRS,IQGAP1,RPS2,CLTC,AKT1,RPS11,SNCA,RPS3,LRRK1,PRDX3,BAG5,YWHAB,RPL13,YWHAG,MYO1D,RPS27,PARK2,RPS23,MAPT,EIF4EBP1,RPL14,LRRK2,DAPK1,RPL23A,RPL10A,PRKDC
1.23e-09	4244	112	60	0.536	0.014	GO:0048523	BP	negative regulation of cellular process	general	DVL2,SLC25A5,VIM,RHOA,LRP6,CDC42,PRKACA,GSK3B,ATRX,DNAJA1,SCFD1,AGO1,HSP90AB1,NFATC2,ARHGEF7,TRADD,STUB1,PPP2R1A,DNM1,SH3GL2,DVL1,PSMD11,YWHAE,MAP2K6,HSPA8,HSPA9,CSNK1A1,MFN2,RGS2,RAB29,AGO2,YWHAH,YWHAQ,RAC1,EPRS,RIPK1,IQGAP1,CLTC,AKT1,SNAPIN,SNCA,RPS3,SLC25A4,LRRK1,DVL3,YWHAZ,PRDX3,BAG5,YWHAB,FADD,YWHAG,MYO1D,GAK,PARK2,MAPT,EIF4EBP1,LRRK2,DAPK1,OPA1,PRKDC
1.3e-09	128	112	13	0.116	0.102	GO:0070972	BP	protein localization to endoplasmic reticulum	protein metabolism - localisation - ER	RPS20,RAB10,RPS16,RPS15,RPS2,RPS11,RPS3,RPL13,RPS27,RPS23,RPL14,RPL23A,RPL10A
1.39e-09	100	112	12	0.107	0.12	GO:0006613	BP	cotranslational protein targeting to membrane	protein metabolism - localisation - membrane	RPS20,RPS16,RPS15,RPS2,RPS11,RPS3,RPL13,RPS27,RPS23,RPL14,RPL23A,RPL10A
1.47e-09	1782	112	38	0.339	0.021	GO:0051049	BP	regulation of transport	transport	SLC25A5,RHOA,NUP133,CDC42,PRKACA,GSK3B,DNAJA1,DNM1L,SCFD1,HSP90AB1,ARFGAP1,ARHGEF7,DNM1,SH3GL2,YWHAE,MAP2K6,HSPA8,RAB5B,RAB29,YWHAH,MAP1B,YWHAQ,RAC1,RIPK1,AKT1,SNAPIN,SNCA,MSN,SLC25A4,YWHAZ,YWHAB,RAB8A,SLC25A6,YWHAG,PARK2,LRRK2,DAPK1,MYO1C
1.53e-09	541	112	22	0.196	0.041	GO:0032386	BP	regulation of intracellular transport	transport - intracellular	SLC25A5,RHOA,CDC42,PRKACA,GSK3B,SCFD1,HSP90AB1,DNM1,YWHAE,RAB29,YWHAH,MAP1B,YWHAQ,SNAPIN,SNCA,MSN,YWHAZ,YWHAB,YWHAG,PARK2,LRRK2,MYO1C
1.54e-09	10663	112	98	0.875	0.009	GO:0044763	BP	single-organism cellular process	general	DVL2,SLC25A5,LAMP2,MATK,VIM,MAP2K3,RHOA,NUP133,LRP6,CDC42,PRKACA,MAP2K7,HSP90AA1,GSK3B,TNPO1,RAB10,ATRX,DNAJA1,DNM1L,SCFD1,MYL6,AGO1,SRPK1,HSP90AB1,NFATC2,MYL9,ARHGEF7,TRADD,STUB1,TUBB4A,AKAP8,CDC37,PPP2R1A,DNM1,SH3GL2,DVL1,PSMD11,YWHAE,MAP2K6,HSPA8,RAB5B,LDHB,HSPA9,CSNK1A1,RPS15,MFN2,RGS2,RAB29,RAB32,AGO2,CSE1L,ECHS1,YWHAH,MYO1B,MAP1B,YWHAQ,RAC1,EPRS,RIPK1,NEK1,PAK6,IQGAP1,CLTC,AKT1,RPS11,SNAPIN…
1.96e-09	6287	112	74	0.661	0.012	GO:0007154	BP	cell communication	response to stimulus - signalling	DVL2,SLC25A5,LAMP2,MATK,VIM,MAP2K3,RHOA,LRP6,CDC42,PRKACA,MAP2K7,HSP90AA1,GSK3B,RAB10,ATRX,DNAJA1,DNM1L,AGO1,SRPK1,HSP90AB1,NFATC2,ARFGAP1,ARHGEF7,TRADD,STUB1,AKAP8,CDC37,PPP2R1A,DNM1,SH3GL2,DVL1,PSMD11,YWHAE,MAP2K6,HSPA8,RAB5B,CSNK1A1,MFN2,RGS2,RAB29,RAB32,AGO2,YWHAH,YWHAQ,RAC1,RIPK1,NEK1,PAK6,IQGAP1,CLTC,AKT1,SNAPIN,SNCA,RPS3,SLC25A4,LRRK1,DVL3,YWHAZ,BAG5,YWHAB,RAB8A,FADD,SLC25A6,YWHAG,PPP1CA,P…
2e-09	103	112	12	0.107	0.117	GO:0045047	BP	protein targeting to ER	protein metabolism - localisation - ER	RPS20,RPS16,RPS15,RPS2,RPS11,RPS3,RPL13,RPS27,RPS23,RPL14,RPL23A,RPL10A
2.67e-09	2633	112	46	0.411	0.017	GO:0035556	BP	intracellular signal transduction	response to stimulus - signalling	DVL2,MAP2K3,RHOA,CDC42,PRKACA,MAP2K7,GSK3B,RAB10,ATRX,DNAJA1,DNM1L,AGO1,SRPK1,NFATC2,ARHGEF7,TRADD,PPP2R1A,DVL1,PSMD11,YWHAE,MAP2K6,RAB5B,MFN2,RGS2,RAB29,RAB32,AGO2,YWHAQ,RAC1,RIPK1,IQGAP1,AKT1,RPS3,LRRK1,DVL3,BAG5,YWHAB,RAB8A,FADD,PARK2,MAPT,EIF4EBP1,LRRK2,DAPK1,OPA1,PRKDC
2.67e-09	206	112	15	0.134	0.073	GO:0000956	BP	nuclear-transcribed mRNA catabolic process	RNA metabolism	RPS20,AGO1,RPS16,PPP2R1A,RPS15,AGO2,RPS2,RPS11,RPS3,RPL13,RPS27,RPS23,RPL14,RPL23A,RPL10A
3.37e-09	1927	112	39	0.348	0.02	GO:0012501	BP	programmed cell death	cell death	SLC25A5,LRP6,CDC42,MAP2K7,GSK3B,DNAJA1,DNM1L,HSP90AB1,ARHGEF7,TRADD,PPP2R1A,YWHAE,MAP2K6,HSPA9,MFN2,CSE1L,YWHAH,YWHAQ,RAC1,RIPK1,PAK6,AKT1,SNCA,RPS3,SLC25A4,YWHAZ,PRDX3,BAG5,YWHAB,FADD,SLC25A6,YWHAG,PPP1CA,PARK2,MAPT,LRRK2,DAPK1,OPA1,PRKDC
3.74e-09	1382	112	33	0.295	0.024	GO:0042981	BP	regulation of apoptotic process	cell death - apoptosis	SLC25A5,LRP6,CDC42,GSK3B,DNAJA1,DNM1L,HSP90AB1,ARHGEF7,TRADD,PPP2R1A,YWHAE,MAP2K6,HSPA9,YWHAH,YWHAQ,RAC1,RIPK1,AKT1,SNCA,RPS3,YWHAZ,PRDX3,BAG5,YWHAB,FADD,YWHAG,PPP1CA,PARK2,MAPT,LRRK2,DAPK1,OPA1,PRKDC
3.94e-09	2035	112	40	0.357	0.02	GO:0008219	BP	cell death	cell death	SLC25A5,LRP6,CDC42,MAP2K7,GSK3B,DNAJA1,DNM1L,HSP90AB1,ARHGEF7,TRADD,PPP2R1A,YWHAE,MAP2K6,HSPA9,MFN2,RAB29,CSE1L,YWHAH,YWHAQ,RAC1,RIPK1,PAK6,AKT1,SNCA,RPS3,SLC25A4,YWHAZ,PRDX3,BAG5,YWHAB,FADD,SLC25A6,YWHAG,PPP1CA,PARK2,MAPT,LRRK2,DAPK1,OPA1,PRKDC
4.54e-09	2456	112	44	0.393	0.018	GO:0032879	BP	regulation of localization	protein metabolism - localisation	SLC25A5,RHOA,NUP133,CDC42,PRKACA,GSK3B,DNAJA1,DNM1L,SCFD1,HSP90AB1,ARFGAP1,ARHGEF7,DNM1,SH3GL2,DVL1,YWHAE,MAP2K6,HSPA8,RAB5B,RAB29,YWHAH,MAP1B,YWHAQ,RAC1,RIPK1,IQGAP1,CLTC,AKT1,SNAPIN,SNCA,MSN,SLC25A4,DVL3,YWHAZ,YWHAB,RAB8A,FADD,SLC25A6,YWHAG,PARK2,MAPT,LRRK2,DAPK1,MYO1C
5.68e-09	2366	112	43	0.384	0.018	GO:0051704	BP	multi-organism process	general	SLC25A5,RPS20,VIM,MAP2K3,RHOA,NUP133,CDC42,PRKACA,MAP2K7,TNPO1,ATRX,DNAJA1,SRPK1,HSP90AB1,AKAP8,RPS16,PPP2R1A,DVL1,YWHAE,MAP2K6,HSPA8,RPS15,RGS2,RAB29,RAC1,RPS2,AKT1,RPS11,SNAPIN,SNCA,RPS3,SLC25A4,PRDX3,YWHAB,RPL13,FADD,SLC25A6,RPS27,PARK2,RPS23,RPL14,RPL23A,RPL10A
6.22e-09	6263	112	73	0.652	0.012	GO:0044700	BP	single organism signaling	response to stimulus - signalling	DVL2,SLC25A5,MATK,VIM,MAP2K3,RHOA,LRP6,CDC42,PRKACA,MAP2K7,HSP90AA1,GSK3B,RAB10,ATRX,DNAJA1,DNM1L,AGO1,SRPK1,HSP90AB1,NFATC2,ARFGAP1,ARHGEF7,TRADD,STUB1,AKAP8,CDC37,PPP2R1A,DNM1,SH3GL2,DVL1,PSMD11,YWHAE,MAP2K6,HSPA8,RAB5B,CSNK1A1,MFN2,RGS2,RAB29,RAB32,AGO2,YWHAH,YWHAQ,RAC1,RIPK1,NEK1,PAK6,IQGAP1,CLTC,AKT1,SNAPIN,SNCA,RPS3,SLC25A4,LRRK1,DVL3,YWHAZ,BAG5,YWHAB,RAB8A,FADD,SLC25A6,YWHAG,PPP1CA,PARK2,M…
6.91e-09	6275	112	73	0.652	0.012	GO:0023052	BP	signaling	response to stimulus - signalling	DVL2,SLC25A5,MATK,VIM,MAP2K3,RHOA,LRP6,CDC42,PRKACA,MAP2K7,HSP90AA1,GSK3B,RAB10,ATRX,DNAJA1,DNM1L,AGO1,SRPK1,HSP90AB1,NFATC2,ARFGAP1,ARHGEF7,TRADD,STUB1,AKAP8,CDC37,PPP2R1A,DNM1,SH3GL2,DVL1,PSMD11,YWHAE,MAP2K6,HSPA8,RAB5B,CSNK1A1,MFN2,RGS2,RAB29,RAB32,AGO2,YWHAH,YWHAQ,RAC1,RIPK1,NEK1,PAK6,IQGAP1,CLTC,AKT1,SNAPIN,SNCA,RPS3,SLC25A4,LRRK1,DVL3,YWHAZ,BAG5,YWHAB,RAB8A,FADD,SLC25A6,YWHAG,PPP1CA,PARK2,M…
6.93e-09	220	112	15	0.134	0.068	GO:0006402	BP	mRNA catabolic process	RNA metabolism	RPS20,AGO1,RPS16,PPP2R1A,RPS15,AGO2,RPS2,RPS11,RPS3,RPL13,RPS27,RPS23,RPL14,RPL23A,RPL10A
7.18e-09	1329	112	32	0.286	0.024	GO:0006461	BP	protein complex assembly	protein metabolism - protein complex organisation	DVL2,CDC42,HSP90AA1,GSK3B,DNM1L,SCFD1,TRADD,STUB1,PPP2R1A,DNM1,PSMD11,HSPA8,MDN1,CSNK1A1,RGS2,CHD1L,RAC1,EPRS,RIPK1,SNCA,MSN,SEC16A,RPS3,YWHAB,TK1,FADD,PARK2,MAPT,EIF4EBP1,LRRK2,MYO1C,OPA1
7.32e-09	1330	112	32	0.286	0.024	GO:0070271	BP	protein complex biogenesis	protein metabolism - protein complex organisation	DVL2,CDC42,HSP90AA1,GSK3B,DNM1L,SCFD1,TRADD,STUB1,PPP2R1A,DNM1,PSMD11,HSPA8,MDN1,CSNK1A1,RGS2,CHD1L,RAC1,EPRS,RIPK1,SNCA,MSN,SEC16A,RPS3,YWHAB,TK1,FADD,PARK2,MAPT,EIF4EBP1,LRRK2,MYO1C,OPA1
8.49e-09	590	112	22	0.196	0.037	GO:0051129	BP	negative regulation of cellular component organization	intracellular organisation	SLC25A5,VIM,RHOA,CDC42,GSK3B,ATRX,SCFD1,HSPA8,RAB29,YWHAH,RAC1,CLTC,AKT1,SNAPIN,SNCA,BAG5,GAK,PARK2,MAPT,EIF4EBP1,LRRK2,OPA1
1e-08	1097	112	29	0.259	0.026	GO:0009968	BP	negative regulation of signal transduction	response to stimulus - signalling	DVL2,SLC25A5,LRP6,CDC42,PRKACA,GSK3B,DNAJA1,ARHGEF7,TRADD,STUB1,PPP2R1A,DNM1,SH3GL2,DVL1,PSMD11,CSNK1A1,MFN2,RGS2,RIPK1,AKT1,SNCA,DVL3,BAG5,YWHAB,FADD,PARK2,LRRK2,DAPK1,OPA1
1.06e-08	1616	112	35	0.312	0.022	GO:0031399	BP	regulation of protein modification process	protein metabolism - modification	DVL2,MAP2K3,RHOA,LRP6,CDC42,PRKACA,MAP2K7,HSP90AA1,GSK3B,ATRX,DNAJA1,HSP90AB1,STUB1,AKAP8,CDC37,PPP2R1A,DVL1,PSMD11,YWHAE,MAP2K6,RGS2,RAC1,RIPK1,IQGAP1,AKT1,SNCA,RPS3,LRRK1,DVL3,BAG5,YWHAB,YWHAG,PARK2,LRRK2,PRKDC
1.3e-08	603	112	22	0.196	0.036	GO:0010638	BP	positive regulation of organelle organization	intracellular organisation - organelle	RHOA,MAP2K7,GSK3B,ATRX,DNM1L,AKAP8,CDC37,YWHAE,MFN2,RGS2,YWHAH,YWHAQ,RAC1,MSN,RPS3,YWHAZ,YWHAB,YWHAG,PARK2,MAPT,MYO1C,OPA1
1.34e-08	190	112	14	0.125	0.074	GO:0072655	BP	establishment of protein localization to mitochondrion	protein metabolism - localisation - mitochondria	HSP90AA1,DNAJA1,YWHAE,MFN2,YWHAH,YWHAQ,AKT1,YWHAZ,YWHAB,SLC25A6,YWHAG,PARK2,MAPT,LRRK2
1.36e-08	5307	112	66	0.589	0.012	GO:0048518	BP	positive regulation of biological process	general	DVL2,SLC25A5,MATK,VIM,MAP2K3,RHOA,LRP6,CDC42,PRKACA,MAP2K7,HSP90AA1,GSK3B,ATRX,DNAJA1,DNM1L,AGO1,SRPK1,HSP90AB1,NFATC2,ARHGEF7,TRADD,STUB1,AKAP8,CDC37,PPP2R1A,DNM1,DVL1,PSMD11,YWHAE,MAP2K6,HSPA8,CSNK1A1,NCL,MFN2,RGS2,RAB29,AGO2,YWHAH,MAP1B,CHD1L,YWHAQ,RAC1,RIPK1,IQGAP1,AKT1,SNAPIN,SNCA,MSN,RPS3,LRRK1,DVL3,YWHAZ,PRDX3,YWHAB,FADD,SLC25A6,YWHAG,PPP1CA,PARK2,MAPT,EIF4EBP1,LRRK2,DAPK1,MYO1C,OPA1,PRKDC
1.52e-08	811	112	25	0.223	0.031	GO:0070201	BP	regulation of establishment of protein localization	protein metabolism - localisation	SLC25A5,RHOA,CDC42,PRKACA,GSK3B,DNAJA1,DNM1L,SCFD1,HSP90AB1,YWHAE,HSPA8,RAB29,YWHAH,YWHAQ,AKT1,SLC25A4,YWHAZ,YWHAB,RAB8A,SLC25A6,YWHAG,PARK2,MAPT,LRRK2,MYO1C
1.85e-08	328	112	17	0.152	0.052	GO:0032388	BP	positive regulation of intracellular transport	transport - intracellular	RHOA,CDC42,PRKACA,GSK3B,HSP90AB1,DNM1,YWHAE,RAB29,YWHAH,YWHAQ,SNAPIN,MSN,YWHAZ,YWHAB,YWHAG,PARK2,MYO1C
1.86e-08	2451	112	43	0.384	0.018	GO:0010605	BP	negative regulation of macromolecule metabolic process	metabolism	RPS20,NUP133,LRP6,CDC42,GSK3B,ATRX,DNAJA1,AGO1,HSP90AB1,NFATC2,RPS16,PPP2R1A,DVL1,PSMD11,YWHAE,HSPA8,RPS15,RGS2,AGO2,YWHAQ,EPRS,RPS2,CLTC,AKT1,RPS11,SNCA,RPS3,LRRK1,PRDX3,BAG5,YWHAB,RPL13,YWHAG,RPS27,PARK2,RPS23,EIF4EBP1,RPL14,LRRK2,DAPK1,RPL23A,RPL10A,PRKDC
2.43e-08	71	112	10	0.089	0.141	GO:0046902	BP	regulation of mitochondrial membrane permeability	intracellular organisation - organelle - mitochondria	SLC25A5,GSK3B,YWHAE,YWHAH,YWHAQ,SLC25A4,YWHAZ,YWHAB,SLC25A6,YWHAG
2.46e-08	2054	112	39	0.348	0.019	GO:0048584	BP	positive regulation of response to stimulus	response to stimulus	DVL2,MAP2K3,RHOA,LRP6,CDC42,PRKACA,MAP2K7,HSP90AA1,GSK3B,DNM1L,AGO1,HSP90AB1,NFATC2,TRADD,PPP2R1A,DVL1,PSMD11,YWHAE,MAP2K6,RAB29,YWHAH,YWHAQ,RAC1,RIPK1,IQGAP1,AKT1,SNCA,RPS3,LRRK1,DVL3,YWHAZ,YWHAB,FADD,SLC25A6,YWHAG,PPP1CA,PARK2,LRRK2,MYO1C
2.54e-08	1574	112	34	0.304	0.022	GO:0019220	BP	regulation of phosphate metabolic process	metabolism	DVL2,MAP2K3,RHOA,LRP6,CDC42,PRKACA,MAP2K7,GSK3B,DNAJA1,DNM1L,HSP90AB1,AKAP8,CDC37,PPP2R1A,DVL1,YWHAE,MAP2K6,RGS2,RAC1,RIPK1,IQGAP1,AKT1,SNCA,RPS3,LRRK1,DVL3,PRDX3,YWHAB,YWHAG,MYO1D,PARK2,MAPT,LRRK2,PRKDC
2.73e-08	4681	112	61	0.545	0.013	GO:0048522	BP	positive regulation of cellular process	general	DVL2,SLC25A5,MATK,MAP2K3,RHOA,LRP6,CDC42,PRKACA,MAP2K7,HSP90AA1,GSK3B,ATRX,DNAJA1,DNM1L,AGO1,HSP90AB1,NFATC2,ARHGEF7,TRADD,STUB1,AKAP8,CDC37,PPP2R1A,DVL1,PSMD11,YWHAE,MAP2K6,HSPA8,CSNK1A1,NCL,MFN2,RGS2,RAB29,AGO2,YWHAH,MAP1B,CHD1L,YWHAQ,RAC1,RIPK1,IQGAP1,AKT1,SNCA,MSN,RPS3,LRRK1,DVL3,YWHAZ,PRDX3,YWHAB,FADD,YWHAG,PPP1CA,PARK2,MAPT,EIF4EBP1,LRRK2,DAPK1,MYO1C,OPA1,PRKDC
3.19e-08	1587	112	34	0.304	0.021	GO:0051174	BP	regulation of phosphorus metabolic process	metabolism	DVL2,MAP2K3,RHOA,LRP6,CDC42,PRKACA,MAP2K7,GSK3B,DNAJA1,DNM1L,HSP90AB1,AKAP8,CDC37,PPP2R1A,DVL1,YWHAE,MAP2K6,RGS2,RAC1,RIPK1,IQGAP1,AKT1,SNCA,RPS3,LRRK1,DVL3,PRDX3,YWHAB,YWHAG,MYO1D,PARK2,MAPT,LRRK2,PRKDC
3.3e-08	1152	112	29	0.259	0.025	GO:0033043	BP	regulation of organelle organization	intracellular organisation - organelle	SLC25A5,RHOA,CDC42,MAP2K7,GSK3B,ATRX,DNM1L,SCFD1,AKAP8,CDC37,YWHAE,MFN2,RGS2,YWHAH,YWHAQ,RAC1,CLTC,AKT1,SNCA,MSN,RPS3,YWHAZ,YWHAB,YWHAG,PARK2,MAPT,LRRK2,MYO1C,OPA1
3.33e-08	6938	112	76	0.679	0.011	GO:0051716	BP	cellular response to stimulus	response to stimulus	DVL2,SLC25A5,LAMP2,MATK,VIM,MAP2K3,RHOA,NUP133,LRP6,CDC42,PRKACA,MAP2K7,HSP90AA1,GSK3B,RAB10,ATRX,DNAJA1,DNM1L,AGO1,SRPK1,HSP90AB1,NFATC2,ARFGAP1,ARHGEF7,TRADD,STUB1,AKAP8,CDC37,PPP2R1A,DNM1,SH3GL2,DVL1,PSMD11,YWHAE,MAP2K6,HSPA8,RAB5B,CSNK1A1,NCL,MFN2,RGS2,RAB29,RAB32,AGO2,YWHAH,CHD1L,YWHAQ,RAC1,EPRS,RIPK1,NEK1,PAK6,IQGAP1,CLTC,AKT1,SNCA,MSN,RPS3,LRRK1,DVL3,YWHAZ,PRDX3,BAG5,YWHAB,RAB8A,FADD,YWHAG…
4.33e-08	250	112	15	0.134	0.06	GO:0006401	BP	RNA catabolic process	RNA metabolism	RPS20,AGO1,RPS16,PPP2R1A,RPS15,AGO2,RPS2,RPS11,RPS3,RPL13,RPS27,RPS23,RPL14,RPL23A,RPL10A
4.52e-08	1797	112	36	0.321	0.02	GO:0033554	BP	cellular response to stress	response to stimulus - stress	DVL2,LAMP2,NUP133,CDC42,PRKACA,MAP2K7,HSP90AA1,GSK3B,ATRX,DNAJA1,HSP90AB1,NFATC2,ARFGAP1,STUB1,CDC37,PSMD11,YWHAE,MAP2K6,HSPA8,MFN2,CHD1L,RIPK1,AKT1,SNCA,RPS3,DVL3,PRDX3,BAG5,PPP1CA,PARK2,MAPT,EIF4EBP1,LRRK2,DAPK1,OPA1,PRKDC
4.78e-08	5592	112	67	0.598	0.012	GO:0019538	BP	protein metabolic process	metabolism	DVL2,LAMP2,MATK,RPS20,MAP2K3,RHOA,NUP133,LRP6,CDC42,PRKACA,MAP2K7,HSP90AA1,GSK3B,ATRX,DNAJA1,AGO1,SRPK1,HSP90AB1,TRADD,STUB1,AKAP8,RPS16,CDC37,PPP2R1A,DVL1,PSMD11,YWHAE,MAP2K6,HSPA8,CSNK1A1,RPS15,RGS2,AGO2,RAC1,EPRS,RIPK1,NEK1,PAK6,IQGAP1,RPS2,AKT1,RPS11,SNAPIN,SNCA,MSN,RPS3,LRRK1,DVL3,PRDX3,BAG5,YWHAB,RPL13,FADD,YWHAG,PPP1CA,RPS27,GAK,PARK2,RPS23,MAPT,EIF4EBP1,RPL14,LRRK2,DAPK1,RPL23A,RPL10A,PRK…
4.91e-08	76	112	10	0.089	0.132	GO:0090559	BP	regulation of membrane permeability	intracellular organisation - membrane	SLC25A5,GSK3B,YWHAE,YWHAH,YWHAQ,SLC25A4,YWHAZ,YWHAB,SLC25A6,YWHAG
5.22e-08	786	112	24	0.214	0.031	GO:0006518	BP	peptide metabolic process	metabolism	LAMP2,RPS20,HSP90AA1,AGO1,RPS16,HSPA8,RPS15,RGS2,AGO2,EPRS,RPS2,AKT1,RPS11,SNCA,RPS3,RPL13,PPP1CA,RPS27,RPS23,EIF4EBP1,RPL14,DAPK1,RPL23A,RPL10A
5.86e-08	3104	112	48	0.429	0.015	GO:0006796	BP	phosphate-containing compound metabolic process	metabolism	DVL2,MATK,MAP2K3,RHOA,LRP6,CDC42,PRKACA,MAP2K7,HSP90AA1,GSK3B,DNAJA1,DNM1L,SRPK1,HSP90AB1,AKAP8,CDC37,PPP2R1A,DVL1,PSMD11,YWHAE,MAP2K6,HSPA8,LDHB,CSNK1A1,RGS2,RAC1,RIPK1,NEK1,PAK6,IQGAP1,AKT1,SNCA,RPS3,LRRK1,DVL3,YWHAZ,PRDX3,YWHAB,TK1,YWHAG,PPP1CA,MYO1D,GAK,PARK2,MAPT,LRRK2,DAPK1,PRKDC
6.2e-08	173	112	13	0.116	0.075	GO:0019083	BP	viral transcription	physiology - virus	RPS20,NUP133,RPS16,RPS15,RPS2,RPS11,RPS3,RPL13,RPS27,RPS23,RPL14,RPL23A,RPL10A
6.46e-08	409	112	18	0.161	0.044	GO:0010975	BP	regulation of neuron projection development	development - neuronal - axon	VIM,RHOA,GSK3B,DNM1L,DVL1,RAB29,YWHAH,MAP1B,RAC1,IQGAP1,AKT1,SNAPIN,BAG5,GAK,PARK2,MAPT,LRRK2,OPA1
6.65e-08	5778	112	68	0.607	0.012	GO:0007165	BP	signal transduction	response to stimulus - signalling	DVL2,SLC25A5,MATK,VIM,MAP2K3,RHOA,LRP6,CDC42,PRKACA,MAP2K7,HSP90AA1,GSK3B,RAB10,ATRX,DNAJA1,DNM1L,AGO1,SRPK1,HSP90AB1,NFATC2,ARFGAP1,ARHGEF7,TRADD,STUB1,AKAP8,CDC37,PPP2R1A,DNM1,SH3GL2,DVL1,PSMD11,YWHAE,MAP2K6,RAB5B,CSNK1A1,MFN2,RGS2,RAB29,RAB32,AGO2,YWHAH,YWHAQ,RAC1,RIPK1,NEK1,PAK6,IQGAP1,CLTC,AKT1,SNCA,RPS3,LRRK1,DVL3,YWHAZ,BAG5,YWHAB,RAB8A,FADD,YWHAG,PPP1CA,PARK2,MAPT,EIF4EBP1,LRRK2,DAPK1,MYO1…
6.68e-08	467	112	19	0.17	0.041	GO:0071900	BP	regulation of protein serine/threonine kinase activity	enzyme - kinase	DVL2,MAP2K3,RHOA,LRP6,MAP2K7,DNAJA1,HSP90AB1,CDC37,PPP2R1A,MAP2K6,RGS2,RIPK1,IQGAP1,AKT1,SNCA,RPS3,DVL3,YWHAG,LRRK2
6.83e-08	22	112	7	0.062	0.318	GO:1904886	BP	beta-catenin destruction complex disassembly	adhesion	DVL2,LRP6,GSK3B,DVL1,CSNK1A1,DVL3,PPP1CA
6.96e-08	1360	112	31	0.277	0.023	GO:0048585	BP	negative regulation of response to stimulus	response to stimulus	DVL2,SLC25A5,LRP6,CDC42,PRKACA,GSK3B,DNAJA1,ARHGEF7,TRADD,STUB1,PPP2R1A,DNM1,SH3GL2,DVL1,PSMD11,CSNK1A1,MFN2,RGS2,RIPK1,AKT1,SNCA,RPS3,DVL3,BAG5,YWHAB,FADD,PARK2,LRRK2,DAPK1,OPA1,PRKDC
8.83e-08	1200	112	29	0.259	0.024	GO:0010648	BP	negative regulation of cell communication	response to stimulus - signalling	DVL2,SLC25A5,LRP6,CDC42,PRKACA,GSK3B,DNAJA1,ARHGEF7,TRADD,STUB1,PPP2R1A,DNM1,SH3GL2,DVL1,PSMD11,CSNK1A1,MFN2,RGS2,RIPK1,AKT1,SNCA,DVL3,BAG5,YWHAB,FADD,PARK2,LRRK2,DAPK1,OPA1
9.56e-08	1204	112	29	0.259	0.024	GO:0023057	BP	negative regulation of signaling	response to stimulus - signalling	DVL2,SLC25A5,LRP6,CDC42,PRKACA,GSK3B,DNAJA1,ARHGEF7,TRADD,STUB1,PPP2R1A,DNM1,SH3GL2,DVL1,PSMD11,CSNK1A1,MFN2,RGS2,RIPK1,AKT1,SNCA,DVL3,BAG5,YWHAB,FADD,PARK2,LRRK2,DAPK1,OPA1
1.1e-07	542	112	20	0.179	0.037	GO:0120035	BP	regulation of plasma membrane bounded cell projection organization	intracellular organisation - cell projections	VIM,RHOA,CDC42,GSK3B,DNM1L,ARHGEF7,DVL1,RAB29,YWHAH,MAP1B,RAC1,IQGAP1,AKT1,SNAPIN,BAG5,GAK,PARK2,MAPT,LRRK2,OPA1
1.17e-07	2373	112	41	0.366	0.017	GO:0050790	BP	regulation of catalytic activity	enzyme	DVL2,MAP2K3,RHOA,LRP6,CDC42,PRKACA,MAP2K7,HSP90AA1,GSK3B,DNAJA1,DNM1L,HSP90AB1,ARFGAP1,ARHGEF7,TRADD,STUB1,CDC37,PPP2R1A,DVL1,PSMD11,YWHAE,MAP2K6,RGS2,RAC1,RIPK1,IQGAP1,RPS2,AKT1,SNCA,RPS3,DVL3,PRDX3,BAG5,YWHAB,FADD,YWHAG,MYO1D,PARK2,MAPT,LRRK2,DAPK1
1.28e-07	371	112	17	0.152	0.046	GO:1903829	BP	positive regulation of cellular protein localization	protein metabolism - localisation	RHOA,CDC42,PRKACA,GSK3B,HSP90AB1,YWHAE,RAB29,YWHAH,YWHAQ,IQGAP1,AKT1,MSN,YWHAZ,YWHAB,YWHAG,PARK2,MYO1C
1.35e-07	184	112	13	0.116	0.071	GO:0019080	BP	viral gene expression	physiology - virus	RPS20,NUP133,RPS16,RPS15,RPS2,RPS11,RPS3,RPL13,RPS27,RPS23,RPL14,RPL23A,RPL10A
1.47e-07	551	112	20	0.179	0.036	GO:0031344	BP	regulation of cell projection organization	intracellular organisation - cell projections	VIM,RHOA,CDC42,GSK3B,DNM1L,ARHGEF7,DVL1,RAB29,YWHAH,MAP1B,RAC1,IQGAP1,AKT1,SNAPIN,BAG5,GAK,PARK2,MAPT,LRRK2,OPA1
1.59e-07	3191	112	48	0.429	0.015	GO:0006793	BP	phosphorus metabolic process	metabolism	DVL2,MATK,MAP2K3,RHOA,LRP6,CDC42,PRKACA,MAP2K7,HSP90AA1,GSK3B,DNAJA1,DNM1L,SRPK1,HSP90AB1,AKAP8,CDC37,PPP2R1A,DVL1,PSMD11,YWHAE,MAP2K6,HSPA8,LDHB,CSNK1A1,RGS2,RAC1,RIPK1,NEK1,PAK6,IQGAP1,AKT1,SNCA,RPS3,LRRK1,DVL3,YWHAZ,PRDX3,YWHAB,TK1,YWHAG,PPP1CA,MYO1D,GAK,PARK2,MAPT,LRRK2,DAPK1,PRKDC
1.72e-07	621	112	21	0.188	0.034	GO:0031329	BP	regulation of cellular catabolic process	metabolism	PRKACA,GSK3B,DNM1L,SCFD1,HSP90AB1,STUB1,CDC37,DVL1,PSMD11,CSNK1A1,MFN2,AGO2,AKT1,SNCA,MSN,BAG5,PPP1CA,PARK2,MAPT,LRRK2,DAPK1
1.74e-07	1884	112	36	0.321	0.019	GO:1901575	BP	organic substance catabolic process	metabolism	LAMP2,RPS20,CDC42,PRKACA,HSP90AA1,GSK3B,AGO1,HSP90AB1,STUB1,RPS16,PPP2R1A,DVL1,PSMD11,HSPA8,CSNK1A1,RPS15,AGO2,ECHS1,YWHAH,RIPK1,RPS2,AKT1,RPS11,SNCA,MSN,RPS3,BAG5,RPL13,PPP1CA,RPS27,PARK2,RPS23,RPL14,LRRK2,RPL23A,RPL10A
2.15e-07	191	112	13	0.116	0.068	GO:0006612	BP	protein targeting to membrane	protein metabolism - localisation - membrane	RPS20,RPS16,RPS15,RPS2,RPS11,RPS3,RPL13,RPS27,RPS23,RPL14,MYO1C,RPL23A,RPL10A
2.19e-07	769	112	23	0.205	0.03	GO:0051960	BP	regulation of nervous system development	development - brain	DVL2,VIM,RHOA,PRKACA,GSK3B,DNM1L,DVL1,RAB29,YWHAH,MAP1B,RAC1,IQGAP1,AKT1,SNAPIN,SNCA,DVL3,BAG5,YWHAG,GAK,PARK2,MAPT,LRRK2,OPA1
2.42e-07	10923	112	96	0.857	0.009	GO:0050789	BP	regulation of biological process	general	DVL2,SLC25A5,MATK,RPS20,VIM,MAP2K3,RHOA,NUP133,LRP6,CDC42,PRKACA,MAP2K7,HSP90AA1,GSK3B,TNPO1,RAB10,ATRX,DNAJA1,DNM1L,SCFD1,AGO1,SRPK1,HSP90AB1,NFATC2,ARFGAP1,MYL9,ARHGEF7,TRADD,STUB1,AKAP8,RPS16,CDC37,PPP2R1A,DNM1,SH3GL2,DVL1,PSMD11,YWHAE,MAP2K6,HSPA8,RAB5B,HSPA9,CSNK1A1,NCL,RPS15,MFN2,RGS2,RAB29,RAB32,AGO2,YWHAH,MAP1B,CHD1L,YWHAQ,RAC1,EPRS,RIPK1,NEK1,PAK6,IQGAP1,RPS2,CLTC,AKT1,RPS11,SNAPIN,SNCA,…
2.59e-07	635	112	21	0.188	0.033	GO:0007017	BP	microtubule-based process	intracellular organisation - cytoskeleton	RHOA,CDC42,GSK3B,TNPO1,ATRX,TUBB4A,PPP2R1A,SH3GL2,DVL1,RGS2,MAP1B,CLTC,SNAPIN,SNCA,RPS3,TUBA1A,TUBA1C,MAPT,TUBB,OPA1,TUBB3
2.63e-07	1344	112	30	0.268	0.022	GO:0042325	BP	regulation of phosphorylation	enzyme - kinase	DVL2,MAP2K3,RHOA,LRP6,CDC42,PRKACA,MAP2K7,GSK3B,DNAJA1,HSP90AB1,AKAP8,CDC37,PPP2R1A,DVL1,MAP2K6,RGS2,RAC1,RIPK1,IQGAP1,AKT1,SNCA,RPS3,LRRK1,DVL3,PRDX3,YWHAG,PARK2,MAPT,LRRK2,PRKDC
2.81e-07	2889	112	45	0.402	0.016	GO:0065009	BP	regulation of molecular function	general	DVL2,MAP2K3,RHOA,LRP6,CDC42,PRKACA,MAP2K7,HSP90AA1,GSK3B,DNAJA1,DNM1L,HSP90AB1,ARFGAP1,ARHGEF7,TRADD,STUB1,CDC37,PPP2R1A,DVL1,PSMD11,YWHAE,MAP2K6,CSNK1A1,RGS2,YWHAH,RAC1,RIPK1,IQGAP1,RPS2,AKT1,SNAPIN,SNCA,RPS3,DVL3,PRDX3,BAG5,YWHAB,FADD,YWHAG,PPP1CA,MYO1D,PARK2,MAPT,LRRK2,DAPK1
3.22e-07	576	112	20	0.179	0.035	GO:0010256	BP	endomembrane system organization	intracellular organisation - membrane	NUP133,LRP6,CDC42,RAB10,ARHGEF7,PPP2R1A,DNM1,RAB5B,CSNK1A1,RAB29,RAC1,CLTC,AKT1,SEC16A,YWHAZ,BAG5,RAB8A,GAK,PARK2,LRRK2
3.35e-07	644	112	21	0.188	0.033	GO:0051347	BP	positive regulation of transferase activity	enzyme	DVL2,MAP2K3,RHOA,CDC42,PRKACA,MAP2K7,HSP90AA1,HSP90AB1,STUB1,PSMD11,MAP2K6,RAC1,RIPK1,IQGAP1,RPS2,AKT1,SNCA,RPS3,DVL3,MAPT,LRRK2
3.43e-07	578	112	20	0.179	0.035	GO:1905114	BP	cell surface receptor signaling pathway involved in cell-cell signaling	response to stimulus - signalling	DVL2,RHOA,LRP6,CDC42,GSK3B,AGO1,PPP2R1A,DVL1,PSMD11,CSNK1A1,AGO2,RAC1,CLTC,AKT1,SNCA,LRRK1,DVL3,PPP1CA,PARK2,LRRK2
3.48e-07	715	112	22	0.196	0.031	GO:0070925	BP	organelle assembly	intracellular organisation - organelle	RHOA,PRKACA,HSP90AA1,TNPO1,SCFD1,TUBB4A,PPP2R1A,YWHAE,MDN1,RPS15,MFN2,RAB32,NEK1,MSN,RPS3,RAB8A,TUBA1A,YWHAG,RPS27,LRRK2,TUBB,RPL23A
3.54e-07	940	112	25	0.223	0.027	GO:0043603	BP	cellular amide metabolic process	metabolism	LAMP2,RPS20,HSP90AA1,AGO1,RPS16,PPP2R1A,HSPA8,RPS15,RGS2,AGO2,EPRS,RPS2,AKT1,RPS11,SNCA,RPS3,RPL13,PPP1CA,RPS27,RPS23,EIF4EBP1,RPL14,DAPK1,RPL23A,RPL10A
3.8e-07	456	112	18	0.161	0.039	GO:0022613	BP	ribonucleoprotein complex biogenesis	RNA metabolism	RPS20,HSP90AA1,AGO1,SRPK1,HSP90AB1,RPS16,MDN1,RPS15,AGO2,RPS2,RPS11,RPS3,RPL13,RPS27,RPS23,RPL14,RPL23A,RPL10A
4.01e-07	1551	112	32	0.286	0.021	GO:0007267	BP	cell-cell signaling	response to stimulus - signalling	DVL2,SLC25A5,RHOA,LRP6,CDC42,PRKACA,GSK3B,AGO1,ARHGEF7,PPP2R1A,DNM1,DVL1,PSMD11,HSPA8,CSNK1A1,AGO2,YWHAH,RAC1,CLTC,AKT1,SNAPIN,SNCA,SLC25A4,LRRK1,DVL3,RAB8A,SLC25A6,YWHAG,PPP1CA,PARK2,LRRK2,MBP
4.09e-07	161	112	12	0.107	0.075	GO:0009408	BP	response to heat	response to stimulus	NUP133,PRKACA,MAP2K7,HSP90AA1,GSK3B,DNAJA1,HSP90AB1,YWHAE,HSPA8,AKT1,BAG5,MAPT
4.41e-07	724	112	22	0.196	0.03	GO:0045859	BP	regulation of protein kinase activity	enzyme - kinase	DVL2,MAP2K3,RHOA,LRP6,CDC42,PRKACA,MAP2K7,DNAJA1,HSP90AB1,CDC37,PPP2R1A,DVL1,MAP2K6,RGS2,RIPK1,IQGAP1,AKT1,SNCA,RPS3,DVL3,YWHAG,LRRK2
4.53e-07	8474	112	83	0.741	0.01	GO:0050896	BP	response to stimulus	response to stimulus	DVL2,SLC25A5,LAMP2,MATK,VIM,MAP2K3,RHOA,NUP133,LRP6,CDC42,PRKACA,MAP2K7,HSP90AA1,GSK3B,RAB10,ATRX,DNAJA1,DNM1L,SCFD1,AGO1,SRPK1,HSP90AB1,NFATC2,ARFGAP1,MYL9,ARHGEF7,TRADD,STUB1,AKAP8,CDC37,PPP2R1A,DNM1,SH3GL2,DVL1,PSMD11,YWHAE,MAP2K6,HSPA8,RAB5B,CSNK1A1,NCL,MFN2,RGS2,RAB29,RAB32,AGO2,YWHAH,CHD1L,YWHAQ,RAC1,EPRS,RIPK1,NEK1,PAK6,IQGAP1,CLTC,AKT1,SNCA,MSN,RPS3,LRRK1,DVL3,YWHAZ,PRDX3,BAG5,YWHAB,RAB8A…
5.53e-07	594	112	20	0.179	0.034	GO:0080135	BP	regulation of cellular response to stress	response to stimulus - stress	DVL2,NUP133,CDC42,MAP2K7,HSP90AA1,GSK3B,DNAJA1,HSP90AB1,YWHAE,HSPA8,RIPK1,AKT1,RPS3,DVL3,BAG5,PARK2,MAPT,LRRK2,OPA1,PRKDC
6.17e-07	1870	112	35	0.312	0.019	GO:0044093	BP	positive regulation of molecular function	general	DVL2,MAP2K3,RHOA,LRP6,CDC42,PRKACA,MAP2K7,HSP90AA1,GSK3B,DNAJA1,DNM1L,HSP90AB1,ARFGAP1,ARHGEF7,TRADD,STUB1,PSMD11,YWHAE,MAP2K6,RGS2,RAC1,RIPK1,IQGAP1,RPS2,AKT1,SNCA,RPS3,DVL3,PRDX3,YWHAB,FADD,PARK2,MAPT,LRRK2,DAPK1
6.2e-07	47	112	8	0.071	0.17	GO:1901028	BP	regulation of mitochondrial outer membrane permeabilization involved in apoptotic signaling pathway	cell death - mitochondria	SLC25A5,GSK3B,YWHAE,YWHAH,YWHAQ,YWHAZ,YWHAB,YWHAG
6.41e-07	471	112	18	0.161	0.038	GO:0016055	BP	Wnt signaling pathway	response to stimulus - signalling - Wnt	DVL2,RHOA,LRP6,CDC42,GSK3B,AGO1,PPP2R1A,DVL1,PSMD11,CSNK1A1,AGO2,RAC1,CLTC,LRRK1,DVL3,PPP1CA,PARK2,LRRK2
6.62e-07	1582	112	32	0.286	0.02	GO:0043085	BP	positive regulation of catalytic activity	enzyme	DVL2,MAP2K3,RHOA,CDC42,PRKACA,MAP2K7,HSP90AA1,GSK3B,DNAJA1,DNM1L,HSP90AB1,ARFGAP1,ARHGEF7,TRADD,STUB1,PSMD11,YWHAE,MAP2K6,RGS2,RAC1,RIPK1,IQGAP1,RPS2,AKT1,SNCA,RPS3,DVL3,YWHAB,FADD,MAPT,LRRK2,DAPK1
6.63e-07	472	112	18	0.161	0.038	GO:0198738	BP	cell-cell signaling by wnt	response to stimulus - signalling - Wnt	DVL2,RHOA,LRP6,CDC42,GSK3B,AGO1,PPP2R1A,DVL1,PSMD11,CSNK1A1,AGO2,RAC1,CLTC,LRRK1,DVL3,PPP1CA,PARK2,LRRK2
7.01e-07	742	112	22	0.196	0.03	GO:0009894	BP	regulation of catabolic process	metabolism	CDC42,PRKACA,GSK3B,DNM1L,SCFD1,HSP90AB1,STUB1,CDC37,DVL1,PSMD11,CSNK1A1,MFN2,AGO2,AKT1,SNCA,MSN,BAG5,PPP1CA,PARK2,MAPT,LRRK2,DAPK1
1.01e-06	2216	112	38	0.339	0.017	GO:0007399	BP	nervous system development	development - brain	DVL2,VIM,RHOA,NUP133,LRP6,CDC42,PRKACA,GSK3B,RAB10,ATRX,DNM1L,ARHGEF7,SH3GL2,DVL1,YWHAE,RAB29,YWHAH,MAP1B,YWHAQ,RAC1,IQGAP1,AKT1,SNAPIN,SNCA,SEC16A,DVL3,BAG5,RAB8A,YWHAG,MYO1D,GAK,PARK2,MAPT,LRRK2,MBP,OPA1,PRKDC,TUBB3
1.01e-06	174	112	12	0.107	0.069	GO:0010822	BP	positive regulation of mitochondrion organization	intracellular organisation - organelle - mitochondria	GSK3B,DNM1L,CDC37,YWHAE,MFN2,YWHAH,YWHAQ,YWHAZ,YWHAB,YWHAG,PARK2,OPA1
1.07e-06	175	112	12	0.107	0.069	GO:0022406	BP	membrane docking	intracellular organisation - membrane	PRKACA,HSP90AA1,RAB10,SCFD1,TUBB4A,PPP2R1A,YWHAE,MSN,RAB8A,TUBA1A,YWHAG,TUBB
1.16e-06	1249	112	28	0.25	0.022	GO:0001932	BP	regulation of protein phosphorylation	protein metabolism - modification - phosphorylation	DVL2,MAP2K3,RHOA,LRP6,CDC42,PRKACA,MAP2K7,GSK3B,DNAJA1,HSP90AB1,AKAP8,CDC37,PPP2R1A,DVL1,MAP2K6,RGS2,RAC1,RIPK1,IQGAP1,AKT1,SNCA,RPS3,LRRK1,DVL3,YWHAG,PARK2,LRRK2,PRKDC
1.19e-06	4408	112	56	0.5	0.013	GO:0010468	BP	regulation of gene expression	RNA metabolism - gene expression	DVL2,RPS20,VIM,MAP2K3,NUP133,LRP6,CDC42,PRKACA,GSK3B,TNPO1,ATRX,AGO1,SRPK1,NFATC2,TRADD,AKAP8,RPS16,CDC37,PPP2R1A,DVL1,PSMD11,MAP2K6,HSPA8,NCL,RPS15,RGS2,AGO2,YWHAH,YWHAQ,EPRS,RIPK1,PAK6,RPS2,AKT1,RPS11,SNCA,MSN,RPS3,DVL3,YWHAZ,PRDX3,YWHAB,RPL13,FADD,PPP1CA,RPS27,PARK2,RPS23,EIF4EBP1,RPL14,LRRK2,DAPK1,MYO1C,RPL23A,RPL10A,PRKDC
1.31e-06	3636	112	50	0.446	0.014	GO:0006950	BP	response to stress	response to stimulus - stress	DVL2,LAMP2,MATK,MAP2K3,RHOA,NUP133,CDC42,PRKACA,MAP2K7,HSP90AA1,GSK3B,ATRX,DNAJA1,DNM1L,SCFD1,SRPK1,HSP90AB1,NFATC2,ARFGAP1,MYL9,STUB1,AKAP8,CDC37,PSMD11,YWHAE,MAP2K6,HSPA8,MFN2,CHD1L,RAC1,EPRS,RIPK1,AKT1,SNCA,RPS3,DVL3,YWHAZ,PRDX3,BAG5,FADD,SLC25A6,PPP1CA,PARK2,MAPT,EIF4EBP1,LRRK2,TUBB,DAPK1,OPA1,PRKDC
1.31e-06	624	112	20	0.179	0.032	GO:0006412	BP	translation	RNA metabolism - translation	RPS20,AGO1,RPS16,RPS15,RGS2,AGO2,EPRS,RPS2,AKT1,RPS11,RPS3,RPL13,PPP1CA,RPS27,RPS23,EIF4EBP1,RPL14,DAPK1,RPL23A,RPL10A
1.32e-06	557	112	19	0.17	0.034	GO:0045664	BP	regulation of neuron differentiation	development - neuronal	VIM,RHOA,GSK3B,DNM1L,DVL1,RAB29,YWHAH,MAP1B,RAC1,IQGAP1,AKT1,SNAPIN,BAG5,YWHAG,GAK,PARK2,MAPT,LRRK2,OPA1
1.53e-06	2248	112	38	0.339	0.017	GO:0050793	BP	regulation of developmental process	development	DVL2,VIM,RHOA,LRP6,CDC42,PRKACA,GSK3B,DNM1L,HSP90AB1,NFATC2,ARHGEF7,TRADD,PPP2R1A,DVL1,PSMD11,HSPA9,CSNK1A1,RAB29,YWHAH,MAP1B,RAC1,RIPK1,IQGAP1,CLTC,AKT1,SNAPIN,SNCA,MSN,DVL3,BAG5,FADD,YWHAG,GAK,PARK2,MAPT,LRRK2,OPA1,PRKDC
1.7e-06	6642	112	71	0.634	0.011	GO:1901564	BP	organonitrogen compound metabolic process	metabolism	DVL2,LAMP2,MATK,RPS20,MAP2K3,RHOA,NUP133,LRP6,CDC42,PRKACA,MAP2K7,HSP90AA1,GSK3B,ATRX,DNAJA1,DNM1L,AGO1,SRPK1,HSP90AB1,TRADD,STUB1,AKAP8,RPS16,CDC37,PPP2R1A,DVL1,PSMD11,YWHAE,MAP2K6,HSPA8,LDHB,CSNK1A1,RPS15,RGS2,AGO2,RAC1,EPRS,RIPK1,NEK1,PAK6,IQGAP1,RPS2,CLTC,AKT1,RPS11,SNAPIN,SNCA,MSN,RPS3,LRRK1,DVL3,PRDX3,BAG5,YWHAB,RPL13,TK1,FADD,YWHAG,PPP1CA,RPS27,GAK,PARK2,RPS23,MAPT,EIF4EBP1,RPL14,LRRK2,DAP…
1.98e-06	3428	112	48	0.429	0.014	GO:0065008	BP	regulation of biological quality	general	SLC25A5,LAMP2,RHOA,LRP6,CDC42,PRKACA,MAP2K7,HSP90AA1,GSK3B,TNPO1,ATRX,HSP90AB1,MYL9,ARHGEF7,STUB1,CDC37,DVL1,PSMD11,YWHAE,HSPA8,HSPA9,CSNK1A1,MFN2,RGS2,YWHAH,MAP1B,YWHAQ,RAC1,AKT1,SNAPIN,SNCA,MSN,SLC25A4,LRRK1,DVL3,YWHAZ,PRDX3,YWHAB,RAB8A,FADD,SLC25A6,YWHAG,PPP1CA,PARK2,MAPT,LRRK2,MYO1C,PRKDC
2.2e-06	2838	112	43	0.384	0.015	GO:0010033	BP	response to organic substance	response to stimulus	RHOA,LRP6,PRKACA,MAP2K7,HSP90AA1,GSK3B,RAB10,ATRX,DNAJA1,DNM1L,AGO1,HSP90AB1,ARFGAP1,TRADD,STUB1,AKAP8,CDC37,PPP2R1A,SH3GL2,PSMD11,MAP2K6,HSPA8,NCL,MFN2,AGO2,YWHAH,EPRS,RIPK1,IQGAP1,AKT1,SNCA,MSN,PRDX3,RAB8A,FADD,YWHAG,PARK2,EIF4EBP1,LRRK2,DAPK1,MYO1C,RPL10A,PRKDC
2.21e-06	789	112	22	0.196	0.028	GO:0060284	BP	regulation of cell development	development	VIM,RHOA,CDC42,GSK3B,DNM1L,ARHGEF7,PPP2R1A,DVL1,RAB29,YWHAH,MAP1B,RAC1,IQGAP1,AKT1,SNAPIN,BAG5,YWHAG,GAK,PARK2,MAPT,LRRK2,OPA1
2.31e-06	55	112	8	0.071	0.145	GO:0097345	BP	mitochondrial outer membrane permeabilization	intracellular organisation - organelle - mitochondria	SLC25A5,GSK3B,YWHAE,YWHAH,YWHAQ,YWHAZ,YWHAB,YWHAG
2.32e-06	791	112	22	0.196	0.028	GO:0044087	BP	regulation of cellular component biogenesis	general	RHOA,CDC42,PRKACA,HSP90AA1,GSK3B,DNM1L,SCFD1,STUB1,HSPA8,RGS2,CHD1L,RAC1,IQGAP1,SNCA,MSN,RPS3,BAG5,PARK2,MAPT,EIF4EBP1,LRRK2,MYO1C
2.41e-06	449	112	17	0.152	0.038	GO:0006914	BP	autophagy	waste disposal - autophagy	LAMP2,PRKACA,HSP90AA1,GSK3B,DNM1L,SCFD1,CDC37,HSPA8,MFN2,CLTC,AKT1,SNAPIN,SNCA,PARK2,MAPT,LRRK2,DAPK1
2.51e-06	648	112	20	0.179	0.031	GO:0043043	BP	peptide biosynthetic process	metabolism	RPS20,AGO1,RPS16,RPS15,RGS2,AGO2,EPRS,RPS2,AKT1,RPS11,RPS3,RPL13,PPP1CA,RPS27,RPS23,EIF4EBP1,RPL14,DAPK1,RPL23A,RPL10A
2.54e-06	872	112	23	0.205	0.026	GO:0031175	BP	neuron projection development	development - neuronal - axon	VIM,RHOA,CDC42,GSK3B,RAB10,DNM1L,SH3GL2,DVL1,RAB29,YWHAH,MAP1B,RAC1,IQGAP1,AKT1,SNAPIN,BAG5,RAB8A,GAK,PARK2,MAPT,LRRK2,OPA1,TUBB3
2.68e-06	56	112	8	0.071	0.143	GO:1902110	BP	positive regulation of mitochondrial membrane permeability involved in apoptotic process	cell death - mitochondria	SLC25A5,GSK3B,YWHAE,YWHAH,YWHAQ,YWHAZ,YWHAB,YWHAG
2.68e-06	56	112	8	0.071	0.143	GO:1902686	BP	mitochondrial outer membrane permeabilization involved in programmed cell death	cell death - mitochondria	SLC25A5,GSK3B,YWHAE,YWHAH,YWHAQ,YWHAZ,YWHAB,YWHAG
2.89e-06	1392	112	29	0.259	0.021	GO:0032270	BP	positive regulation of cellular protein metabolic process	metabolism	DVL2,MAP2K3,RHOA,CDC42,PRKACA,MAP2K7,GSK3B,HSP90AB1,TRADD,STUB1,AKAP8,DVL1,PSMD11,MAP2K6,CSNK1A1,RAC1,RIPK1,IQGAP1,AKT1,SNCA,MSN,RPS3,LRRK1,DVL3,FADD,PARK2,MAPT,LRRK2,DAPK1
3.09e-06	11521	112	97	0.866	0.008	GO:0065007	BP	biological regulation	general	DVL2,SLC25A5,LAMP2,MATK,RPS20,VIM,MAP2K3,RHOA,NUP133,LRP6,CDC42,PRKACA,MAP2K7,HSP90AA1,GSK3B,TNPO1,RAB10,ATRX,DNAJA1,DNM1L,SCFD1,AGO1,SRPK1,HSP90AB1,NFATC2,ARFGAP1,MYL9,ARHGEF7,TRADD,STUB1,AKAP8,RPS16,CDC37,PPP2R1A,DNM1,SH3GL2,DVL1,PSMD11,YWHAE,MAP2K6,HSPA8,RAB5B,HSPA9,CSNK1A1,NCL,RPS15,MFN2,RGS2,RAB29,RAB32,AGO2,YWHAH,MAP1B,CHD1L,YWHAQ,RAC1,EPRS,RIPK1,NEK1,PAK6,IQGAP1,RPS2,CLTC,AKT1,RPS11,SNAPIN…
3.48e-06	289	112	14	0.125	0.048	GO:0016072	BP	rRNA metabolic process	RNA metabolism	RPS20,RPS16,MDN1,NCL,RPS15,RPS2,RPS11,RPS3,RPL13,RPS27,RPS23,RPL14,RPL23A,RPL10A
3.51e-06	15390	112	111	0.991	0.007	GO:0009987	BP	cellular process	general	DVL2,SLC25A5,LAMP2,MATK,RPS20,VIM,MAP2K3,RHOA,NUP133,LRP6,CDC42,PRKACA,MAP2K7,HSP90AA1,GSK3B,TNPO1,RAB10,ATRX,DNAJA1,DNM1L,SCFD1,MYL6,AGO1,SRPK1,HSP90AB1,NFATC2,ARFGAP1,MYL9,ARHGEF7,TRADD,STUB1,TUBB4A,AKAP8,RPS16,CDC37,PPP2R1A,DNM1,SH3GL2,DVL1,PSMD11,YWHAE,MAP2K6,HSPA8,RAB5B,LDHB,MDN1,HSPA9,CSNK1A1,NCL,RPS15,MFN2,RGS2,RAB29,RAB32,AGO2,CSE1L,ECHS1,YWHAH,MYO1B,MAP1B,CHD1L,YWHAQ,RAC1,EPRS,RIPK1,NEK1…
3.58e-06	58	112	8	0.071	0.138	GO:0035794	BP	positive regulation of mitochondrial membrane permeability	intracellular organisation - organelle - mitochondria	SLC25A5,GSK3B,YWHAE,YWHAH,YWHAQ,YWHAZ,YWHAB,YWHAG
4.12e-06	59	112	8	0.071	0.136	GO:1905710	BP	positive regulation of membrane permeability	intracellular organisation - membrane	SLC25A5,GSK3B,YWHAE,YWHAH,YWHAQ,YWHAZ,YWHAB,YWHAG
4.18e-06	3256	112	46	0.411	0.014	GO:1902578	BP	single-organism localization	general	SLC25A5,LAMP2,RHOA,NUP133,LRP6,CDC42,PRKACA,HSP90AA1,GSK3B,TNPO1,RAB10,DNM1L,SCFD1,HSP90AB1,ARHGEF7,DNM1,SH3GL2,DVL1,PSMD11,YWHAE,MAP2K6,HSPA8,RAB5B,CSNK1A1,YWHAH,MAP1B,YWHAQ,RAC1,IQGAP1,CLTC,AKT1,SNAPIN,SNCA,SLC25A4,YWHAZ,YWHAB,RAB8A,SLC25A6,YWHAG,GAK,PARK2,MAPT,LRRK2,TUBB,MYO1C,OPA1
4.35e-06	294	112	14	0.125	0.048	GO:0006839	BP	mitochondrial transport	transport - intracellular - mitochondria	SLC25A5,HSP90AA1,GSK3B,YWHAE,MFN2,YWHAH,YWHAQ,SLC25A4,YWHAZ,YWHAB,SLC25A6,YWHAG,PARK2,LRRK2
5.42e-06	61	112	8	0.071	0.131	GO:1902108	BP	regulation of mitochondrial membrane permeability involved in apoptotic process	cell death - mitochondria	SLC25A5,GSK3B,YWHAE,YWHAH,YWHAQ,YWHAZ,YWHAB,YWHAG
5.67e-06	39	112	7	0.062	0.179	GO:1901030	BP	positive regulation of mitochondrial outer membrane permeabilization involved in apoptotic signaling pathway	cell death - mitochondria	GSK3B,YWHAE,YWHAH,YWHAQ,YWHAZ,YWHAB,YWHAG
5.89e-06	993	112	24	0.214	0.024	GO:0032269	BP	negative regulation of cellular protein metabolic process	metabolism	LRP6,DNAJA1,AGO1,HSP90AB1,PPP2R1A,DVL1,PSMD11,YWHAE,RGS2,AGO2,EPRS,AKT1,SNCA,RPS3,LRRK1,PRDX3,BAG5,YWHAB,YWHAG,PARK2,EIF4EBP1,LRRK2,DAPK1,PRKDC
6.78e-06	3061	112	44	0.393	0.014	GO:0009893	BP	positive regulation of metabolic process	metabolism	DVL2,VIM,MAP2K3,RHOA,LRP6,CDC42,PRKACA,MAP2K7,HSP90AA1,GSK3B,ATRX,AGO1,HSP90AB1,NFATC2,TRADD,STUB1,AKAP8,CDC37,DVL1,PSMD11,MAP2K6,HSPA8,CSNK1A1,NCL,MFN2,RAB29,AGO2,YWHAH,RAC1,RIPK1,IQGAP1,AKT1,SNCA,MSN,RPS3,LRRK1,DVL3,FADD,PARK2,MAPT,LRRK2,DAPK1,MYO1C,PRKDC
7.14e-06	361	112	15	0.134	0.042	GO:0045862	BP	positive regulation of proteolysis	metabolism	GSK3B,TRADD,STUB1,DVL1,PSMD11,CSNK1A1,RIPK1,AKT1,SNCA,RPS3,FADD,PARK2,MAPT,LRRK2,DAPK1
7.22e-06	2830	112	42	0.375	0.015	GO:0010604	BP	positive regulation of macromolecule metabolic process	metabolism	DVL2,VIM,MAP2K3,RHOA,LRP6,CDC42,PRKACA,MAP2K7,HSP90AA1,GSK3B,ATRX,AGO1,HSP90AB1,NFATC2,TRADD,STUB1,AKAP8,DVL1,PSMD11,MAP2K6,HSPA8,CSNK1A1,NCL,RAB29,AGO2,YWHAH,RAC1,RIPK1,IQGAP1,AKT1,SNCA,MSN,RPS3,LRRK1,DVL3,FADD,PARK2,MAPT,LRRK2,DAPK1,MYO1C,PRKDC
7.5e-06	550	112	18	0.161	0.033	GO:0045936	BP	negative regulation of phosphate metabolic process	metabolism	LRP6,DNAJA1,PPP2R1A,DVL1,YWHAE,RGS2,IQGAP1,AKT1,SNCA,LRRK1,PRDX3,YWHAB,YWHAG,MYO1D,PARK2,MAPT,LRRK2,PRKDC
7.72e-06	551	112	18	0.161	0.033	GO:0010563	BP	negative regulation of phosphorus metabolic process	metabolism	LRP6,DNAJA1,PPP2R1A,DVL1,YWHAE,RGS2,IQGAP1,AKT1,SNCA,LRRK1,PRDX3,YWHAB,YWHAG,MYO1D,PARK2,MAPT,LRRK2,PRKDC
8.09e-06	4088	112	52	0.464	0.013	GO:0042221	BP	response to chemical	response to stimulus	RHOA,LRP6,PRKACA,MAP2K7,HSP90AA1,GSK3B,RAB10,ATRX,DNAJA1,DNM1L,SCFD1,AGO1,HSP90AB1,NFATC2,ARFGAP1,TRADD,STUB1,AKAP8,CDC37,PPP2R1A,SH3GL2,DVL1,PSMD11,MAP2K6,HSPA8,NCL,MFN2,AGO2,YWHAH,RAC1,EPRS,RIPK1,IQGAP1,AKT1,SNCA,MSN,RPS3,DVL3,PRDX3,BAG5,RAB8A,FADD,YWHAG,PARK2,EIF4EBP1,LRRK2,DAPK1,MYO1C,MBP,RPL10A,PRKDC,TUBB3
8.21e-06	2842	112	42	0.375	0.015	GO:0031325	BP	positive regulation of cellular metabolic process	metabolism	DVL2,MAP2K3,RHOA,LRP6,CDC42,PRKACA,MAP2K7,HSP90AA1,GSK3B,ATRX,AGO1,HSP90AB1,NFATC2,TRADD,STUB1,AKAP8,CDC37,DVL1,PSMD11,MAP2K6,HSPA8,CSNK1A1,NCL,MFN2,RAB29,AGO2,YWHAH,RAC1,RIPK1,IQGAP1,AKT1,SNCA,MSN,RPS3,LRRK1,DVL3,FADD,PARK2,MAPT,LRRK2,DAPK1,PRKDC
8.23e-06	257	112	13	0.116	0.051	GO:0006364	BP	rRNA processing	RNA metabolism	RPS20,RPS16,MDN1,RPS15,RPS2,RPS11,RPS3,RPL13,RPS27,RPS23,RPL14,RPL23A,RPL10A
9.74e-06	129	112	10	0.089	0.078	GO:1903747	BP	regulation of establishment of protein localization to mitochondrion	protein metabolism - localisation - mitochondria	DNAJA1,YWHAE,YWHAH,YWHAQ,YWHAZ,YWHAB,YWHAG,PARK2,MAPT,LRRK2
9.81e-06	5800	112	64	0.571	0.011	GO:0044767	BP	single-organism developmental process	development	DVL2,MATK,VIM,RHOA,NUP133,LRP6,CDC42,PRKACA,GSK3B,RAB10,ATRX,DNM1L,SCFD1,MYL6,SRPK1,HSP90AB1,NFATC2,ARHGEF7,TRADD,PPP2R1A,SH3GL2,DVL1,PSMD11,YWHAE,HSPA9,CSNK1A1,NCL,RPS15,MFN2,RGS2,RAB29,RAB32,AGO2,YWHAH,MAP1B,YWHAQ,RAC1,RIPK1,IQGAP1,CLTC,AKT1,RPS11,SNAPIN,SNCA,MSN,SEC16A,LRRK1,DVL3,PRDX3,BAG5,RAB8A,FADD,YWHAG,PPP1CA,MYO1D,GAK,PARK2,MAPT,EIF4EBP1,LRRK2,MBP,OPA1,PRKDC,TUBB3
1.01e-05	703	112	20	0.179	0.028	GO:0030162	BP	regulation of proteolysis	protein metabolism	PRKACA,GSK3B,HSP90AB1,TRADD,STUB1,DVL1,PSMD11,YWHAE,CSNK1A1,RIPK1,AKT1,SNCA,RPS3,PRDX3,BAG5,FADD,PARK2,MAPT,LRRK2,DAPK1
1.03e-05	371	112	15	0.134	0.04	GO:0043254	BP	regulation of protein complex assembly	protein metabolism - protein complex organisation	CDC42,HSP90AA1,GSK3B,DNM1L,STUB1,HSPA8,RGS2,CHD1L,RAC1,SNCA,MSN,RPS3,MAPT,EIF4EBP1,MYO1C
1.11e-05	96	112	9	0.08	0.094	GO:0030901	BP	midbrain development	development - brain	RHOA,LRP6,CDC42,YWHAE,YWHAH,YWHAQ,RAC1,SEC16A,MBP
1.11e-05	96	112	9	0.08	0.094	GO:0097711	BP	ciliary basal body docking	intracellular organisation	PRKACA,HSP90AA1,TUBB4A,PPP2R1A,YWHAE,RAB8A,TUBA1A,YWHAG,TUBB
1.11e-05	373	112	15	0.134	0.04	GO:0034655	BP	nucleobase-containing compound catabolic process	metabolism	RPS20,AGO1,RPS16,PPP2R1A,RPS15,AGO2,RPS2,RPS11,RPS3,RPL13,RPS27,RPS23,RPL14,RPL23A,RPL10A
1.18e-05	499	112	17	0.152	0.034	GO:0051640	BP	organelle localization	intracellular organisation - organelle	CDC42,DNM1L,SCFD1,DNM1,SH3GL2,RPS15,MFN2,MAP1B,SNAPIN,SNCA,SEC16A,YWHAZ,GAK,PARK2,MAPT,LRRK2,OPA1
1.21e-05	1678	112	31	0.277	0.018	GO:0007049	BP	cell cycle	cell cycle	RHOA,NUP133,LRP6,CDC42,PRKACA,HSP90AA1,GSK3B,ATRX,TUBB4A,AKAP8,CDC37,PPP2R1A,PSMD11,YWHAE,MAP2K6,HSPA8,CSNK1A1,RGS2,NEK1,CLTC,AKT1,RPS3,RAB8A,TUBA1A,YWHAG,PPP1CA,RPS27,GAK,EIF4EBP1,TUBB,PRKDC
1.28e-05	1486	112	29	0.259	0.02	GO:0051247	BP	positive regulation of protein metabolic process	metabolism	DVL2,MAP2K3,RHOA,CDC42,PRKACA,MAP2K7,GSK3B,HSP90AB1,TRADD,STUB1,AKAP8,DVL1,PSMD11,MAP2K6,CSNK1A1,RAC1,RIPK1,IQGAP1,AKT1,SNCA,MSN,RPS3,LRRK1,DVL3,FADD,PARK2,MAPT,LRRK2,DAPK1
1.33e-05	503	112	17	0.152	0.034	GO:0033674	BP	positive regulation of kinase activity	enzyme - kinase	DVL2,MAP2K3,RHOA,CDC42,PRKACA,MAP2K7,HSP90AB1,MAP2K6,RAC1,RIPK1,IQGAP1,AKT1,SNCA,RPS3,DVL3,MAPT,LRRK2
1.38e-05	44	112	7	0.062	0.159	GO:0021762	BP	substantia nigra development	development - brain	RHOA,CDC42,YWHAE,YWHAH,YWHAQ,SEC16A,MBP
1.41e-05	134	112	10	0.089	0.075	GO:0001738	BP	morphogenesis of a polarized epithelium	development - polarity	DVL2,RHOA,CDC42,RAB10,DVL1,PSMD11,RAC1,CLTC,MSN,DVL3
1.61e-05	222	112	12	0.107	0.054	GO:0031647	BP	regulation of protein stability	protein metabolism - protein stability	LAMP2,CDC42,HSP90AA1,HSP90AB1,STUB1,CDC37,DVL1,HSPA8,SNCA,DVL3,PARK2,PRKDC
1.62e-05	723	112	20	0.179	0.028	GO:0043604	BP	amide biosynthetic process	metabolism	RPS20,AGO1,RPS16,RPS15,RGS2,AGO2,EPRS,RPS2,AKT1,RPS11,RPS3,RPL13,PPP1CA,RPS27,RPS23,EIF4EBP1,RPL14,DAPK1,RPL23A,RPL10A
1.69e-05	223	112	12	0.107	0.054	GO:0009266	BP	response to temperature stimulus	response to stimulus	NUP133,PRKACA,MAP2K7,HSP90AA1,GSK3B,DNAJA1,HSP90AB1,YWHAE,HSPA8,AKT1,BAG5,MAPT
1.71e-05	1907	112	33	0.295	0.017	GO:0048468	BP	cell development	development	VIM,RHOA,CDC42,PRKACA,GSK3B,RAB10,ATRX,DNM1L,SRPK1,NFATC2,ARHGEF7,PPP2R1A,SH3GL2,DVL1,RAB29,YWHAH,MAP1B,RAC1,IQGAP1,AKT1,SNAPIN,MSN,LRRK1,BAG5,RAB8A,YWHAG,GAK,PARK2,MAPT,LRRK2,OPA1,PRKDC,TUBB3
1.87e-05	1709	112	31	0.277	0.018	GO:2000026	BP	regulation of multicellular organismal development	development	DVL2,VIM,RHOA,LRP6,CDC42,PRKACA,GSK3B,DNM1L,TRADD,DVL1,PSMD11,HSPA9,RAB29,YWHAH,MAP1B,RAC1,RIPK1,IQGAP1,CLTC,AKT1,SNAPIN,SNCA,DVL3,BAG5,FADD,YWHAG,GAK,PARK2,MAPT,LRRK2,OPA1
1.88e-05	5887	112	64	0.571	0.011	GO:0032502	BP	developmental process	development	DVL2,MATK,VIM,RHOA,NUP133,LRP6,CDC42,PRKACA,GSK3B,RAB10,ATRX,DNM1L,SCFD1,MYL6,SRPK1,HSP90AB1,NFATC2,ARHGEF7,TRADD,PPP2R1A,SH3GL2,DVL1,PSMD11,YWHAE,HSPA9,CSNK1A1,NCL,RPS15,MFN2,RGS2,RAB29,RAB32,AGO2,YWHAH,MAP1B,YWHAQ,RAC1,RIPK1,IQGAP1,CLTC,AKT1,RPS11,SNAPIN,SNCA,MSN,SEC16A,LRRK1,DVL3,PRDX3,BAG5,RAB8A,FADD,YWHAG,PPP1CA,MYO1D,GAK,PARK2,MAPT,EIF4EBP1,LRRK2,MBP,OPA1,PRKDC,TUBB3
1.92e-05	2688	112	40	0.357	0.015	GO:0070887	BP	cellular response to chemical stimulus	response to stimulus	RHOA,LRP6,PRKACA,GSK3B,RAB10,ATRX,DNAJA1,DNM1L,AGO1,HSP90AB1,ARFGAP1,TRADD,STUB1,AKAP8,CDC37,SH3GL2,PSMD11,MAP2K6,NCL,AGO2,YWHAH,RAC1,EPRS,RIPK1,IQGAP1,AKT1,SNCA,MSN,RPS3,PRDX3,BAG5,RAB8A,FADD,YWHAG,PARK2,EIF4EBP1,LRRK2,DAPK1,MYO1C,PRKDC
1.95e-05	1056	112	24	0.214	0.023	GO:0051248	BP	negative regulation of protein metabolic process	metabolism	LRP6,DNAJA1,AGO1,HSP90AB1,PPP2R1A,DVL1,PSMD11,YWHAE,RGS2,AGO2,EPRS,AKT1,SNCA,RPS3,LRRK1,PRDX3,BAG5,YWHAB,YWHAG,PARK2,EIF4EBP1,LRRK2,DAPK1,PRKDC
1.95e-05	1917	112	33	0.295	0.017	GO:0016192	BP	vesicle-mediated transport	transport - intracellular - vesicle	LAMP2,RHOA,LRP6,CDC42,HSP90AA1,RAB10,DNM1L,SCFD1,HSP90AB1,ARFGAP1,DNM1,SH3GL2,PSMD11,HSPA8,RAB5B,CSNK1A1,RAB29,RAB32,MYO1B,RAC1,IQGAP1,CLTC,SNAPIN,SNCA,MSN,SEC16A,RAB8A,MYO1D,GAK,PARK2,LRRK2,TUBB,MYO1C
1.97e-05	180	112	11	0.098	0.061	GO:0043393	BP	regulation of protein binding	protein metabolism	CDC42,PRKACA,GSK3B,HSP90AB1,ARHGEF7,STUB1,DVL1,SNAPIN,PPP1CA,PARK2,LRRK2
1.99e-05	732	112	20	0.179	0.027	GO:1902582	BP	single-organism intracellular transport	transport - intracellular	RHOA,NUP133,LRP6,CDC42,HSP90AA1,GSK3B,TNPO1,HSP90AB1,DNM1,SH3GL2,MAP1B,AKT1,SNAPIN,SNCA,RAB8A,GAK,PARK2,MAPT,LRRK2,OPA1
2.09e-05	391	112	15	0.134	0.038	GO:0034470	BP	ncRNA processing	RNA metabolism - sncRNA	RPS20,AGO1,RPS16,MDN1,RPS15,AGO2,RPS2,RPS11,RPS3,RPL13,RPS27,RPS23,RPL14,RPL23A,RPL10A
2.11e-05	975	112	23	0.205	0.024	GO:0000278	BP	mitotic cell cycle	cell cycle	RHOA,NUP133,CDC42,PRKACA,HSP90AA1,ATRX,TUBB4A,AKAP8,PPP2R1A,PSMD11,YWHAE,CSNK1A1,NEK1,CLTC,AKT1,RPS3,RAB8A,TUBA1A,YWHAG,EIF4EBP1,TUBB,PRKDC,TUBB3
2.42e-05	593	112	18	0.161	0.03	GO:0120039	BP	plasma membrane bounded cell projection morphogenesis	intracellular organisation - cell projections	RHOA,CDC42,GSK3B,RAB10,DNM1L,ARHGEF7,SH3GL2,DVL1,YWHAH,MAP1B,RAC1,IQGAP1,RAB8A,PARK2,MAPT,LRRK2,OPA1,TUBB3
2.43e-05	2710	112	40	0.357	0.015	GO:0007166	BP	cell surface receptor signaling pathway	response to stimulus - signalling	DVL2,MATK,VIM,RHOA,LRP6,CDC42,PRKACA,MAP2K7,HSP90AA1,GSK3B,AGO1,HSP90AB1,NFATC2,ARHGEF7,TRADD,STUB1,CDC37,PPP2R1A,DNM1,SH3GL2,DVL1,PSMD11,CSNK1A1,RAB29,AGO2,RAC1,RIPK1,IQGAP1,CLTC,AKT1,SNCA,LRRK1,DVL3,FADD,PPP1CA,PARK2,EIF4EBP1,LRRK2,DAPK1,MYO1C
2.45e-05	105	112	9	0.08	0.086	GO:1905477	BP	positive regulation of protein localization to membrane	protein metabolism - localisation - membrane	YWHAE,YWHAH,YWHAQ,AKT1,YWHAZ,YWHAB,YWHAG,PARK2,MYO1C
2.55e-05	821	112	21	0.188	0.026	GO:0043069	BP	negative regulation of programmed cell death	cell death	SLC25A5,LRP6,GSK3B,DNAJA1,HSP90AB1,TRADD,YWHAE,HSPA9,RIPK1,AKT1,SNCA,SLC25A4,YWHAZ,PRDX3,BAG5,FADD,PARK2,LRRK2,DAPK1,OPA1,PRKDC
2.66e-05	461	112	16	0.143	0.035	GO:1901361	BP	organic cyclic compound catabolic process	metabolism	RPS20,AGO1,RPS16,PPP2R1A,RPS15,AGO2,YWHAH,RPS2,RPS11,RPS3,RPL13,RPS27,RPS23,RPL14,RPL23A,RPL10A
2.68e-05	597	112	18	0.161	0.03	GO:0048858	BP	cell projection morphogenesis	intracellular organisation - cell projections	RHOA,CDC42,GSK3B,RAB10,DNM1L,ARHGEF7,SH3GL2,DVL1,YWHAH,MAP1B,RAC1,IQGAP1,RAB8A,PARK2,MAPT,LRRK2,OPA1,TUBB3
2.72e-05	905	112	22	0.196	0.024	GO:0051050	BP	positive regulation of transport	transport	RHOA,CDC42,PRKACA,GSK3B,DNM1L,HSP90AB1,ARHGEF7,DNM1,YWHAE,MAP2K6,RAB29,YWHAH,YWHAQ,AKT1,SNAPIN,SNCA,MSN,YWHAZ,YWHAB,YWHAG,PARK2,MYO1C
3.02e-05	994	112	23	0.205	0.023	GO:0048666	BP	neuron development	development - neuronal	VIM,RHOA,CDC42,GSK3B,RAB10,DNM1L,SH3GL2,DVL1,RAB29,YWHAH,MAP1B,RAC1,IQGAP1,AKT1,SNAPIN,BAG5,RAB8A,GAK,PARK2,MAPT,LRRK2,OPA1,TUBB3
3.02e-05	145	112	10	0.089	0.069	GO:1905475	BP	regulation of protein localization to membrane	protein metabolism - localisation - membrane	YWHAE,YWHAH,YWHAQ,CLTC,AKT1,YWHAZ,YWHAB,YWHAG,PARK2,MYO1C
3.32e-05	999	112	23	0.205	0.023	GO:0034622	BP	cellular macromolecular complex assembly	protein metabolism - protein complex organisation	HSP90AA1,ATRX,DNM1L,AGO1,SRPK1,HSP90AB1,STUB1,DNM1,PSMD11,MDN1,RPS15,RGS2,AGO2,CHD1L,RAC1,SNCA,RPS3,RPS27,PARK2,MAPT,MYO1C,RPL23A,OPA1
3.44e-05	147	112	10	0.089	0.068	GO:0061136	BP	regulation of proteasomal protein catabolic process	waste disposal - ubiquitin-proteasome	PRKACA,GSK3B,HSP90AB1,STUB1,DVL1,CSNK1A1,AKT1,BAG5,PARK2,LRRK2
3.58e-05	77	112	8	0.071	0.104	GO:1900034	BP	regulation of cellular response to heat	response to stimulus	NUP133,HSP90AA1,GSK3B,HSP90AB1,YWHAE,HSPA8,BAG5,MAPT
3.6e-05	682	112	19	0.17	0.028	GO:0050767	BP	regulation of neurogenesis	development - neuronal	VIM,RHOA,GSK3B,DNM1L,DVL1,RAB29,YWHAH,MAP1B,RAC1,IQGAP1,AKT1,SNAPIN,BAG5,YWHAG,GAK,PARK2,MAPT,LRRK2,OPA1
3.7e-05	110	112	9	0.08	0.082	GO:0032434	BP	regulation of proteasomal ubiquitin-dependent protein catabolic process	waste disposal - ubiquitin-proteasome	GSK3B,HSP90AB1,STUB1,DVL1,CSNK1A1,AKT1,BAG5,PARK2,LRRK2
3.76e-05	4000	112	50	0.446	0.013	GO:0048869	BP	cellular developmental process	development	MATK,VIM,RHOA,NUP133,LRP6,CDC42,PRKACA,GSK3B,RAB10,ATRX,DNM1L,SCFD1,SRPK1,HSP90AB1,NFATC2,ARHGEF7,PPP2R1A,SH3GL2,DVL1,PSMD11,YWHAE,HSPA9,CSNK1A1,RPS15,RGS2,RAB29,RAB32,YWHAH,MAP1B,RAC1,RIPK1,IQGAP1,CLTC,AKT1,RPS11,SNAPIN,MSN,LRRK1,PRDX3,BAG5,RAB8A,FADD,YWHAG,GAK,PARK2,MAPT,LRRK2,OPA1,PRKDC,TUBB3
3.82e-05	1274	112	26	0.232	0.02	GO:0080134	BP	regulation of response to stress	response to stimulus - stress	DVL2,NUP133,CDC42,PRKACA,MAP2K7,HSP90AA1,GSK3B,DNAJA1,HSP90AB1,CDC37,PSMD11,YWHAE,MAP2K6,HSPA8,RIPK1,AKT1,RPS3,DVL3,BAG5,FADD,SLC25A6,PARK2,MAPT,LRRK2,OPA1,PRKDC
4.23e-05	5259	112	59	0.527	0.011	GO:0010467	BP	gene expression	RNA metabolism - gene expression	DVL2,RPS20,VIM,MAP2K3,NUP133,LRP6,CDC42,PRKACA,GSK3B,TNPO1,ATRX,AGO1,SRPK1,NFATC2,TRADD,STUB1,AKAP8,RPS16,CDC37,PPP2R1A,DVL1,PSMD11,MAP2K6,HSPA8,MDN1,NCL,RPS15,RGS2,AGO2,YWHAH,YWHAQ,EPRS,RIPK1,PAK6,RPS2,AKT1,RPS11,SNAPIN,SNCA,MSN,RPS3,DVL3,YWHAZ,PRDX3,YWHAB,RPL13,FADD,PPP1CA,RPS27,PARK2,RPS23,EIF4EBP1,RPL14,LRRK2,DAPK1,MYO1C,RPL23A,RPL10A,PRKDC
4.33e-05	616	112	18	0.161	0.029	GO:0032990	BP	cell part morphogenesis	development	RHOA,CDC42,GSK3B,RAB10,DNM1L,ARHGEF7,SH3GL2,DVL1,YWHAH,MAP1B,RAC1,IQGAP1,RAB8A,PARK2,MAPT,LRRK2,OPA1,TUBB3
4.46e-05	151	112	10	0.089	0.066	GO:0035567	BP	non-canonical Wnt signaling pathway	response to stimulus - signalling - Wnt	DVL2,RHOA,CDC42,AGO1,DVL1,PSMD11,AGO2,RAC1,CLTC,DVL3
4.69e-05	113	112	9	0.08	0.08	GO:0034605	BP	cellular response to heat	response to stimulus	NUP133,PRKACA,HSP90AA1,GSK3B,HSP90AB1,YWHAE,HSPA8,BAG5,MAPT
5.03e-05	31	112	6	0.054	0.194	GO:1900739	BP	regulation of protein insertion into mitochondrial membrane involved in apoptotic signaling pathway	cell death - mitochondria	YWHAE,YWHAH,YWHAQ,YWHAZ,YWHAB,YWHAG
5.03e-05	31	112	6	0.054	0.194	GO:1900740	BP	positive regulation of protein insertion into mitochondrial membrane involved in apoptotic signaling pathway	cell death - mitochondria	YWHAE,YWHAH,YWHAQ,YWHAZ,YWHAB,YWHAG
5.25e-05	419	112	15	0.134	0.036	GO:0046700	BP	heterocycle catabolic process	metabolism	RPS20,AGO1,RPS16,PPP2R1A,RPS15,AGO2,RPS2,RPS11,RPS3,RPL13,RPS27,RPS23,RPL14,RPL23A,RPL10A
5.5e-05	359	112	14	0.125	0.039	GO:0031331	BP	positive regulation of cellular catabolic process	metabolism	GSK3B,STUB1,CDC37,DVL1,PSMD11,CSNK1A1,MFN2,AGO2,AKT1,SNCA,MSN,PARK2,LRRK2,DAPK1
5.77e-05	422	112	15	0.134	0.036	GO:0044270	BP	cellular nitrogen compound catabolic process	metabolism	RPS20,AGO1,RPS16,PPP2R1A,RPS15,AGO2,RPS2,RPS11,RPS3,RPL13,RPS27,RPS23,RPL14,RPL23A,RPL10A
5.79e-05	556	112	17	0.152	0.031	GO:0034660	BP	ncRNA metabolic process	RNA metabolism - sncRNA	RPS20,AGO1,RPS16,MDN1,NCL,RPS15,AGO2,EPRS,RPS2,RPS11,RPS3,RPL13,RPS27,RPS23,RPL14,RPL23A,RPL10A
5.96e-05	2224	112	35	0.312	0.016	GO:0071310	BP	cellular response to organic substance	response to stimulus	RHOA,LRP6,PRKACA,GSK3B,RAB10,DNAJA1,DNM1L,AGO1,HSP90AB1,ARFGAP1,TRADD,STUB1,AKAP8,CDC37,SH3GL2,PSMD11,MAP2K6,NCL,AGO2,YWHAH,EPRS,RIPK1,IQGAP1,AKT1,SNCA,MSN,RAB8A,FADD,YWHAG,PARK2,EIF4EBP1,LRRK2,DAPK1,MYO1C,PRKDC
7e-05	4479	112	53	0.473	0.012	GO:0048731	BP	system development	development	DVL2,VIM,RHOA,NUP133,LRP6,CDC42,PRKACA,GSK3B,RAB10,ATRX,DNM1L,MYL6,HSP90AB1,ARHGEF7,TRADD,SH3GL2,DVL1,PSMD11,YWHAE,HSPA9,NCL,MFN2,RAB29,YWHAH,MAP1B,YWHAQ,RAC1,RIPK1,IQGAP1,CLTC,AKT1,SNAPIN,SNCA,MSN,SEC16A,LRRK1,DVL3,PRDX3,BAG5,RAB8A,FADD,YWHAG,PPP1CA,MYO1D,GAK,PARK2,MAPT,EIF4EBP1,LRRK2,MBP,OPA1,PRKDC,TUBB3
7.16e-05	429	112	15	0.134	0.035	GO:0051656	BP	establishment of organelle localization	protein metabolism - localisation	CDC42,SCFD1,DNM1,SH3GL2,RPS15,MAP1B,SNAPIN,SNCA,SEC16A,YWHAZ,GAK,PARK2,MAPT,LRRK2,OPA1
7.18e-05	5476	112	60	0.536	0.011	GO:0048856	BP	anatomical structure development	development	DVL2,MATK,VIM,RHOA,NUP133,LRP6,CDC42,PRKACA,GSK3B,RAB10,ATRX,DNM1L,SCFD1,MYL6,SRPK1,HSP90AB1,NFATC2,ARHGEF7,TRADD,PPP2R1A,SH3GL2,DVL1,PSMD11,YWHAE,HSPA9,CSNK1A1,NCL,MFN2,RAB29,AGO2,YWHAH,MAP1B,YWHAQ,RAC1,RIPK1,IQGAP1,CLTC,AKT1,SNAPIN,SNCA,MSN,SEC16A,LRRK1,DVL3,PRDX3,BAG5,RAB8A,FADD,YWHAG,PPP1CA,MYO1D,GAK,PARK2,MAPT,EIF4EBP1,LRRK2,MBP,OPA1,PRKDC,TUBB3
7.19e-05	204	112	11	0.098	0.054	GO:2001234	BP	negative regulation of apoptotic signaling pathway	cell death - signalling	SLC25A5,DNAJA1,TRADD,RIPK1,AKT1,BAG5,FADD,PARK2,LRRK2,DAPK1,OPA1
7.21e-05	254	112	12	0.107	0.047	GO:1903362	BP	regulation of cellular protein catabolic process	metabolism	PRKACA,GSK3B,HSP90AB1,STUB1,DVL1,PSMD11,CSNK1A1,AKT1,MSN,BAG5,PARK2,LRRK2
7.5e-05	33	112	6	0.054	0.182	GO:0001844	BP	protein insertion into mitochondrial membrane involved in apoptotic signaling pathway	cell death - mitochondria	YWHAE,YWHAH,YWHAQ,YWHAZ,YWHAB,YWHAG
8.09e-05	433	112	15	0.134	0.035	GO:0019439	BP	aromatic compound catabolic process	metabolism	RPS20,AGO1,RPS16,PPP2R1A,RPS15,AGO2,RPS2,RPS11,RPS3,RPL13,RPS27,RPS23,RPL14,RPL23A,RPL10A
8.17e-05	3828	112	48	0.429	0.013	GO:0030154	BP	cell differentiation	development - cell differentiation	MATK,VIM,RHOA,NUP133,LRP6,CDC42,PRKACA,GSK3B,RAB10,ATRX,DNM1L,SRPK1,HSP90AB1,NFATC2,ARHGEF7,PPP2R1A,SH3GL2,DVL1,PSMD11,YWHAE,HSPA9,RPS15,RGS2,RAB29,RAB32,YWHAH,MAP1B,RAC1,RIPK1,IQGAP1,CLTC,AKT1,RPS11,SNAPIN,MSN,LRRK1,PRDX3,BAG5,RAB8A,FADD,YWHAG,GAK,PARK2,MAPT,LRRK2,OPA1,PRKDC,TUBB3
9.29e-05	1625	112	29	0.259	0.018	GO:0010629	BP	negative regulation of gene expression	RNA metabolism - gene expression	RPS20,NUP133,CDC42,ATRX,AGO1,NFATC2,RPS16,PPP2R1A,HSPA8,RPS15,AGO2,YWHAQ,EPRS,RPS2,AKT1,RPS11,SNCA,RPS3,YWHAB,RPL13,RPS27,PARK2,RPS23,EIF4EBP1,RPL14,LRRK2,DAPK1,RPL23A,RPL10A
9.54e-05	1527	112	28	0.25	0.018	GO:0045595	BP	regulation of cell differentiation	development - cell differentiation	VIM,RHOA,CDC42,PRKACA,GSK3B,DNM1L,HSP90AB1,NFATC2,ARHGEF7,PPP2R1A,DVL1,HSPA9,RAB29,YWHAH,MAP1B,RAC1,RIPK1,IQGAP1,AKT1,SNAPIN,BAG5,FADD,YWHAG,GAK,PARK2,MAPT,LRRK2,OPA1
9.59e-05	316	112	13	0.116	0.041	GO:0042254	BP	ribosome biogenesis	RNA metabolism - translation	RPS20,RPS16,MDN1,RPS15,RPS2,RPS11,RPS3,RPL13,RPS27,RPS23,RPL14,RPL23A,RPL10A
0.000102	890	112	21	0.188	0.024	GO:0060548	BP	negative regulation of cell death	cell death	SLC25A5,LRP6,GSK3B,DNAJA1,HSP90AB1,TRADD,YWHAE,HSPA9,RIPK1,AKT1,SNCA,SLC25A4,YWHAZ,PRDX3,BAG5,FADD,PARK2,LRRK2,DAPK1,OPA1,PRKDC
0.000103	808	112	20	0.179	0.025	GO:0043066	BP	negative regulation of apoptotic process	cell death - apoptosis	SLC25A5,LRP6,GSK3B,DNAJA1,HSP90AB1,TRADD,YWHAE,HSPA9,RIPK1,AKT1,SNCA,YWHAZ,PRDX3,BAG5,FADD,PARK2,LRRK2,DAPK1,OPA1,PRKDC
0.000108	1155	112	24	0.214	0.021	GO:0007010	BP	cytoskeleton organization	intracellular organisation - cytoskeleton	VIM,RHOA,CDC42,ATRX,TUBB4A,PPP2R1A,DVL1,CSNK1A1,RGS2,MYO1B,MAP1B,RAC1,PAK6,CLTC,SNCA,MSN,RPS3,TUBA1A,TUBA1C,PARK2,MAPT,TUBB,MYO1C,TUBB3
0.000108	379	112	14	0.125	0.037	GO:0042176	BP	regulation of protein catabolic process	metabolism	CDC42,PRKACA,GSK3B,HSP90AB1,STUB1,DVL1,PSMD11,CSNK1A1,AKT1,SNCA,MSN,BAG5,PARK2,LRRK2
0.000109	35	112	6	0.054	0.171	GO:0051204	BP	protein insertion into mitochondrial membrane	protein metabolism - localisation - membrane	YWHAE,YWHAH,YWHAQ,YWHAZ,YWHAB,YWHAG
0.00011	1248	112	25	0.223	0.02	GO:0030182	BP	neuron differentiation	development - neuronal	VIM,RHOA,LRP6,CDC42,GSK3B,RAB10,DNM1L,SH3GL2,DVL1,RAB29,YWHAH,MAP1B,RAC1,IQGAP1,AKT1,SNAPIN,BAG5,RAB8A,YWHAG,GAK,PARK2,MAPT,LRRK2,OPA1,TUBB3
0.00011	581	112	17	0.152	0.029	GO:0048812	BP	neuron projection morphogenesis	development - neuronal - axon	RHOA,CDC42,GSK3B,RAB10,DNM1L,SH3GL2,DVL1,YWHAH,MAP1B,RAC1,IQGAP1,RAB8A,PARK2,MAPT,LRRK2,OPA1,TUBB3
0.00011	581	112	17	0.152	0.029	GO:0031400	BP	negative regulation of protein modification process	protein metabolism - modification	LRP6,DNAJA1,PPP2R1A,DVL1,PSMD11,YWHAE,RGS2,AKT1,SNCA,RPS3,LRRK1,BAG5,YWHAB,YWHAG,PARK2,LRRK2,PRKDC
0.000111	2740	112	39	0.348	0.014	GO:0051173	BP	positive regulation of nitrogen compound metabolic process	metabolism	DVL2,MAP2K3,RHOA,LRP6,CDC42,PRKACA,MAP2K7,HSP90AA1,GSK3B,ATRX,AGO1,HSP90AB1,NFATC2,TRADD,STUB1,AKAP8,DVL1,PSMD11,MAP2K6,HSPA8,CSNK1A1,NCL,AGO2,YWHAH,RAC1,RIPK1,IQGAP1,AKT1,SNCA,MSN,RPS3,LRRK1,DVL3,FADD,PARK2,MAPT,LRRK2,DAPK1,PRKDC
0.000112	9129	112	82	0.732	0.009	GO:0043170	BP	macromolecule metabolic process	metabolism	DVL2,LAMP2,MATK,RPS20,VIM,MAP2K3,RHOA,NUP133,LRP6,CDC42,PRKACA,MAP2K7,HSP90AA1,GSK3B,TNPO1,ATRX,DNAJA1,AGO1,SRPK1,HSP90AB1,NFATC2,TRADD,STUB1,AKAP8,RPS16,CDC37,PPP2R1A,DNM1,SH3GL2,DVL1,PSMD11,YWHAE,MAP2K6,HSPA8,MDN1,CSNK1A1,NCL,RPS15,RGS2,RAB29,AGO2,YWHAH,CHD1L,YWHAQ,RAC1,EPRS,RIPK1,NEK1,PAK6,IQGAP1,RPS2,CLTC,AKT1,RPS11,SNAPIN,SNCA,MSN,RPS3,LRRK1,DVL3,YWHAZ,PRDX3,BAG5,YWHAB,RPL13,TK1,FADD,YWHAG,P…
0.000137	2643	112	38	0.339	0.014	GO:0051239	BP	regulation of multicellular organismal process	general	DVL2,VIM,MAP2K3,RHOA,LRP6,CDC42,PRKACA,GSK3B,DNM1L,MYL9,TRADD,AKAP8,PPP2R1A,DVL1,PSMD11,YWHAE,HSPA9,RGS2,RAB29,YWHAH,MAP1B,RAC1,RIPK1,IQGAP1,CLTC,AKT1,SNAPIN,SNCA,DVL3,BAG5,FADD,YWHAG,GAK,PARK2,MAPT,LRRK2,OPA1,PRKDC
0.000139	13288	112	102	0.911	0.008	GO:0044699	BP	single-organism process	general	DVL2,SLC25A5,LAMP2,MATK,VIM,MAP2K3,RHOA,NUP133,LRP6,CDC42,PRKACA,MAP2K7,HSP90AA1,GSK3B,TNPO1,RAB10,ATRX,DNAJA1,DNM1L,SCFD1,MYL6,AGO1,SRPK1,HSP90AB1,NFATC2,ARFGAP1,MYL9,ARHGEF7,TRADD,STUB1,TUBB4A,AKAP8,CDC37,PPP2R1A,DNM1,SH3GL2,DVL1,PSMD11,YWHAE,MAP2K6,HSPA8,RAB5B,LDHB,HSPA9,CSNK1A1,NCL,RPS15,MFN2,RGS2,RAB29,RAB32,AGO2,CSE1L,ECHS1,YWHAH,MYO1B,MAP1B,YWHAQ,RAC1,EPRS,RIPK1,NEK1,PAK6,IQGAP1,CLTC,AKT1,…
0.000154	37	112	6	0.054	0.162	GO:0000266	BP	mitochondrial fission	intracellular organisation - organelle - mitochondria	DNM1L,DNM1,PARK2,MAPT,LRRK2,OPA1
0.000154	5881	112	62	0.554	0.011	GO:0031323	BP	regulation of cellular metabolic process	metabolism	DVL2,MAP2K3,RHOA,NUP133,LRP6,CDC42,PRKACA,MAP2K7,HSP90AA1,GSK3B,ATRX,DNAJA1,DNM1L,SCFD1,AGO1,SRPK1,HSP90AB1,NFATC2,TRADD,STUB1,AKAP8,CDC37,PPP2R1A,SH3GL2,DVL1,PSMD11,YWHAE,MAP2K6,HSPA8,CSNK1A1,NCL,MFN2,RGS2,RAB29,AGO2,YWHAH,YWHAQ,RAC1,EPRS,RIPK1,PAK6,IQGAP1,CLTC,AKT1,SNCA,MSN,RPS3,LRRK1,DVL3,PRDX3,BAG5,YWHAB,FADD,YWHAG,PPP1CA,MYO1D,PARK2,MAPT,EIF4EBP1,LRRK2,DAPK1,PRKDC
0.000159	330	112	13	0.116	0.039	GO:0071902	BP	positive regulation of protein serine/threonine kinase activity	enzyme - kinase	DVL2,MAP2K3,RHOA,MAP2K7,HSP90AB1,MAP2K6,RIPK1,IQGAP1,AKT1,SNCA,RPS3,DVL3,LRRK2
0.000165	8	112	4	0.036	0.5	GO:0048312	BP	intracellular distribution of mitochondria	intracellular organisation - organelle - mitochondria	DNM1L,MAPT,LRRK2,OPA1
0.00017	1372	112	26	0.232	0.019	GO:0048699	BP	generation of neurons	development - neuronal	VIM,RHOA,LRP6,CDC42,GSK3B,RAB10,DNM1L,SH3GL2,DVL1,YWHAE,RAB29,YWHAH,MAP1B,RAC1,IQGAP1,AKT1,SNAPIN,BAG5,RAB8A,YWHAG,GAK,PARK2,MAPT,LRRK2,OPA1,TUBB3
0.000171	1470	112	27	0.241	0.018	GO:0022008	BP	neurogenesis	development - neuronal	VIM,RHOA,NUP133,LRP6,CDC42,GSK3B,RAB10,DNM1L,SH3GL2,DVL1,YWHAE,RAB29,YWHAH,MAP1B,RAC1,IQGAP1,AKT1,SNAPIN,BAG5,RAB8A,YWHAG,GAK,PARK2,MAPT,LRRK2,OPA1,TUBB3
0.000175	1673	112	29	0.259	0.017	GO:1902531	BP	regulation of intracellular signal transduction	response to stimulus - signalling	DVL2,MAP2K3,RHOA,CDC42,PRKACA,MAP2K7,GSK3B,DNAJA1,DNM1L,AGO1,ARHGEF7,TRADD,PPP2R1A,MAP2K6,MFN2,RGS2,RAC1,RIPK1,IQGAP1,AKT1,RPS3,LRRK1,DVL3,BAG5,FADD,PARK2,MAPT,LRRK2,OPA1
0.000179	920	112	21	0.188	0.023	GO:0000902	BP	cell morphogenesis	development	RHOA,CDC42,GSK3B,RAB10,DNM1L,SCFD1,ARHGEF7,SH3GL2,DVL1,CSNK1A1,YWHAH,MAP1B,RAC1,IQGAP1,MSN,RAB8A,PARK2,MAPT,LRRK2,OPA1,TUBB3
0.000184	1097	112	23	0.205	0.021	GO:0031401	BP	positive regulation of protein modification process	protein metabolism - modification	DVL2,MAP2K3,RHOA,CDC42,PRKACA,MAP2K7,GSK3B,HSP90AB1,STUB1,AKAP8,DVL1,PSMD11,MAP2K6,RAC1,RIPK1,IQGAP1,AKT1,SNCA,RPS3,LRRK1,DVL3,PARK2,LRRK2
0.000186	277	112	12	0.107	0.043	GO:0010506	BP	regulation of autophagy	waste disposal - autophagy	PRKACA,GSK3B,DNM1L,SCFD1,CDC37,MFN2,AKT1,SNCA,PARK2,MAPT,LRRK2,DAPK1
0.000197	20	112	5	0.045	0.25	GO:1903429	BP	regulation of cell maturation	development	GSK3B,PPP2R1A,RAC1,LRRK2,OPA1
0.000199	8340	112	77	0.688	0.009	GO:0044260	BP	cellular macromolecule metabolic process	metabolism	DVL2,LAMP2,MATK,RPS20,MAP2K3,RHOA,NUP133,LRP6,CDC42,PRKACA,MAP2K7,HSP90AA1,GSK3B,ATRX,DNAJA1,AGO1,SRPK1,HSP90AB1,NFATC2,TRADD,STUB1,AKAP8,RPS16,CDC37,PPP2R1A,DNM1,SH3GL2,DVL1,PSMD11,YWHAE,MAP2K6,HSPA8,MDN1,CSNK1A1,NCL,RPS15,RGS2,RAB29,AGO2,YWHAH,CHD1L,YWHAQ,RAC1,EPRS,RIPK1,NEK1,PAK6,IQGAP1,RPS2,CLTC,AKT1,RPS11,SNCA,MSN,RPS3,LRRK1,DVL3,PRDX3,BAG5,YWHAB,RPL13,TK1,FADD,YWHAG,PPP1CA,RPS27,GAK,PARK2,R…
0.000207	134	112	9	0.08	0.067	GO:0010770	BP	positive regulation of cell morphogenesis involved in differentiation	development - cell differentiation	RHOA,CDC42,GSK3B,DNM1L,ARHGEF7,MAP1B,RAC1,MAPT,OPA1
0.000211	466	112	15	0.134	0.032	GO:0010608	BP	posttranscriptional regulation of gene expression	RNA metabolism - gene expression	TNPO1,AGO1,CDC37,PSMD11,HSPA8,RGS2,AGO2,EPRS,AKT1,RPS3,YWHAZ,YWHAB,PPP1CA,EIF4EBP1,DAPK1
0.000215	39	112	6	0.054	0.154	GO:0051646	BP	mitochondrion localization	intracellular organisation - organelle - mitochondria	DNM1L,MFN2,MAP1B,MAPT,LRRK2,OPA1
0.00022	765	112	19	0.17	0.025	GO:0090087	BP	regulation of peptide transport	transport	SLC25A5,RHOA,CDC42,PRKACA,GSK3B,DNAJA1,DNM1L,SCFD1,HSP90AB1,ARHGEF7,YWHAE,HSPA8,RAB29,SLC25A4,RAB8A,SLC25A6,PARK2,LRRK2,MYO1C
0.000226	65	112	7	0.062	0.108	GO:0048857	BP	neural nucleus development	development - neuronal	RHOA,CDC42,YWHAE,YWHAH,YWHAQ,SEC16A,MBP
0.000228	6090	112	63	0.562	0.01	GO:0044707	BP	single-multicellular organism process	general	DVL2,VIM,MAP2K3,RHOA,NUP133,LRP6,CDC42,PRKACA,GSK3B,RAB10,ATRX,DNM1L,MYL6,HSP90AB1,NFATC2,MYL9,ARHGEF7,TRADD,AKAP8,DNM1,SH3GL2,DVL1,PSMD11,YWHAE,HSPA9,NCL,RPS15,MFN2,RGS2,RAB29,AGO2,YWHAH,MAP1B,YWHAQ,RAC1,RIPK1,IQGAP1,CLTC,AKT1,RPS11,SNAPIN,SNCA,MSN,SEC16A,LRRK1,DVL3,YWHAZ,PRDX3,BAG5,RAB8A,FADD,YWHAG,PPP1CA,MYO1D,GAK,PARK2,MAPT,EIF4EBP1,LRRK2,MBP,OPA1,PRKDC,TUBB3
0.000234	2816	112	39	0.348	0.014	GO:0002376	BP	immune system process	immune system	LAMP2,MATK,RHOA,CDC42,PRKACA,MAP2K7,HSP90AA1,RAB10,SRPK1,HSP90AB1,NFATC2,ARHGEF7,AKAP8,CDC37,SH3GL2,PSMD11,MAP2K6,HSPA8,RAB5B,HSPA9,RAB29,RAB32,RAC1,EPRS,RIPK1,IQGAP1,CLTC,AKT1,SNCA,MSN,LRRK1,PRDX3,FADD,MAPT,TUBB,DAPK1,MYO1C,MBP,PRKDC
0.000245	230	112	11	0.098	0.048	GO:1903050	BP	regulation of proteolysis involved in cellular protein catabolic process	protein metabolism	PRKACA,GSK3B,HSP90AB1,STUB1,DVL1,PSMD11,CSNK1A1,AKT1,BAG5,PARK2,LRRK2
0.000253	939	112	21	0.188	0.022	GO:0051345	BP	positive regulation of hydrolase activity	enzyme	DVL2,RHOA,GSK3B,DNAJA1,DNM1L,HSP90AB1,ARFGAP1,ARHGEF7,TRADD,YWHAE,RGS2,RIPK1,IQGAP1,AKT1,SNCA,RPS3,DVL3,FADD,MAPT,LRRK2,DAPK1
0.000264	774	112	19	0.17	0.025	GO:1903047	BP	mitotic cell cycle process	cell cycle	RHOA,NUP133,CDC42,PRKACA,HSP90AA1,ATRX,TUBB4A,AKAP8,PPP2R1A,PSMD11,YWHAE,CLTC,AKT1,RAB8A,TUBA1A,YWHAG,EIF4EBP1,TUBB,PRKDC
0.000284	288	112	12	0.107	0.042	GO:0060070	BP	canonical Wnt signaling pathway	response to stimulus - signalling - Wnt	DVL2,LRP6,CDC42,GSK3B,DVL1,PSMD11,CSNK1A1,LRRK1,DVL3,PPP1CA,PARK2,LRRK2
0.000285	698	112	18	0.161	0.026	GO:0016071	BP	mRNA metabolic process	RNA metabolism	RPS20,PRKACA,AGO1,SRPK1,RPS16,PPP2R1A,HSPA8,RPS15,AGO2,RPS2,RPS11,RPS3,RPL13,RPS27,RPS23,RPL14,RPL23A,RPL10A
0.000304	349	112	13	0.116	0.037	GO:0051348	BP	negative regulation of transferase activity	enzyme	LRP6,GSK3B,DNAJA1,PPP2R1A,DVL1,PSMD11,RGS2,AKT1,PRDX3,BAG5,YWHAG,PARK2,MAPT
0.00032	414	112	14	0.125	0.034	GO:0009896	BP	positive regulation of catabolic process	metabolism	GSK3B,STUB1,CDC37,DVL1,PSMD11,CSNK1A1,MFN2,AGO2,AKT1,SNCA,MSN,PARK2,LRRK2,DAPK1
0.000328	3864	112	47	0.42	0.012	GO:0036211	BP	protein modification process	protein metabolism - modification	DVL2,MATK,MAP2K3,RHOA,NUP133,LRP6,CDC42,PRKACA,MAP2K7,HSP90AA1,GSK3B,ATRX,DNAJA1,SRPK1,HSP90AB1,STUB1,AKAP8,CDC37,PPP2R1A,DVL1,PSMD11,YWHAE,MAP2K6,HSPA8,CSNK1A1,RGS2,RAC1,RIPK1,NEK1,PAK6,IQGAP1,RPS2,AKT1,SNCA,RPS3,LRRK1,DVL3,PRDX3,BAG5,YWHAB,YWHAG,PPP1CA,GAK,PARK2,LRRK2,DAPK1,PRKDC
0.000328	3864	112	47	0.42	0.012	GO:0006464	BP	cellular protein modification process	protein metabolism - modification	DVL2,MATK,MAP2K3,RHOA,NUP133,LRP6,CDC42,PRKACA,MAP2K7,HSP90AA1,GSK3B,ATRX,DNAJA1,SRPK1,HSP90AB1,STUB1,AKAP8,CDC37,PPP2R1A,DVL1,PSMD11,YWHAE,MAP2K6,HSPA8,CSNK1A1,RGS2,RAC1,RIPK1,NEK1,PAK6,IQGAP1,RPS2,AKT1,SNCA,RPS3,LRRK1,DVL3,PRDX3,BAG5,YWHAB,YWHAG,PPP1CA,GAK,PARK2,LRRK2,DAPK1,PRKDC
0.00033	102	112	8	0.071	0.078	GO:0007030	BP	Golgi organization	intracellular organisation - organelle - golgi	CDC42,ARHGEF7,CSNK1A1,RAB29,YWHAZ,BAG5,GAK,LRRK2
0.00034	142	112	9	0.08	0.063	GO:0030705	BP	cytoskeleton-dependent intracellular transport	transport - intracellular - cytoskeletal	CDC42,TNPO1,MAP1B,SNAPIN,TUBA1A,TUBA1C,MAPT,TUBB,OPA1
0.000345	238	112	11	0.098	0.046	GO:0060828	BP	regulation of canonical Wnt signaling pathway	response to stimulus - signalling - Wnt	DVL2,LRP6,GSK3B,DVL1,PSMD11,CSNK1A1,LRRK1,DVL3,PPP1CA,PARK2,LRRK2
0.000361	143	112	9	0.08	0.063	GO:0038127	BP	ERBB signaling pathway	response to stimulus - signalling - ERBB	MATK,CDC42,HSP90AA1,ARHGEF7,STUB1,CDC37,SH3GL2,IQGAP1,AKT1
0.000374	3111	112	41	0.366	0.013	GO:0044765	BP	single-organism transport	transport	SLC25A5,LAMP2,RHOA,NUP133,LRP6,CDC42,PRKACA,HSP90AA1,GSK3B,TNPO1,RAB10,DNM1L,SCFD1,HSP90AB1,ARHGEF7,DNM1,SH3GL2,DVL1,PSMD11,YWHAE,MAP2K6,HSPA8,RAB5B,CSNK1A1,MAP1B,RAC1,IQGAP1,CLTC,AKT1,SNAPIN,SNCA,SLC25A4,RAB8A,SLC25A6,GAK,PARK2,MAPT,LRRK2,TUBB,MYO1C,OPA1
0.000417	3	112	3	0.027	1	GO:1905279	BP	regulation of retrograde transport, endosome to Golgi	transport - intracellular - golgi	RAB29,PARK2,LRRK2
0.000426	243	112	11	0.098	0.045	GO:0044839	BP	cell cycle G2/M phase transition	cell cycle - phase transition	PRKACA,HSP90AA1,TUBB4A,AKAP8,PPP2R1A,PSMD11,YWHAE,RAB8A,TUBA1A,YWHAG,TUBB
0.000428	424	112	14	0.125	0.033	GO:0042326	BP	negative regulation of phosphorylation	enzyme - kinase	LRP6,DNAJA1,PPP2R1A,DVL1,RGS2,AKT1,SNCA,LRRK1,PRDX3,YWHAG,PARK2,MAPT,LRRK2,PRKDC
0.000453	44	112	6	0.054	0.136	GO:0010823	BP	negative regulation of mitochondrion organization	intracellular organisation - organelle - mitochondria	SLC25A5,AKT1,PARK2,MAPT,LRRK2,OPA1
0.000472	888	112	20	0.179	0.023	GO:0042327	BP	positive regulation of phosphorylation	enzyme - kinase	DVL2,MAP2K3,RHOA,CDC42,PRKACA,MAP2K7,GSK3B,HSP90AB1,DVL1,MAP2K6,RAC1,RIPK1,IQGAP1,AKT1,SNCA,RPS3,LRRK1,DVL3,MAPT,LRRK2
0.000493	429	112	14	0.125	0.033	GO:0022604	BP	regulation of cell morphogenesis	development	RHOA,CDC42,GSK3B,DNM1L,ARHGEF7,CSNK1A1,YWHAH,MAP1B,RAC1,MSN,PARK2,MAPT,LRRK2,OPA1
0.000507	892	112	20	0.179	0.022	GO:0023014	BP	signal transduction by protein phosphorylation	response to stimulus - signalling - kinase	DVL2,MAP2K3,CDC42,MAP2K7,DNAJA1,PPP2R1A,PSMD11,YWHAE,MAP2K6,RGS2,RIPK1,NEK1,PAK6,IQGAP1,AKT1,RPS3,DVL3,YWHAB,PARK2,LRRK2
0.000572	198	112	10	0.089	0.051	GO:0043281	BP	regulation of cysteine-type endopeptidase activity involved in apoptotic process	cell death - enzymes	TRADD,YWHAE,RIPK1,AKT1,SNCA,RPS3,PRDX3,FADD,MAPT,DAPK1
0.000594	110	112	8	0.071	0.073	GO:0060071	BP	Wnt signaling pathway, planar cell polarity pathway	response to stimulus - signalling - Wnt	DVL2,RHOA,CDC42,DVL1,PSMD11,RAC1,CLTC,DVL3
0.000615	75	112	7	0.062	0.093	GO:0032436	BP	positive regulation of proteasomal ubiquitin-dependent protein catabolic process	waste disposal - ubiquitin-proteasome	GSK3B,STUB1,DVL1,CSNK1A1,AKT1,PARK2,LRRK2
0.000623	736	112	18	0.161	0.024	GO:0051223	BP	regulation of protein transport	transport - intracellular	SLC25A5,RHOA,CDC42,PRKACA,GSK3B,DNAJA1,DNM1L,SCFD1,HSP90AB1,YWHAE,HSPA8,RAB29,SLC25A4,RAB8A,SLC25A6,PARK2,LRRK2,MYO1C
0.000637	111	112	8	0.071	0.072	GO:0090175	BP	regulation of establishment of planar polarity	development - polarity	DVL2,RHOA,CDC42,DVL1,PSMD11,RAC1,CLTC,DVL3
0.00064	508	112	15	0.134	0.03	GO:1904951	BP	positive regulation of establishment of protein localization	protein metabolism - localisation	RHOA,CDC42,PRKACA,GSK3B,DNM1L,HSP90AB1,YWHAE,RAB29,YWHAH,YWHAQ,AKT1,YWHAZ,YWHAB,YWHAG,MYO1C
0.00065	311	112	12	0.107	0.039	GO:0051098	BP	regulation of binding	general	CDC42,PRKACA,GSK3B,HSP90AB1,ARHGEF7,STUB1,DVL1,CSNK1A1,SNAPIN,PPP1CA,PARK2,LRRK2
0.000672	312	112	12	0.107	0.038	GO:0030111	BP	regulation of Wnt signaling pathway	response to stimulus - signalling - Wnt	DVL2,LRP6,GSK3B,PPP2R1A,DVL1,PSMD11,CSNK1A1,LRRK1,DVL3,PPP1CA,PARK2,LRRK2
0.000689	255	112	11	0.098	0.043	GO:0010769	BP	regulation of cell morphogenesis involved in differentiation	development - cell differentiation	RHOA,CDC42,GSK3B,DNM1L,ARHGEF7,YWHAH,MAP1B,RAC1,MAPT,LRRK2,OPA1
0.000767	11	112	4	0.036	0.364	GO:0014041	BP	regulation of neuron maturation	development - neuronal	GSK3B,RAC1,LRRK2,OPA1
0.000767	11	112	4	0.036	0.364	GO:0061684	BP	chaperone-mediated autophagy	waste disposal - autophagy	LAMP2,HSP90AA1,HSPA8,SNCA
0.0008	517	112	15	0.134	0.029	GO:0022411	BP	cellular component disassembly	intracellular organisation	DVL2,NUP133,LRP6,GSK3B,DNM1L,CDC37,SH3GL2,DVL1,HSPA8,CSNK1A1,MFN2,DVL3,PPP1CA,GAK,PARK2
0.000856	594	112	16	0.143	0.027	GO:0007268	BP	chemical synaptic transmission	response to stimulus - signalling - synaptic	LRP6,PRKACA,GSK3B,DNM1,DVL1,HSPA8,YWHAH,RAC1,AKT1,SNAPIN,SNCA,RAB8A,YWHAG,PARK2,LRRK2,MBP
0.000856	594	112	16	0.143	0.027	GO:0098916	BP	anterograde trans-synaptic signaling	response to stimulus - signalling - synaptic	LRP6,PRKACA,GSK3B,DNM1,DVL1,HSPA8,YWHAH,RAC1,AKT1,SNAPIN,SNCA,RAB8A,YWHAG,PARK2,LRRK2,MBP
0.000859	2360	112	34	0.304	0.014	GO:0031324	BP	negative regulation of cellular metabolic process	metabolism	LRP6,GSK3B,ATRX,DNAJA1,SCFD1,AGO1,HSP90AB1,NFATC2,PPP2R1A,DVL1,PSMD11,YWHAE,HSPA8,RGS2,AGO2,YWHAQ,EPRS,IQGAP1,CLTC,AKT1,SNCA,RPS3,LRRK1,PRDX3,BAG5,YWHAB,YWHAG,MYO1D,PARK2,MAPT,EIF4EBP1,LRRK2,DAPK1,PRKDC
0.000873	1012	112	21	0.188	0.021	GO:0032989	BP	cellular component morphogenesis	development	RHOA,CDC42,GSK3B,RAB10,DNM1L,SCFD1,ARHGEF7,SH3GL2,DVL1,CSNK1A1,YWHAH,MAP1B,RAC1,IQGAP1,MSN,RAB8A,PARK2,MAPT,LRRK2,OPA1,TUBB3
0.000895	596	112	16	0.143	0.027	GO:0099536	BP	synaptic signaling	response to stimulus - signalling - synaptic	LRP6,PRKACA,GSK3B,DNM1,DVL1,HSPA8,YWHAH,RAC1,AKT1,SNAPIN,SNCA,RAB8A,YWHAG,PARK2,LRRK2,MBP
0.000895	596	112	16	0.143	0.027	GO:0099537	BP	trans-synaptic signaling	response to stimulus - signalling - synaptic	LRP6,PRKACA,GSK3B,DNM1,DVL1,HSPA8,YWHAH,RAC1,AKT1,SNAPIN,SNCA,RAB8A,YWHAG,PARK2,LRRK2,MBP
0.00091	321	112	12	0.107	0.037	GO:0031346	BP	positive regulation of cell projection organization	intracellular organisation - cell projections	RHOA,CDC42,GSK3B,DNM1L,ARHGEF7,DVL1,MAP1B,RAC1,IQGAP1,PARK2,MAPT,OPA1
0.000942	209	112	10	0.089	0.048	GO:2000116	BP	regulation of cysteine-type endopeptidase activity	enzyme - peptidase	TRADD,YWHAE,RIPK1,AKT1,SNCA,RPS3,PRDX3,FADD,MAPT,DAPK1
0.000991	50	112	6	0.054	0.12	GO:0051205	BP	protein insertion into membrane	protein metabolism - localisation - membrane	YWHAE,YWHAH,YWHAQ,YWHAZ,YWHAB,YWHAG
0.00103	846	112	19	0.17	0.022	GO:0001934	BP	positive regulation of protein phosphorylation	protein metabolism - modification - phosphorylation	DVL2,MAP2K3,RHOA,CDC42,PRKACA,MAP2K7,GSK3B,HSP90AB1,DVL1,MAP2K6,RAC1,RIPK1,IQGAP1,AKT1,SNCA,RPS3,LRRK1,DVL3,LRRK2
0.00104	162	112	9	0.08	0.056	GO:0046328	BP	regulation of JNK cascade	response to stimulus - signalling - JNK	DVL2,CDC42,MAP2K7,DNAJA1,RIPK1,AKT1,RPS3,DVL3,PARK2
0.00104	325	112	12	0.107	0.037	GO:0043405	BP	regulation of MAP kinase activity	response to stimulus - signalling - MAPK	DVL2,MAP2K3,MAP2K7,DNAJA1,PPP2R1A,MAP2K6,RGS2,RIPK1,IQGAP1,RPS3,DVL3,LRRK2
0.00107	935	112	20	0.179	0.021	GO:0022603	BP	regulation of anatomical structure morphogenesis	development	DVL2,RHOA,CDC42,GSK3B,DNM1L,NFATC2,ARHGEF7,DVL1,PSMD11,CSNK1A1,YWHAH,MAP1B,RAC1,CLTC,MSN,DVL3,PARK2,MAPT,LRRK2,OPA1
0.00124	121	112	8	0.071	0.066	GO:0010977	BP	negative regulation of neuron projection development	development - neuronal - axon	VIM,RHOA,GSK3B,RAB29,YWHAH,SNAPIN,BAG5,GAK
0.00136	1228	112	23	0.205	0.019	GO:0022402	BP	cell cycle process	cell cycle	RHOA,NUP133,CDC42,PRKACA,HSP90AA1,GSK3B,ATRX,TUBB4A,AKAP8,PPP2R1A,PSMD11,YWHAE,MAP2K6,CLTC,AKT1,RPS3,RAB8A,TUBA1A,YWHAG,RPS27,EIF4EBP1,TUBB,PRKDC
0.00137	467	112	14	0.125	0.03	GO:0045860	BP	positive regulation of protein kinase activity	enzyme - kinase	DVL2,MAP2K3,RHOA,PRKACA,MAP2K7,HSP90AB1,MAP2K6,RIPK1,IQGAP1,AKT1,SNCA,RPS3,DVL3,LRRK2
0.0014	123	112	8	0.071	0.065	GO:0001736	BP	establishment of planar polarity	development - polarity	DVL2,RHOA,CDC42,DVL1,PSMD11,RAC1,CLTC,DVL3
0.0014	123	112	8	0.071	0.065	GO:0007164	BP	establishment of tissue polarity	development - polarity	DVL2,RHOA,CDC42,DVL1,PSMD11,RAC1,CLTC,DVL3
0.00142	5029	112	54	0.482	0.011	GO:0007275	BP	multicellular organism development	development	DVL2,VIM,RHOA,NUP133,LRP6,CDC42,PRKACA,GSK3B,RAB10,ATRX,DNM1L,MYL6,HSP90AB1,ARHGEF7,TRADD,SH3GL2,DVL1,PSMD11,YWHAE,HSPA9,NCL,MFN2,RAB29,AGO2,YWHAH,MAP1B,YWHAQ,RAC1,RIPK1,IQGAP1,CLTC,AKT1,SNAPIN,SNCA,MSN,SEC16A,LRRK1,DVL3,PRDX3,BAG5,RAB8A,FADD,YWHAG,PPP1CA,MYO1D,GAK,PARK2,MAPT,EIF4EBP1,LRRK2,MBP,OPA1,PRKDC,TUBB3
0.00151	956	112	20	0.179	0.021	GO:1901701	BP	cellular response to oxygen-containing compound	response to stimulus - oxygen	LRP6,PRKACA,RAB10,DNM1L,AKAP8,MAP2K6,RIPK1,AKT1,SNCA,MSN,RPS3,PRDX3,RAB8A,YWHAG,PARK2,EIF4EBP1,LRRK2,DAPK1,MYO1C,PRKDC
0.00165	13	112	4	0.036	0.308	GO:0048311	BP	mitochondrion distribution	intracellular organisation - organelle - mitochondria	DNM1L,MAPT,LRRK2,OPA1
0.00166	4	112	3	0.027	0.75	GO:0015853	BP	adenine transport	transport	SLC25A5,SLC25A4,SLC25A6
0.00174	550	112	15	0.134	0.027	GO:0097435	BP	supramolecular fiber organization	intracellular organisation - cytoskeleton	VIM,RHOA,CDC42,HSP90AB1,DVL1,HSPA8,RGS2,MYO1B,RAC1,RIPK1,SNCA,RPS3,PARK2,MAPT,MYO1C
0.00186	1154	112	22	0.196	0.019	GO:0018193	BP	peptidyl-amino acid modification	protein metabolism - modification	DVL2,MATK,MAP2K3,NUP133,CDC42,PRKACA,MAP2K7,HSP90AA1,GSK3B,ATRX,CDC37,MAP2K6,CSNK1A1,RIPK1,NEK1,IQGAP1,AKT1,SNCA,LRRK1,PRDX3,LRRK2,PRKDC
0.00197	10371	112	86	0.768	0.008	GO:0044237	BP	cellular metabolic process	metabolism	DVL2,LAMP2,MATK,RPS20,MAP2K3,RHOA,NUP133,LRP6,CDC42,PRKACA,MAP2K7,HSP90AA1,GSK3B,ATRX,DNAJA1,DNM1L,SCFD1,AGO1,SRPK1,HSP90AB1,NFATC2,TRADD,STUB1,AKAP8,RPS16,CDC37,PPP2R1A,DNM1,SH3GL2,DVL1,PSMD11,YWHAE,MAP2K6,HSPA8,LDHB,MDN1,CSNK1A1,NCL,RPS15,MFN2,RGS2,RAB29,AGO2,ECHS1,YWHAH,CHD1L,YWHAQ,RAC1,EPRS,RIPK1,NEK1,PAK6,IQGAP1,RPS2,CLTC,AKT1,RPS11,SNAPIN,SNCA,MSN,RPS3,SLC25A4,LRRK1,DVL3,YWHAZ,PRDX3,BAG5,YW…
0.00208	716	112	17	0.152	0.024	GO:0006897	BP	endocytosis	transport - intracellular - endocytosis	LRP6,CDC42,HSP90AA1,DNM1L,SCFD1,HSP90AB1,ARFGAP1,DNM1,SH3GL2,RAB5B,CSNK1A1,RAC1,CLTC,SNCA,GAK,LRRK2,MYO1C
0.00215	90	112	7	0.062	0.078	GO:1901800	BP	positive regulation of proteasomal protein catabolic process	waste disposal - ubiquitin-proteasome	GSK3B,STUB1,DVL1,CSNK1A1,AKT1,PARK2,LRRK2
0.00229	4117	112	47	0.42	0.011	GO:0043412	BP	macromolecule modification	general	DVL2,MATK,MAP2K3,RHOA,NUP133,LRP6,CDC42,PRKACA,MAP2K7,HSP90AA1,GSK3B,ATRX,DNAJA1,SRPK1,HSP90AB1,STUB1,AKAP8,CDC37,PPP2R1A,DVL1,PSMD11,YWHAE,MAP2K6,HSPA8,CSNK1A1,RGS2,RAC1,RIPK1,NEK1,PAK6,IQGAP1,RPS2,AKT1,SNCA,RPS3,LRRK1,DVL3,PRDX3,BAG5,YWHAB,YWHAG,PPP1CA,GAK,PARK2,LRRK2,DAPK1,PRKDC
0.00244	232	112	10	0.089	0.043	GO:0072593	BP	reactive oxygen species metabolic process	metabolism	HSP90AA1,HSP90AB1,RAC1,RIPK1,AKT1,SNCA,PRDX3,PARK2,MAPT,LRRK2
0.00256	7105	112	67	0.598	0.009	GO:0032501	BP	multicellular organismal process	general	DVL2,VIM,MAP2K3,RHOA,NUP133,LRP6,CDC42,PRKACA,GSK3B,RAB10,ATRX,DNAJA1,DNM1L,MYL6,SRPK1,HSP90AB1,NFATC2,MYL9,ARHGEF7,TRADD,AKAP8,PPP2R1A,DNM1,SH3GL2,DVL1,PSMD11,YWHAE,MAP2K6,HSPA9,NCL,RPS15,MFN2,RGS2,RAB29,AGO2,YWHAH,MAP1B,YWHAQ,RAC1,RIPK1,IQGAP1,CLTC,AKT1,RPS11,SNAPIN,SNCA,MSN,SEC16A,LRRK1,DVL3,YWHAZ,PRDX3,BAG5,RAB8A,FADD,YWHAG,PPP1CA,MYO1D,GAK,PARK2,MAPT,EIF4EBP1,LRRK2,MBP,OPA1,PRKDC,TUBB3
0.00264	234	112	10	0.089	0.043	GO:0000086	BP	G2/M transition of mitotic cell cycle	cell cycle - phase transition	PRKACA,HSP90AA1,TUBB4A,PPP2R1A,PSMD11,YWHAE,RAB8A,TUBA1A,YWHAG,TUBB
0.00264	234	112	10	0.089	0.043	GO:0051258	BP	protein polymerization	protein metabolism - modification	DNM1L,DNM1,RGS2,RAC1,SNCA,RPS3,PARK2,MAPT,MYO1C,OPA1
0.00285	236	112	10	0.089	0.042	GO:0043241	BP	protein complex disassembly	protein metabolism - protein complex organisation	DVL2,LRP6,GSK3B,SH3GL2,DVL1,HSPA8,CSNK1A1,DVL3,PPP1CA,GAK
0.00312	911	112	19	0.17	0.021	GO:0006396	BP	RNA processing	RNA metabolism	RPS20,PRKACA,AGO1,SRPK1,RPS16,PPP2R1A,HSPA8,MDN1,RPS15,AGO2,RPS2,RPS11,RPS3,RPL13,RPS27,RPS23,RPL14,RPL23A,RPL10A
0.0032	239	112	10	0.089	0.042	GO:0010976	BP	positive regulation of neuron projection development	development - neuronal - axon	RHOA,GSK3B,DNM1L,DVL1,MAP1B,RAC1,IQGAP1,PARK2,MAPT,OPA1
0.00329	503	112	14	0.125	0.028	GO:0120031	BP	plasma membrane bounded cell projection assembly	intracellular organisation - cell projections	CDC42,PRKACA,HSP90AA1,TNPO1,ARHGEF7,TUBB4A,PPP2R1A,YWHAE,RAC1,NEK1,RAB8A,TUBA1A,YWHAG,TUBB
0.00329	826	112	18	0.161	0.022	GO:0030163	BP	protein catabolic process	metabolism	LAMP2,CDC42,PRKACA,HSP90AA1,GSK3B,HSP90AB1,STUB1,DVL1,PSMD11,HSPA8,CSNK1A1,RIPK1,AKT1,SNCA,MSN,BAG5,PARK2,LRRK2
0.00339	1007	112	20	0.179	0.02	GO:0010562	BP	positive regulation of phosphorus metabolic process	metabolism	DVL2,MAP2K3,RHOA,CDC42,PRKACA,MAP2K7,GSK3B,HSP90AB1,DVL1,MAP2K6,RAC1,RIPK1,IQGAP1,AKT1,SNCA,RPS3,LRRK1,DVL3,MAPT,LRRK2
0.00339	1007	112	20	0.179	0.02	GO:0045937	BP	positive regulation of phosphate metabolic process	metabolism	DVL2,MAP2K3,RHOA,CDC42,PRKACA,MAP2K7,GSK3B,HSP90AB1,DVL1,MAP2K6,RAC1,RIPK1,IQGAP1,AKT1,SNCA,RPS3,LRRK1,DVL3,MAPT,LRRK2
0.00361	920	112	19	0.17	0.021	GO:0007417	BP	central nervous system development	development - brain	VIM,RHOA,LRP6,CDC42,GSK3B,ATRX,SH3GL2,YWHAE,YWHAH,YWHAQ,RAC1,AKT1,SEC16A,MYO1D,PARK2,MAPT,LRRK2,MBP,PRKDC
0.00362	188	112	9	0.08	0.048	GO:1903364	BP	positive regulation of cellular protein catabolic process	metabolism	GSK3B,STUB1,DVL1,PSMD11,CSNK1A1,AKT1,MSN,PARK2,LRRK2
0.0037	5616	112	57	0.509	0.01	GO:0051171	BP	regulation of nitrogen compound metabolic process	metabolism	DVL2,MAP2K3,RHOA,NUP133,LRP6,CDC42,PRKACA,MAP2K7,HSP90AA1,GSK3B,ATRX,DNAJA1,DNM1L,AGO1,SRPK1,HSP90AB1,NFATC2,TRADD,STUB1,AKAP8,CDC37,PPP2R1A,DVL1,PSMD11,YWHAE,MAP2K6,HSPA8,CSNK1A1,NCL,RGS2,AGO2,YWHAH,YWHAQ,RAC1,EPRS,RIPK1,PAK6,IQGAP1,CLTC,AKT1,SNCA,MSN,RPS3,LRRK1,DVL3,PRDX3,BAG5,YWHAB,FADD,YWHAG,PPP1CA,PARK2,MAPT,EIF4EBP1,LRRK2,DAPK1,PRKDC
0.00378	834	112	18	0.161	0.022	GO:0043086	BP	negative regulation of catalytic activity	enzyme	LRP6,GSK3B,DNAJA1,PPP2R1A,DVL1,PSMD11,YWHAE,RGS2,IQGAP1,AKT1,SNCA,PRDX3,BAG5,YWHAG,MYO1D,PARK2,MAPT,LRRK2
0.00378	509	112	14	0.125	0.028	GO:0030031	BP	cell projection assembly	intracellular organisation - cell projections	CDC42,PRKACA,HSP90AA1,TNPO1,ARHGEF7,TUBB4A,PPP2R1A,YWHAE,RAC1,NEK1,RAB8A,TUBA1A,YWHAG,TUBB
0.00405	2404	112	33	0.295	0.014	GO:0009653	BP	anatomical structure morphogenesis	development	DVL2,RHOA,LRP6,CDC42,PRKACA,GSK3B,RAB10,ATRX,DNM1L,SCFD1,NFATC2,ARHGEF7,SH3GL2,DVL1,PSMD11,CSNK1A1,NCL,MFN2,YWHAH,MAP1B,RAC1,IQGAP1,CLTC,MSN,DVL3,RAB8A,PPP1CA,PARK2,MAPT,LRRK2,OPA1,PRKDC,TUBB3
0.00414	306	112	11	0.098	0.036	GO:0070997	BP	neuron death	cell death	CDC42,GSK3B,HSP90AB1,RAB29,AKT1,SNCA,BAG5,FADD,PARK2,MAPT,LRRK2
0.00469	194	112	9	0.08	0.046	GO:0007254	BP	JNK cascade	response to stimulus - signalling - JNK	DVL2,CDC42,MAP2K7,DNAJA1,RIPK1,AKT1,RPS3,DVL3,PARK2
0.00512	37	112	5	0.045	0.135	GO:0070266	BP	necroptotic process	cell death - necrosis	DNM1L,TRADD,RIPK1,SLC25A4,FADD
0.00533	253	112	10	0.089	0.04	GO:0033673	BP	negative regulation of kinase activity	enzyme - kinase	LRP6,DNAJA1,PPP2R1A,DVL1,RGS2,AKT1,PRDX3,YWHAG,PARK2,MAPT
0.00533	197	112	9	0.08	0.046	GO:0032872	BP	regulation of stress-activated MAPK cascade	response to stimulus - signalling - MAPK	DVL2,CDC42,MAP2K7,DNAJA1,RIPK1,AKT1,RPS3,DVL3,PARK2
0.00539	147	112	8	0.071	0.054	GO:0031345	BP	negative regulation of cell projection organization	intracellular organisation - cell projections	VIM,RHOA,GSK3B,RAB29,YWHAH,SNAPIN,BAG5,GAK
0.00545	856	112	18	0.161	0.021	GO:0000165	BP	MAPK cascade	response to stimulus - signalling - MAPK	DVL2,MAP2K3,CDC42,MAP2K7,DNAJA1,PPP2R1A,PSMD11,YWHAE,MAP2K6,RGS2,RIPK1,IQGAP1,AKT1,RPS3,DVL3,YWHAB,PARK2,LRRK2
0.00554	857	112	18	0.161	0.021	GO:1902533	BP	positive regulation of intracellular signal transduction	response to stimulus - signalling	DVL2,MAP2K3,RHOA,CDC42,MAP2K7,DNM1L,AGO1,TRADD,MAP2K6,RAC1,RIPK1,IQGAP1,RPS3,LRRK1,DVL3,FADD,PARK2,LRRK2
0.00555	198	112	9	0.08	0.045	GO:0070302	BP	regulation of stress-activated protein kinase signaling cascade	response to stimulus - stress	DVL2,CDC42,MAP2K7,DNAJA1,RIPK1,AKT1,RPS3,DVL3,PARK2
0.00567	148	112	8	0.071	0.054	GO:2001242	BP	regulation of intrinsic apoptotic signaling pathway	cell death - apoptosis - intrinsic	DNAJA1,DNM1L,AKT1,RPS3,BAG5,PARK2,LRRK2,OPA1
0.00587	38	112	5	0.045	0.132	GO:1901998	BP	toxin transport	transport	LRP6,DNAJA1,SCFD1,DNM1,RAB29
0.006	5104	112	53	0.473	0.01	GO:0090304	BP	nucleic acid metabolic process	metabolism	DVL2,RPS20,MAP2K3,NUP133,LRP6,CDC42,PRKACA,MAP2K7,HSP90AA1,GSK3B,ATRX,AGO1,SRPK1,HSP90AB1,NFATC2,TRADD,STUB1,AKAP8,RPS16,PPP2R1A,DVL1,PSMD11,MAP2K6,HSPA8,MDN1,NCL,RPS15,AGO2,YWHAH,CHD1L,YWHAQ,RAC1,EPRS,RIPK1,PAK6,RPS2,AKT1,RPS11,SNCA,RPS3,DVL3,PRDX3,YWHAB,RPL13,TK1,FADD,RPS27,PARK2,RPS23,RPL14,RPL23A,RPL10A,PRKDC
0.00619	531	112	14	0.125	0.026	GO:0048667	BP	cell morphogenesis involved in neuron differentiation	development - neuronal	RHOA,CDC42,GSK3B,RAB10,DNM1L,DVL1,YWHAH,MAP1B,RAC1,RAB8A,MAPT,LRRK2,OPA1,TUBB3
0.00656	5118	112	53	0.473	0.01	GO:0009059	BP	macromolecule biosynthetic process	metabolism	DVL2,RPS20,MAP2K3,NUP133,LRP6,CDC42,MAP2K7,HSP90AA1,GSK3B,ATRX,AGO1,HSP90AB1,NFATC2,TRADD,AKAP8,RPS16,PPP2R1A,DVL1,PSMD11,MAP2K6,HSPA8,NCL,RPS15,RGS2,AGO2,YWHAH,YWHAQ,RAC1,EPRS,RIPK1,PAK6,RPS2,CLTC,AKT1,RPS11,SNCA,RPS3,DVL3,PRDX3,YWHAB,RPL13,TK1,FADD,PPP1CA,RPS27,PARK2,RPS23,EIF4EBP1,RPL14,DAPK1,RPL23A,RPL10A,PRKDC
0.00677	1349	112	23	0.205	0.017	GO:0051336	BP	regulation of hydrolase activity	enzyme	DVL2,RHOA,GSK3B,DNAJA1,DNM1L,HSP90AB1,ARFGAP1,ARHGEF7,TRADD,YWHAE,RGS2,RIPK1,IQGAP1,AKT1,SNCA,RPS3,DVL3,PRDX3,FADD,MYO1D,MAPT,LRRK2,DAPK1
0.00679	389	112	12	0.107	0.031	GO:0001933	BP	negative regulation of protein phosphorylation	protein metabolism - modification - phosphorylation	LRP6,DNAJA1,PPP2R1A,DVL1,RGS2,AKT1,SNCA,LRRK1,YWHAG,PARK2,LRRK2,PRKDC
0.00681	203	112	9	0.08	0.044	GO:0016358	BP	dendrite development	development - neuronal	CDC42,DNM1L,DVL1,YWHAH,MAP1B,RAC1,IQGAP1,LRRK2,OPA1
0.00681	203	112	9	0.08	0.044	GO:0022618	BP	ribonucleoprotein complex assembly	RNA metabolism	HSP90AA1,AGO1,SRPK1,HSP90AB1,MDN1,RPS15,AGO2,RPS27,RPL23A
0.00694	4982	112	52	0.464	0.01	GO:0034645	BP	cellular macromolecule biosynthetic process	metabolism	DVL2,RPS20,MAP2K3,NUP133,LRP6,CDC42,MAP2K7,HSP90AA1,GSK3B,ATRX,AGO1,HSP90AB1,NFATC2,TRADD,AKAP8,RPS16,PPP2R1A,DVL1,PSMD11,MAP2K6,HSPA8,NCL,RPS15,RGS2,AGO2,YWHAH,YWHAQ,RAC1,EPRS,RIPK1,PAK6,RPS2,AKT1,RPS11,SNCA,RPS3,DVL3,PRDX3,YWHAB,RPL13,TK1,FADD,PPP1CA,RPS27,PARK2,RPS23,EIF4EBP1,RPL14,DAPK1,RPL23A,RPL10A,PRKDC
0.00726	153	112	8	0.071	0.052	GO:2000377	BP	regulation of reactive oxygen species metabolic process	metabolism	HSP90AA1,HSP90AB1,RAC1,RIPK1,AKT1,SNCA,PARK2,MAPT
0.00735	539	112	14	0.125	0.026	GO:0071407	BP	cellular response to organic cyclic compound	response to stimulus	LRP6,PRKACA,DNAJA1,DNM1L,AGO1,HSP90AB1,AGO2,YWHAH,AKT1,SNCA,MSN,PARK2,EIF4EBP1,LRRK2
0.00751	5732	112	57	0.509	0.01	GO:0080090	BP	regulation of primary metabolic process	metabolism	DVL2,MAP2K3,RHOA,NUP133,LRP6,CDC42,PRKACA,MAP2K7,HSP90AA1,GSK3B,ATRX,DNAJA1,DNM1L,AGO1,SRPK1,HSP90AB1,NFATC2,TRADD,STUB1,AKAP8,CDC37,PPP2R1A,DVL1,PSMD11,YWHAE,MAP2K6,HSPA8,CSNK1A1,NCL,RGS2,AGO2,YWHAH,YWHAQ,RAC1,EPRS,RIPK1,PAK6,IQGAP1,CLTC,AKT1,SNCA,MSN,RPS3,LRRK1,DVL3,PRDX3,BAG5,YWHAB,FADD,YWHAG,PPP1CA,PARK2,MAPT,EIF4EBP1,LRRK2,DAPK1,PRKDC
0.00801	543	112	14	0.125	0.026	GO:0044770	BP	cell cycle phase transition	cell cycle - phase transition	PRKACA,HSP90AA1,TUBB4A,AKAP8,PPP2R1A,PSMD11,YWHAE,AKT1,RAB8A,TUBA1A,YWHAG,EIF4EBP1,TUBB,PRKDC
0.00808	71	112	6	0.054	0.085	GO:0097192	BP	extrinsic apoptotic signaling pathway in absence of ligand	cell death - apoptosis - extrinsic	GSK3B,PPP2R1A,RIPK1,AKT1,FADD,PPP1CA
0.00808	71	112	6	0.054	0.085	GO:0038034	BP	signal transduction in absence of ligand	response to stimulus - signalling	GSK3B,PPP2R1A,RIPK1,AKT1,FADD,PPP1CA
0.00824	6	112	3	0.027	0.5	GO:0072318	BP	clathrin coat disassembly	intracellular organisation	SH3GL2,HSPA8,GAK
0.00824	6	112	3	0.027	0.5	GO:0044033	BP	multi-organism metabolic process	metabolism	MAP2K3,MAP2K7,MAP2K6
0.00824	6	112	3	0.027	0.5	GO:0035897	BP	proteolysis in other organism	protein metabolism	MAP2K3,MAP2K7,MAP2K6
0.00833	266	112	10	0.089	0.038	GO:0032984	BP	macromolecular complex disassembly	protein metabolism - protein complex organisation	DVL2,LRP6,GSK3B,SH3GL2,DVL1,HSPA8,CSNK1A1,DVL3,PPP1CA,GAK
0.00976	42	112	5	0.045	0.119	GO:0097300	BP	programmed necrotic cell death	cell death - necrosis	DNM1L,TRADD,RIPK1,SLC25A4,FADD
0.00987	335	112	11	0.098	0.033	GO:0060271	BP	cilium assembly	intracellular organisation - cytoskeleton	PRKACA,HSP90AA1,TNPO1,TUBB4A,PPP2R1A,YWHAE,NEK1,RAB8A,TUBA1A,YWHAG,TUBB
0.0101	6394	112	61	0.545	0.01	GO:0034641	BP	cellular nitrogen compound metabolic process	metabolism	DVL2,LAMP2,RPS20,MAP2K3,NUP133,LRP6,CDC42,PRKACA,MAP2K7,HSP90AA1,GSK3B,ATRX,DNM1L,AGO1,SRPK1,HSP90AB1,NFATC2,TRADD,STUB1,AKAP8,RPS16,PPP2R1A,DVL1,PSMD11,MAP2K6,HSPA8,LDHB,MDN1,NCL,RPS15,RGS2,AGO2,YWHAH,CHD1L,YWHAQ,RAC1,EPRS,RIPK1,PAK6,RPS2,AKT1,RPS11,SNCA,RPS3,DVL3,PRDX3,YWHAB,RPL13,TK1,FADD,PPP1CA,RPS27,PARK2,RPS23,EIF4EBP1,RPL14,LRRK2,DAPK1,RPL23A,RPL10A,PRKDC
0.0103	11266	112	89	0.795	0.008	GO:0008152	BP	metabolic process	metabolism	DVL2,LAMP2,MATK,RPS20,VIM,MAP2K3,RHOA,NUP133,LRP6,CDC42,PRKACA,MAP2K7,HSP90AA1,GSK3B,TNPO1,ATRX,DNAJA1,DNM1L,SCFD1,AGO1,SRPK1,HSP90AB1,NFATC2,TRADD,STUB1,AKAP8,RPS16,CDC37,PPP2R1A,DNM1,SH3GL2,DVL1,PSMD11,YWHAE,MAP2K6,HSPA8,LDHB,MDN1,CSNK1A1,NCL,RPS15,MFN2,RGS2,RAB29,AGO2,ECHS1,YWHAH,CHD1L,YWHAQ,RAC1,EPRS,RIPK1,NEK1,PAK6,IQGAP1,RPS2,CLTC,AKT1,RPS11,SNAPIN,SNCA,MSN,RPS3,SLC25A4,LRRK1,DVL3,YWHAZ,PRD…
0.0104	1384	112	23	0.205	0.017	GO:0032940	BP	secretion by cell	transport - exocytosis	SLC25A5,LAMP2,RHOA,HSP90AA1,RAB10,DNM1L,SCFD1,HSP90AB1,ARHGEF7,DVL1,PSMD11,HSPA8,RAB5B,RAC1,IQGAP1,SNAPIN,SNCA,SLC25A4,RAB8A,SLC25A6,PARK2,LRRK2,TUBB
0.0108	274	112	10	0.089	0.036	GO:0097193	BP	intrinsic apoptotic signaling pathway	cell death - apoptosis - intrinsic	GSK3B,DNAJA1,DNM1L,AKT1,RPS3,BAG5,PARK2,LRRK2,OPA1,PRKDC
0.0108	20	112	4	0.036	0.2	GO:0060544	BP	regulation of necroptotic process	cell death - necrosis	TRADD,RIPK1,SLC25A4,FADD
0.0112	1090	112	20	0.179	0.018	GO:0044092	BP	negative regulation of molecular function	general	LRP6,GSK3B,DNAJA1,STUB1,PPP2R1A,DVL1,PSMD11,YWHAE,RGS2,IQGAP1,AKT1,SNCA,PRDX3,BAG5,YWHAG,PPP1CA,MYO1D,PARK2,MAPT,LRRK2
0.0113	216	112	9	0.08	0.042	GO:0071826	BP	ribonucleoprotein complex subunit organization	protein metabolism - protein complex organisation	HSP90AA1,AGO1,SRPK1,HSP90AB1,MDN1,RPS15,AGO2,RPS27,RPL23A
0.0113	1496	112	24	0.214	0.016	GO:1901700	BP	response to oxygen-containing compound	response to stimulus - oxygen	LRP6,PRKACA,RAB10,DNM1L,HSP90AB1,AKAP8,MAP2K6,RIPK1,IQGAP1,AKT1,SNCA,MSN,RPS3,PRDX3,RAB8A,FADD,YWHAG,PARK2,EIF4EBP1,LRRK2,DAPK1,MYO1C,RPL10A,PRKDC
0.0116	163	112	8	0.071	0.049	GO:0090090	BP	negative regulation of canonical Wnt signaling pathway	response to stimulus - signalling - Wnt	DVL2,LRP6,GSK3B,DVL1,PSMD11,CSNK1A1,DVL3,PARK2
0.012	342	112	11	0.098	0.032	GO:0044782	BP	cilium organization	intracellular organisation - cytoskeleton	PRKACA,HSP90AA1,TNPO1,TUBB4A,PPP2R1A,YWHAE,NEK1,RAB8A,TUBA1A,YWHAG,TUBB
0.0126	219	112	9	0.08	0.041	GO:0031334	BP	positive regulation of protein complex assembly	protein metabolism - protein complex organisation	GSK3B,STUB1,RGS2,CHD1L,RAC1,MSN,RPS3,MAPT,MYO1C
0.0133	118	112	7	0.062	0.059	GO:0043280	BP	positive regulation of cysteine-type endopeptidase activity involved in apoptotic process	cell death - enzymes	TRADD,RIPK1,SNCA,RPS3,FADD,MAPT,DAPK1
0.0133	21	112	4	0.036	0.19	GO:1903649	BP	regulation of cytoplasmic transport	transport - intracellular	RAB29,MSN,PARK2,LRRK2
0.0135	1511	112	24	0.214	0.016	GO:0046903	BP	secretion	transport - exocytosis	SLC25A5,LAMP2,RHOA,HSP90AA1,RAB10,DNM1L,SCFD1,HSP90AB1,ARHGEF7,DVL1,PSMD11,MAP2K6,HSPA8,RAB5B,RAC1,IQGAP1,SNAPIN,SNCA,SLC25A4,RAB8A,SLC25A6,PARK2,LRRK2,TUBB
0.0144	7	112	3	0.027	0.429	GO:0003373	BP	dynamin family protein polymerization involved in membrane fission	intracellular organisation - membrane	DNM1L,DNM1,OPA1
0.0144	7	112	3	0.027	0.429	GO:0003374	BP	dynamin family protein polymerization involved in mitochondrial fission	intracellular organisation - organelle - mitochondria	DNM1L,DNM1,OPA1
0.0144	7	112	3	0.027	0.429	GO:0072319	BP	vesicle uncoating	intracellular organisation - vesicle	SH3GL2,HSPA8,GAK
0.0144	7	112	3	0.027	0.429	GO:1903748	BP	negative regulation of establishment of protein localization to mitochondrion	protein metabolism - localisation - mitochondria	DNAJA1,MAPT,LRRK2
0.0144	7	112	3	0.027	0.429	GO:0006863	BP	purine nucleobase transport	transport	SLC25A5,SLC25A4,SLC25A6
0.0145	168	112	8	0.071	0.048	GO:0006986	BP	response to unfolded protein	waste disposal - UPR	HSP90AA1,DNAJA1,HSP90AB1,ARFGAP1,STUB1,HSPA8,MFN2,PARK2
0.0148	1014	112	19	0.17	0.019	GO:1901698	BP	response to nitrogen compound	response to stimulus	LRP6,PRKACA,RAB10,ATRX,AGO1,HSP90AB1,STUB1,AGO2,IQGAP1,AKT1,SNCA,RAB8A,FADD,YWHAG,PARK2,EIF4EBP1,LRRK2,MYO1C,PRKDC
0.0156	658	112	15	0.134	0.023	GO:0000904	BP	cell morphogenesis involved in differentiation	development - cell differentiation	RHOA,CDC42,GSK3B,RAB10,DNM1L,ARHGEF7,DVL1,YWHAH,MAP1B,RAC1,RAB8A,MAPT,LRRK2,OPA1,TUBB3
0.0156	658	112	15	0.134	0.023	GO:0043408	BP	regulation of MAPK cascade	response to stimulus - signalling - MAPK	DVL2,MAP2K3,CDC42,MAP2K7,DNAJA1,PPP2R1A,MAP2K6,RGS2,RIPK1,IQGAP1,AKT1,RPS3,DVL3,PARK2,LRRK2
0.0162	22	112	4	0.036	0.182	GO:0090103	BP	cochlea morphogenesis	development	DVL2,DVL1,RAC1,DVL3
0.0162	22	112	4	0.036	0.182	GO:0090140	BP	regulation of mitochondrial fission	intracellular organisation - organelle - mitochondria	DNM1L,PARK2,MAPT,LRRK2
0.0172	47	112	5	0.045	0.106	GO:0060997	BP	dendritic spine morphogenesis	development - neuronal - axon	CDC42,DNM1L,DVL1,LRRK2,OPA1
0.0175	81	112	6	0.054	0.074	GO:0007041	BP	lysosomal transport	transport - intracellular - lysosomal	LAMP2,HSPA8,SNAPIN,GAK,PARK2,LRRK2
0.018	173	112	8	0.071	0.046	GO:1903052	BP	positive regulation of proteolysis involved in cellular protein catabolic process	protein metabolism	GSK3B,STUB1,DVL1,PSMD11,CSNK1A1,AKT1,PARK2,LRRK2
0.0184	124	112	7	0.062	0.056	GO:0048813	BP	dendrite morphogenesis	development - neuronal	CDC42,DNM1L,DVL1,YWHAH,RAC1,LRRK2,OPA1
0.0185	1227	112	21	0.188	0.017	GO:0060429	BP	epithelium development	development - epithelium	DVL2,VIM,RHOA,NUP133,LRP6,CDC42,PRKACA,GSK3B,RAB10,ATRX,TRADD,DVL1,PSMD11,RAC1,IQGAP1,CLTC,AKT1,MSN,DVL3,PPP1CA,PRKDC
0.0187	82	112	6	0.054	0.073	GO:0043506	BP	regulation of JUN kinase activity	response to stimulus - signalling - JUN	DVL2,MAP2K7,DNAJA1,RIPK1,RPS3,DVL3
0.0195	587	112	14	0.125	0.024	GO:1901699	BP	cellular response to nitrogen compound	response to stimulus	PRKACA,RAB10,ATRX,AGO1,AGO2,AKT1,SNCA,RAB8A,YWHAG,PARK2,EIF4EBP1,LRRK2,MYO1C,PRKDC
0.0196	1876	112	27	0.241	0.014	GO:0006928	BP	movement of cell or subcellular component	motility	VIM,RHOA,CDC42,GSK3B,TNPO1,DNAJA1,MYL6,NFATC2,ARHGEF7,SH3GL2,DVL1,YWHAE,MYO1B,MAP1B,RAC1,IQGAP1,CLTC,AKT1,SNAPIN,MSN,FADD,MAPT,LRRK2,TUBB,MYO1C,OPA1,TUBB3
0.0197	847	112	17	0.152	0.02	GO:0045597	BP	positive regulation of cell differentiation	development - cell differentiation	RHOA,CDC42,GSK3B,DNM1L,HSP90AB1,NFATC2,ARHGEF7,DVL1,MAP1B,RAC1,RIPK1,IQGAP1,AKT1,FADD,PARK2,MAPT,OPA1
0.0197	847	112	17	0.152	0.02	GO:0006887	BP	exocytosis	transport - exocytosis	LAMP2,RHOA,HSP90AA1,RAB10,SCFD1,HSP90AB1,PSMD11,HSPA8,RAB5B,RAC1,IQGAP1,SNAPIN,SNCA,RAB8A,PARK2,LRRK2,TUBB
0.0201	83	112	6	0.054	0.072	GO:0060996	BP	dendritic spine development	development - neuronal - axon	CDC42,DNM1L,DVL1,RAC1,LRRK2,OPA1
0.0202	5750	112	56	0.5	0.01	GO:0006139	BP	nucleobase-containing compound metabolic process	metabolism	DVL2,RPS20,MAP2K3,NUP133,LRP6,CDC42,PRKACA,MAP2K7,HSP90AA1,GSK3B,ATRX,DNM1L,AGO1,SRPK1,HSP90AB1,NFATC2,TRADD,STUB1,AKAP8,RPS16,PPP2R1A,DVL1,PSMD11,MAP2K6,HSPA8,LDHB,MDN1,NCL,RPS15,AGO2,YWHAH,CHD1L,YWHAQ,RAC1,EPRS,RIPK1,PAK6,RPS2,AKT1,RPS11,SNCA,RPS3,DVL3,PRDX3,YWHAB,RPL13,TK1,FADD,RPS27,PARK2,RPS23,RPL14,LRRK2,RPL23A,RPL10A,PRKDC
0.0212	49	112	5	0.045	0.102	GO:0070265	BP	necrotic cell death	cell death - necrosis	DNM1L,TRADD,RIPK1,SLC25A4,FADD
0.0213	177	112	8	0.071	0.045	GO:1905330	BP	regulation of morphogenesis of an epithelium	development - epithelium	DVL2,RHOA,CDC42,DVL1,PSMD11,RAC1,CLTC,DVL3
0.0215	127	112	7	0.062	0.055	GO:2001056	BP	positive regulation of cysteine-type endopeptidase activity	enzyme - peptidase	TRADD,RIPK1,SNCA,RPS3,FADD,MAPT,DAPK1
0.0215	127	112	7	0.062	0.055	GO:0097480	BP	establishment of synaptic vesicle localization	intracellular organisation - synapse	DNM1,SH3GL2,SNAPIN,SNCA,GAK,PARK2,LRRK2
0.0215	127	112	7	0.062	0.055	GO:0048489	BP	synaptic vesicle transport	transport - synaptic	DNM1,SH3GL2,SNAPIN,SNCA,GAK,PARK2,LRRK2
0.0215	127	112	7	0.062	0.055	GO:0099003	BP	vesicle-mediated transport in synapse	transport - synaptic	DNM1,SH3GL2,SNAPIN,SNCA,GAK,PARK2,LRRK2
0.0216	4876	112	50	0.446	0.01	GO:0044271	BP	cellular nitrogen compound biosynthetic process	metabolism	DVL2,RPS20,MAP2K3,NUP133,LRP6,MAP2K7,HSP90AA1,GSK3B,ATRX,AGO1,HSP90AB1,NFATC2,TRADD,AKAP8,RPS16,PPP2R1A,DVL1,PSMD11,MAP2K6,HSPA8,NCL,RPS15,RGS2,AGO2,YWHAH,YWHAQ,EPRS,RIPK1,PAK6,RPS2,AKT1,RPS11,SNCA,RPS3,DVL3,PRDX3,YWHAB,RPL13,TK1,FADD,PPP1CA,RPS27,PARK2,RPS23,EIF4EBP1,RPL14,DAPK1,RPL23A,RPL10A,PRKDC
0.0216	676	112	15	0.134	0.022	GO:0007169	BP	transmembrane receptor protein tyrosine kinase signaling pathway	response to stimulus - signalling - kinase	MATK,RHOA,CDC42,HSP90AA1,ARHGEF7,STUB1,CDC37,DNM1,SH3GL2,RAC1,IQGAP1,AKT1,SNCA,EIF4EBP1,MYO1C
0.0231	85	112	6	0.054	0.071	GO:2000379	BP	positive regulation of reactive oxygen species metabolic process	metabolism	HSP90AA1,HSP90AB1,RIPK1,AKT1,SNCA,MAPT
0.0231	236	112	9	0.08	0.038	GO:0034599	BP	cellular response to oxidative stress	response to stimulus - stress - oxidative stress	RIPK1,AKT1,SNCA,RPS3,PRDX3,BAG5,PARK2,LRRK2,DAPK1
0.0232	2008	112	28	0.25	0.014	GO:0006955	BP	immune response	immune system	LAMP2,MATK,RHOA,CDC42,PRKACA,MAP2K7,HSP90AA1,RAB10,SRPK1,HSP90AB1,NFATC2,AKAP8,CDC37,PSMD11,MAP2K6,HSPA8,RAB5B,RAB29,RAC1,EPRS,RIPK1,IQGAP1,SNCA,FADD,TUBB,DAPK1,MYO1C,MBP
0.0238	517	112	13	0.116	0.025	GO:0044772	BP	mitotic cell cycle phase transition	cell cycle - phase transition	PRKACA,HSP90AA1,TUBB4A,PPP2R1A,PSMD11,YWHAE,AKT1,RAB8A,TUBA1A,YWHAG,EIF4EBP1,TUBB,PRKDC
0.0243	10297	112	83	0.741	0.008	GO:0050794	BP	regulation of cellular process	general	DVL2,SLC25A5,MATK,VIM,MAP2K3,RHOA,NUP133,LRP6,CDC42,PRKACA,MAP2K7,HSP90AA1,GSK3B,RAB10,ATRX,DNAJA1,DNM1L,SCFD1,AGO1,SRPK1,HSP90AB1,NFATC2,ARFGAP1,ARHGEF7,TRADD,STUB1,AKAP8,CDC37,PPP2R1A,DNM1,SH3GL2,DVL1,PSMD11,YWHAE,MAP2K6,HSPA8,RAB5B,HSPA9,CSNK1A1,NCL,MFN2,RGS2,RAB29,RAB32,AGO2,YWHAH,MAP1B,CHD1L,YWHAQ,RAC1,EPRS,RIPK1,NEK1,PAK6,IQGAP1,CLTC,AKT1,SNAPIN,SNCA,MSN,RPS3,SLC25A4,LRRK1,DVL3,YWHAZ,PRDX3,…
0.0264	240	112	9	0.08	0.037	GO:0051650	BP	establishment of vesicle localization	intracellular organisation - vesicle	SCFD1,DNM1,SH3GL2,SNAPIN,SNCA,SEC16A,GAK,PARK2,LRRK2
0.0274	524	112	13	0.116	0.025	GO:0002009	BP	morphogenesis of an epithelium	development - epithelium	DVL2,RHOA,LRP6,CDC42,PRKACA,RAB10,DVL1,PSMD11,RAC1,CLTC,MSN,DVL3,PPP1CA
0.0277	132	112	7	0.062	0.053	GO:0050821	BP	protein stabilization	protein metabolism - protein stability	LAMP2,HSP90AA1,HSP90AB1,CDC37,DVL1,DVL3,PARK2
0.0281	1160	112	20	0.179	0.017	GO:0009628	BP	response to abiotic stimulus	response to stimulus	NUP133,PRKACA,MAP2K7,HSP90AA1,GSK3B,DNAJA1,DNM1L,SCFD1,HSP90AB1,PSMD11,YWHAE,HSPA8,RAC1,AKT1,BAG5,FADD,PPP1CA,MAPT,EIF4EBP1,PRKDC
0.0282	88	112	6	0.054	0.068	GO:2001243	BP	negative regulation of intrinsic apoptotic signaling pathway	cell death - apoptosis - intrinsic	DNAJA1,AKT1,BAG5,PARK2,LRRK2,OPA1
0.0305	186	112	8	0.071	0.043	GO:0035966	BP	response to topologically incorrect protein	waste disposal - UPR	HSP90AA1,DNAJA1,HSP90AB1,ARFGAP1,STUB1,HSPA8,MFN2,PARK2
0.0321	135	112	7	0.062	0.052	GO:0097479	BP	synaptic vesicle localization	intracellular organisation - synapse	DNM1,SH3GL2,SNAPIN,SNCA,GAK,PARK2,LRRK2
0.033	188	112	8	0.071	0.043	GO:0045665	BP	negative regulation of neuron differentiation	development - neuronal	VIM,RHOA,GSK3B,RAB29,YWHAH,SNAPIN,BAG5,GAK
0.0332	247	112	9	0.08	0.036	GO:0021700	BP	developmental maturation	development	RHOA,PRKACA,GSK3B,PPP2R1A,RAB32,RAC1,SNAPIN,LRRK2,OPA1
0.0337	456	112	12	0.107	0.026	GO:0044089	BP	positive regulation of cellular component biogenesis	general	RHOA,CDC42,GSK3B,STUB1,RGS2,CHD1L,RAC1,IQGAP1,MSN,RPS3,MAPT,MYO1C
0.0342	9	112	3	0.027	0.333	GO:0071550	BP	death-inducing signaling complex assembly	cell death - signalling	TRADD,RIPK1,FADD
0.0342	248	112	9	0.08	0.036	GO:0051403	BP	stress-activated MAPK cascade	response to stimulus - signalling - MAPK	DVL2,CDC42,MAP2K7,DNAJA1,RIPK1,AKT1,RPS3,DVL3,PARK2
0.0342	9	112	3	0.027	0.333	GO:0015851	BP	nucleobase transport	tranport	SLC25A5,SLC25A4,SLC25A6
0.0342	9	112	3	0.027	0.333	GO:0015866	BP	ADP transport	tranport	SLC25A5,SLC25A4,SLC25A6
0.0343	1176	112	20	0.179	0.017	GO:0051094	BP	positive regulation of developmental process	development	RHOA,LRP6,CDC42,GSK3B,DNM1L,HSP90AB1,NFATC2,ARHGEF7,TRADD,DVL1,MAP1B,RAC1,RIPK1,IQGAP1,AKT1,FADD,PARK2,MAPT,OPA1,PRKDC
0.0353	137	112	7	0.062	0.051	GO:0016482	BP	cytosolic transport	transport - intracellular	RAB29,CLTC,MSN,MYO1D,GAK,PARK2,LRRK2
0.0353	137	112	7	0.062	0.051	GO:0016241	BP	regulation of macroautophagy	waste disposal - autophagy	PRKACA,SCFD1,CDC37,MFN2,AKT1,PARK2,LRRK2
0.0366	10755	112	85	0.759	0.008	GO:0071704	BP	organic substance metabolic process	metabolism	DVL2,LAMP2,MATK,RPS20,VIM,MAP2K3,RHOA,NUP133,LRP6,CDC42,PRKACA,MAP2K7,HSP90AA1,GSK3B,TNPO1,ATRX,DNAJA1,DNM1L,AGO1,SRPK1,HSP90AB1,NFATC2,TRADD,STUB1,AKAP8,RPS16,CDC37,PPP2R1A,DNM1,SH3GL2,DVL1,PSMD11,YWHAE,MAP2K6,HSPA8,LDHB,MDN1,CSNK1A1,NCL,RPS15,RGS2,RAB29,AGO2,ECHS1,YWHAH,CHD1L,YWHAQ,RAC1,EPRS,RIPK1,NEK1,PAK6,IQGAP1,RPS2,CLTC,AKT1,RPS11,SNAPIN,SNCA,MSN,RPS3,LRRK1,DVL3,YWHAZ,PRDX3,BAG5,YWHAB,RPL13…
0.0376	461	112	12	0.107	0.026	GO:0010720	BP	positive regulation of cell development	development	RHOA,CDC42,GSK3B,DNM1L,ARHGEF7,DVL1,MAP1B,RAC1,IQGAP1,PARK2,MAPT,OPA1
0.0379	27	112	4	0.036	0.148	GO:0010939	BP	regulation of necrotic cell death	cell death - necrosis	TRADD,RIPK1,SLC25A4,FADD
0.0401	253	112	9	0.08	0.036	GO:0031098	BP	stress-activated protein kinase signaling cascade	response to stimulus - stress	DVL2,CDC42,MAP2K7,DNAJA1,RIPK1,AKT1,RPS3,DVL3,PARK2
0.0401	253	112	9	0.08	0.036	GO:0031396	BP	regulation of protein ubiquitination	waste disposal - ubiquitin-proteasome	HSP90AA1,DNAJA1,HSP90AB1,STUB1,PSMD11,RPS3,BAG5,PARK2,LRRK2
0.0406	140	112	7	0.062	0.05	GO:0010950	BP	positive regulation of endopeptidase activity	enzyme - peptidase	TRADD,RIPK1,SNCA,RPS3,FADD,MAPT,DAPK1
0.0414	254	112	9	0.08	0.035	GO:0043406	BP	positive regulation of MAP kinase activity	response to stimulus - signalling - MAPK	DVL2,MAP2K3,MAP2K7,MAP2K6,RIPK1,IQGAP1,RPS3,DVL3,LRRK2
0.0427	255	112	9	0.08	0.035	GO:0016197	BP	endosomal transport	transport - intracellular - endocytosis	RAB10,RAB29,RAB32,CLTC,SNAPIN,MSN,MYO1D,PARK2,LRRK2
0.044	28	112	4	0.036	0.143	GO:0031113	BP	regulation of microtubule polymerization	intracellular organisation - cytoskeleton	RGS2,SNCA,RPS3,MAPT
0.044	256	112	9	0.08	0.035	GO:0051648	BP	vesicle localization	intracellular organisation - vesicle	SCFD1,DNM1,SH3GL2,SNAPIN,SNCA,SEC16A,GAK,PARK2,LRRK2
0.044	256	112	9	0.08	0.035	GO:0045732	BP	positive regulation of protein catabolic process	metabolism	GSK3B,STUB1,DVL1,PSMD11,CSNK1A1,AKT1,MSN,PARK2,LRRK2
0.044	28	112	4	0.036	0.143	GO:0048488	BP	synaptic vesicle endocytosis	transport - synaptic	DNM1,SH3GL2,SNCA,GAK
0.0441	322	112	10	0.089	0.031	GO:0045666	BP	positive regulation of neuron differentiation	development - neuronal	RHOA,GSK3B,DNM1L,DVL1,MAP1B,RAC1,IQGAP1,PARK2,MAPT,OPA1
0.0462	197	112	8	0.071	0.041	GO:0030178	BP	negative regulation of Wnt signaling pathway	response to stimulus - signalling - Wnt	DVL2,LRP6,GSK3B,DVL1,PSMD11,CSNK1A1,DVL3,PARK2
0.0466	143	112	7	0.062	0.049	GO:1990138	BP	neuron projection extension	development - neuronal - axon	GSK3B,SH3GL2,DVL1,MAP1B,IQGAP1,PARK2,MAPT
0.0468	258	112	9	0.08	0.035	GO:0016236	BP	macroautophagy	waste disposal - autophagy	LAMP2,PRKACA,SCFD1,CDC37,MFN2,AKT1,SNAPIN,PARK2,LRRK2
0.0477	325	112	10	0.089	0.031	GO:0018108	BP	peptidyl-tyrosine phosphorylation	protein metabolism - modification - phosphorylation	DVL2,MATK,MAP2K3,MAP2K7,HSP90AA1,CDC37,MAP2K6,NEK1,IQGAP1,LRRK1
0.0483	259	112	9	0.08	0.035	GO:0051961	BP	negative regulation of nervous system development	development - brain	VIM,RHOA,PRKACA,GSK3B,RAB29,YWHAH,SNAPIN,BAG5,GAK
