# Supplementary material for: Comparative Protein Interaction Network Analysis Identifies Shared and Distinct Functions for the Human ROCO Proteins
Source: Proteomics. 2018 Apr 17;18(10):1700444. doi: 10.1002/pmic.201700444 (PMC5992104; doi:10.1002/pmic.201700444)
Supplement: Supplementary file 8 — Supporting information [file PMIC-18-na-s008.xlsx]

## Sheet: Sheet1
p-value	T	Q	Q&T	Q&T/Q	Q&T/T	term ID	t type	t name	semantic class	Q&T list
1.92e-06	616	62	15	0.242	0.024	GO:0080135	BP	regulation of cellular response to stress	response to stimulus - stress	FLT4,ITCH,ABL1,BAG1,BAG2,FOXP1,STK25,CCL21,EGFR,TIRAP,PDCD4,BAG3,BAG5,NUDT16L1,LRRK2
5.39e-05	1336	62	19	0.306	0.014	GO:0120036	BP	plasma membrane bounded cell projection organization	intracellular organisation - cell projections	LIMA1,FGFR2,EPHA8,ABL1,FOXP1,STK25,RAB29,ODF2,CCL21,NEK1,EGFR,CDC42EP3,RET,BAG5,PLK1,GAK,TUBB4B,BLOC1S5,LRRK2
7.52e-05	1364	62	19	0.306	0.014	GO:0030030	BP	cell projection organization	intracellular organisation - cell projections	LIMA1,FGFR2,EPHA8,ABL1,FOXP1,STK25,RAB29,ODF2,CCL21,NEK1,EGFR,CDC42EP3,RET,BAG5,PLK1,GAK,TUBB4B,BLOC1S5,LRRK2
0.000127	230	62	9	0.145	0.039	GO:0046777	BP	protein autophosphorylation	protein metabolism - modification - phosphorylation	MATK,FLT4,FGFR2,EPHA8,ABL1,STK25,EGFR,LRRK2,DAPK1
0.000395	1852	62	21	0.339	0.011	GO:0033554	BP	cellular response to stress	response to stimulus - stress	FLT4,ITCH,ABL1,ARFGAP1,STUB1,BAG1,BAG2,FOXP1,STK25,CCL21,EGFR,TIRAP,PDCD4,BAG3,BAG5,PLK1,NUDT16L1,ANKS4B,LRRK2,DAPK1,ETV5
0.000441	1864	62	21	0.339	0.011	GO:0006468	BP	protein phosphorylation	protein metabolism - modification - phosphorylation	MATK,FLT4,FGFR2,EPHA8,ITCH,ABL1,CBLB,STK25,SNX9,CCL21,NEK1,PAK6,EGFR,TIRAP,PDCD4,LRRK1,RET,PLK1,GAK,LRRK2,DAPK1
0.00061	365	62	10	0.161	0.027	GO:0018108	BP	peptidyl-tyrosine phosphorylation	protein metabolism - modification - phosphorylation	MATK,FLT4,FGFR2,EPHA8,ABL1,CBLB,NEK1,EGFR,LRRK1,RET
0.000642	367	62	10	0.161	0.027	GO:0018212	BP	peptidyl-tyrosine modification	protein metabolism - modification	MATK,FLT4,FGFR2,EPHA8,ABL1,CBLB,NEK1,EGFR,LRRK1,RET
0.000786	833	62	14	0.226	0.017	GO:0043066	BP	negative regulation of apoptotic process	cell death - apoptosis	FLT4,FGFR2,ITCH,ABL1,BAG1,FOXP1,CCL21,EGFR,PDCD4,BAG3,BAG5,PLK1,LRRK2,DAPK1
0.000948	846	62	14	0.226	0.017	GO:0043069	BP	negative regulation of programmed cell death	cell death	FLT4,FGFR2,ITCH,ABL1,BAG1,FOXP1,CCL21,EGFR,PDCD4,BAG3,BAG5,PLK1,LRRK2,DAPK1
0.00199	900	62	14	0.226	0.016	GO:0023014	BP	signal transduction by protein phosphorylation	response to stimulus - signalling - kinase	FLT4,FGFR2,EPHA8,ITCH,ABL1,STK25,CCL21,NEK1,PAK6,EGFR,TIRAP,PDCD4,RET,LRRK2
0.00252	918	62	14	0.226	0.015	GO:0060548	BP	negative regulation of cell death	cell death	FLT4,FGFR2,ITCH,ABL1,BAG1,FOXP1,CCL21,EGFR,PDCD4,BAG3,BAG5,PLK1,LRRK2,DAPK1
0.00257	2261	62	22	0.355	0.01	GO:0016310	BP	phosphorylation	enzyme - kinase	MATK,FLT4,FGFR2,EPHA8,ITCH,ABL1,CBLB,STK25,SNX9,CCL21,NEK1,PAK6,EGFR,TIRAP,PDCD4,LRRK1,RET,PLK1,GAK,LRRK2,DAPK1,CALM1
0.00657	273	62	8	0.129	0.029	GO:0034599	BP	cellular response to oxidative stress	response to stimulus - stress - oxidative stress	ABL1,FOXP1,STK25,EGFR,BAG5,LRRK2,DAPK1,ETV5
0.00939	201	62	7	0.113	0.035	GO:0032872	BP	regulation of stress-activated MAPK cascade	response to stimulus - signalling - MAPK	FLT4,ITCH,STK25,CCL21,EGFR,TIRAP,PDCD4
0.0097	202	62	7	0.113	0.035	GO:0070302	BP	regulation of stress-activated protein kinase signaling cascade	response to stimulus - stress	FLT4,ITCH,STK25,CCL21,EGFR,TIRAP,PDCD4
0.0211	668	62	11	0.177	0.016	GO:0043408	BP	regulation of MAPK cascade	response to stimulus - signalling - MAPK	FLT4,FGFR2,EPHA8,ITCH,ABL1,STK25,CCL21,EGFR,TIRAP,PDCD4,LRRK2
0.026	1284	62	15	0.242	0.012	GO:0001932	BP	regulation of protein phosphorylation	protein metabolism - modification - phosphorylation	FLT4,FGFR2,EPHA8,ITCH,ABL1,CBLB,STK25,SNX9,CCL21,EGFR,TIRAP,PDCD4,LRRK1,PLK1,LRRK2
0.0291	2410	62	21	0.339	0.009	GO:0050790	BP	regulation of catalytic activity	enzyme	FGFR2,EPHA8,ABL1,ARFGAP1,STUB1,BAG1,BAG2,CBLB,SNX9,CCL21,EGFR,TIRAP,PDCD4,BAG3,CDC42EP3,RET,BAG5,PLK1,CD2BP2,LRRK2,DAPK1
0.0324	1840	62	18	0.29	0.01	GO:0006915	BP	apoptotic process	cell death - apoptosis	FLT4,FGFR2,ITCH,ABL1,BAG1,FOXP1,STK25,CKAP2,CCL21,PAK6,EGFR,PDCD4,BAG3,RET,BAG5,PLK1,LRRK2,DAPK1
0.0341	1663	62	17	0.274	0.01	GO:0031399	BP	regulation of protein modification process	protein metabolism - modification	FLT4,FGFR2,EPHA8,ITCH,ABL1,STUB1,CBLB,STK25,SNX9,CCL21,EGFR,TIRAP,PDCD4,LRRK1,BAG5,PLK1,LRRK2
0.0355	163	62	6	0.097	0.037	GO:0046328	BP	regulation of JNK cascade	response to stimulus - signalling - JNK	FLT4,ITCH,CCL21,EGFR,TIRAP,PDCD4
0.039	250	62	7	0.113	0.028	GO:0051403	BP	stress-activated MAPK cascade	response to stimulus - signalling - MAPK	FLT4,ITCH,STK25,CCL21,EGFR,TIRAP,PDCD4
0.0433	864	62	12	0.194	0.014	GO:0000165	BP	MAPK cascade	response to stimulus - signalling - MAPK	FLT4,FGFR2,EPHA8,ITCH,ABL1,STK25,CCL21,EGFR,TIRAP,PDCD4,RET,LRRK2
0.0443	2075	62	19	0.306	0.009	GO:0008219	BP	cell death	cell death	FLT4,FGFR2,ITCH,ABL1,BAG1,FOXP1,STK25,RAB29,CKAP2,CCL21,PAK6,EGFR,PDCD4,BAG3,RET,BAG5,PLK1,LRRK2,DAPK1
0.0466	257	62	7	0.113	0.027	GO:0031098	BP	stress-activated protein kinase signaling cascade	response to stimulus - stress	FLT4,ITCH,STK25,CCL21,EGFR,TIRAP,PDCD4
0.0486	874	62	12	0.194	0.014	GO:0001934	BP	positive regulation of protein phosphorylation	protein metabolism - modification - phosphorylation	FLT4,FGFR2,EPHA8,ABL1,STK25,SNX9,CCL21,EGFR,TIRAP,LRRK1,PLK1,LRRK2
0.0488	102	62	5	0.081	0.049	GO:0007030	BP	Golgi organization	intracellular organisation - organelle - golgi	STK25,RAB29,BAG5,GAK,LRRK2
