# Supplementary material for: Comparative Protein Interaction Network Analysis Identifies Shared and Distinct Functions for the Human ROCO Proteins
Source: Proteomics. 2018 Apr 17;18(10):1700444. doi: 10.1002/pmic.201700444 (PMC5992104; doi:10.1002/pmic.201700444)
Supplement: Supplementary file 9 — Supporting information [file PMIC-18-na-s009.txt]

	literature-derived_network	DAPK1	LRRK1	LRRK2	common_core_network
Adhesion	1	0	0	1	0
Adhesion - cell-cell	0	0	2	0	0
Adhesion total	1	0	2	1	0
Cell cycle	7	2	0	4	0
Cell cycle - checkpoint	0	0	0	0	0
Cell cycle - cytoskeleton	0	0	0	0	0
Cell cycle - phase transition 	4	0	0	4	0
Cell cycle - segregation/cytokinesis	2	2	0	0	0
Cell cycle total	13	4	0	8	0
Cell death	10	4	0	9	3
cell death - apoptosis 	4	1	0	4	2
cell death - apoptosis - extrinsic	4	0	0	1	0
cell death - apoptosis - intrinsic	2	0	1	3	0
cell death - enzymes	3	0	0	2	0
cell death - mitochondria	9	0	0	9	0
cell death - necrosis	5	0	0	5	0
cell death - oxidative stress	1	0	0	0	0
cell death - signalling	4	1	1	5	0
cell death total	42	6	2	38	5
chromatin	0	0	0	0	0
chromatin - telomere	1	0	0	0	0
chromatin total	1	0	0	0	0
development	33	9	7	21	0
development - brain	9	0	1	6	0
development - cardiovascular	0	0	0	0	0
development - cell differentiation 	7	0	2	6	0
development - cell proliferation	0	0	0	0	0
development - embryology	4	0	0	0	0
development - epithelium 	4	0	0	3	0
development - neuronal	13	0	4	13	0
development - neuronal - axon	11	1	2	8	0
development - polarity	4	0	0	4	0
development total	85	10	16	61	0
DNA metabolism	3	0	0	0	0
DNA metabolism - damage	0	0	0	0	0
DNA metabolism - damage - checkpoint	0	0	0	0	0
DNA metabolism - repair	0	0	0	0	0
DNA metabolism total	3	0	0	0	0
enzyme total	27	10	5	22	2
general total	30	12	2	26	0
immune system	9	0	0	2	0
immune system - innate	1	0	0	0	0
immune system - leukocytes	9	0	0	0	0
immune system - receptors	5	0	0	0	0
immune system - signalling - cytokine	0	0	0	0	0
immune system - signalling - NFkappaB	1	0	0	0	0
immune system - signalling - toll-like	0	1	0	0	0
immune system total	25	1	0	2	0
intracellular organisation 	12	4	0	11	0
intracellular organisation - cytoskeleton 	10	12	0	6	0
intracellular organisation - cell projections	10	0	4	10	2
intracellular organisation - membrane	6	0	0	6	0
intracellular organisation - organelle	7	3	0	5	0
intracellular organisation - organelle - golgi	1	0	0	1	1
intracellular organisation - organelle - mitochondria	14	0	0	14	0
intracellular organisation - organelle - nucleus 	0	0	0	0	0
intracellular organisation - RNA 	0	0	0	0	0
intracellular organisation - synapse	2	0	0	2	0
intracellular organisation - vesicle	3	0	0	3	0
intracellular organisation total	65	19	4	58	3
metabolism	78	17	10	68	0
motility	1	1	1	1	0
motility - cell migration 	0	0	0	0	0
motility total	1	1	1	1	0
physiology	6	0	0	5	0
protein metabolism 	7	2	0	5	0
protein metabolism - folding	1	0	0	0	0
protein metabolism - localisation	20	0	1	19	0
protein metabolism - localisation - ER	3	0	0	3	0
protein metabolism - localisation - membrane	9	0	0	9	0
protein metabolism - localisation - mitochondria	4	0	0	4	0
protein metabolism - localisation - nucleus	1	0	0	0	0
protein metabolism - modification 	9	5	4	7	2
protein metabolism - modification - phosphorylation	11	3	5	5	5
protein metabolism - modification - SUMOylation	0	0	0	0	0
protein metabolism - protein complex organisation	11	0	0	11	0
protein metabolism - protein stability	2	0	0	2	0
protein metabolism total	78	10	10	65	7
response to stimulus	31	6	7	17	0
response to stimulus - oxygen	2	0	2	2	0
response to stimulus - signalling	26	12	13	20	0
response to stimulus - signalling -  Fc	5	0	0	0	0
response to stimulus - signalling - ERBB	4	0	3	1	0
response to stimulus - signalling - growth factor	7	0	2	0	0
response to stimulus - signalling - GTPase	1	0	0	0	0
response to stimulus - signalling - hormone	3	0	0	0	0
response to stimulus - signalling - insulin	2	0	0	0	0
response to stimulus - signalling - JNK	2	0	0	2	1
response to stimulus - signalling - JUN	0	0	0	1	0
response to stimulus - signalling - kinase	3	2	1	2	1
response to stimulus - signalling - MAPK	8	1	0	6	4
response to stimulus - signalling - synaptic	5	0	2	4	0
response to stimulus - signalling - Wnt	9	0	0	9	0
response to stimulus - stress	6	0	2	6	4
response to stimulus - stress - ER stress	0	0	0	0	0
response to stimulus - stress - oxidative stress	3	0	2	1	1
response to stimulus - stress - radiation 	0	0	0	0	0
response to stimulus total	117	21	34	71	11
RNA metabolism	8	0	0	9	0
RNA metabolism - gene expression 	5	0	0	4	0
RNA metabolism - sncRNA	2	0	0	2	0
RNA metabolism - stability	1	0	0	1	0
RNA metabolism - transcription - transcription factors	0	0	0	0	0
RNA metabolism - translation	4	0	0	3	0
RNA metabolism total	20	0	0	19	0
transport	13	0	0	15	0
transport - exocytosis	4	0	2	3	0
transport - intracellular	8	2	0	8	0
transport - intracellular - cytoskeletal	1	0	0	1	0
transport - intracellular - endocytosis	2	1	0	2	0
transport - intracellular - golgi	1	0	0	1	0
transport - intracellular - golgi - vesicle 	0	0	0	0	0
transport - intracellular - lysosomal	0	0	0	1	0
transport - intracellular - mitochondria	1	0	0	1	0
transport - intracellular - nuclear	3	0	0	0	0
transport - intracellular - nuclear - nuclear export	0	0	0	0	0
transport - intracellular - nuclear - nuclear export - RNA	0	0	0	0	0
transport - intracellular - nuclear - nuclear import	1	1	0	0	0
transport - intracellular - vesicle 	2	0	1	1	0
transport - synaptic	3	0	0	3	0
transport total	39	4	3	36	0
waste disposal - autophagy	9	7	1	5	0
waste disposal - autophagy - mitophagy	7	0	0	0	0
waste disposal - phagocytosis	1	0	0	0	0
waste disposal - ubiquitin-proteasome	7	0	0	5	0
waste disposal - UPR	2	0	0	2	0
waste disposal total	26	7	1	12	0
					
Total no. enriched annotations 	657	122	90	493	28
Total no. enriched annotations - general semantic classes	516	83	73	372	26
