# Supplementary material for: Comparative Protein Interaction Network Analysis Identifies Shared and Distinct Functions for the Human ROCO Proteins
Source: Proteomics. 2018 Apr 17;18(10):1700444. doi: 10.1002/pmic.201700444 (PMC5992104; doi:10.1002/pmic.201700444)
Supplement: Supplementary file 11 — Supporting information [file PMIC-18-na-s011.xlsx]

## Sheet: 05February18
Protein	Literature-derived Interaction	Literature Score	Experimentally-derived Interaction	Experimental p-value	Experimental Z-score	Bladder	Brain-mean	Heart-mean	Kidney-Cortex	Liver	Lung	Muscle-Skeletal	Skin-mean	Intestine-mean	Spleen	Thyroid	Reproductive App.	Whole Blood	Total number of tissues in which co-expression was found (total number of tissues analysed = 13)
ABL1	LRRK1	4	LRRK1	0.0003193	3.63302	1	1				1		1	1	1	1	1	1	9
	LRRK2	2				1	1	1	1		1		1	1	1	1	1	1	11
			DAPK1	3.02e-05	6.82555	1	1	1	1	1	1		1	1	1	1	1	1	12
ANKS4B	LRRK2	2	LRRK2	0.0024736	3.79462				1					1					2
			MASL1	6.37e-05	4.4635				1	1				1					3
ARFGAP1	LRRK2	4	LRRK2	5.54e-05	4.10747	1	1	1	1		1		1	1	1	1	1	1	11
BAG1	LRRK1	2	LRRK1	7.9e-05	7.60909	1	1				1		1	1	1	1	1	1	9
	LRRK2	2				1	1	1	1		1			1	1	1	1	1	10
BAG2	LRRK1	2	LRRK1	8.05e-05	7.20698	1	1				1			1		1	1		6
	LRRK2	2	LRRK2	6.53e-05	3.67533	1	1				1			1		1	1		6
	DAPK1	3	DAPK1	8.42e-05	3.5069	1	1	1			1			1		1	1		7
			MASL1	5.84e-05	4.63305	1	1	1			1			1		1	1		7
BAG3	LRRK1	2	LRRK1	2.99e-05	13.0823	1	1				1		1	1	1	1	1	1	9
	LRRK2	2				1	1	1	1		1		1	1	1	1	1	1	11
BAG5	LRRK1	4	LRRK1	3.6e-05	11.6216	1	1				1		1	1	1	1	1	1	9
	LRRK2	4				1	1	1	1		1		1	1	1	1	1	1	11
CALM1	LRRK2	1.5				1	1	1	1		1		1	1	1	1	1	1	11
	DAPK1	4				1	1	1	1	1	1		1	1	1	1	1	1	12
			MASL1	3.65e-05	6.03735	1	1	1	1	1	1		1	1	1	1	1		11
CBLB	LRRK1	2	LRRK1	0.0001494	5.07836	1	1				1		1	1	1	1	1	1	9
			LRRK2	3.74e-05	4.88812	1	1	1	1		1		1	1	1	1	1	1	11
			DAPK1	5.25e-05	4.66715	1	1	1	1	1	1		1	1	1	1	1	1	12
			MASL1	2.57e-05	7.3801	1	1	1	1	1	1		1	1	1	1	1		11
CCDC43	LRRK2	2				1	1	1	1		1		1	1	1	1	1		10
			MASL1	9.33e-05	3.512	1	1	1	1	1	1		1	1	1	1	1		11
CCL21	LRRK1	2	LRRK1	0.0002925	3.88324	1	1				1		1	1	1	1	1	1	9
	LRRK2	2				1	1	1	1		1		1	1	1	1	1	1	11
CD2BP2	LRRK1	2	LRRK1	0.0003291	3.14598	1							1	1	1		1		5
	LRRK2	2							1		1				1			1	4
CDC42EP3	LRRK1	2	LRRK1	0.0002193	4.05905	1	1				1		1	1	1	1	1	1	9
	LRRK2	2	LRRK2	5.7e-06	13.5468	1	1	1	1		1		1	1	1	1	1	1	11
			DAPK1	5.27e-05	4.59408	1	1	1	1	1	1		1	1	1	1	1	1	12
			MASL1	8.2e-06	13.6416	1	1	1	1	1	1		1	1	1	1	1		11
CHGB	LRRK1	2	LRRK1	8.03e-05	7.89992		1							1			1		3
	LRRK2	3	LRRK2	2.14e-05	6.61125		1	1						1			1		4
			MASL1	2.65e-05	7.48663		1	1						1			1		4
CUEDC1	LRRK2	2	LRRK2	7.54e-05	3.06587	1	1	1	1		1		1	1	1	1	1	1	11
			MASL1	0.0001076	3.12533	1	1	1	1	1	1		1	1	1	1	1		11
CWC15	LRRK1	2	LRRK1	0.0002942	3.55642	1	1				1		1	1	1	1	1	1	9
	LRRK2	2				1	1	1	1		1		1	1	1	1	1	1	11
ECHS1	LRRK1	2	LRRK1	0.0003314	3.4131	1	1				1		1	1	1	1	1	1	9
	LRRK2	3				1	1	1	1		1		1	1	1	1	1	1	11
EGFR	LRRK1	3	LRRK1	2.71e-05	13.2065	1	1				1		1	1	1	1	1		8
ENKUR	LRRK2	2					1										1		2
			LRRK1	7e-05	8.66089		1										1		2
ETV5	LRRK2	2				1	1	1	1		1		1	1	1	1	1		10
			MASL1	4.86e-05	5.075	1	1	1	1		1		1	1	1	1	1		10
FAM107A	LRRK2	2				1	1	1	1		1		1	1	1	1	1		10
			DAPK1	8.68e-05	3.3785	1	1	1	1		1		1	1	1	1	1		10
GAK	LRRK1	2	LRRK1	4.99e-05	9.66856	1	1				1		1	1	1	1	1	1	9
	LRRK2	4	LRRK2	6.38e-05	3.60818	1	1	1	1		1		1	1	1	1	1	1	11
			MASL1	5.69e-05	4.58112	1	1	1	1	1	1		1	1	1	1	1	1	12
GPBP1L1	LRRK1	2	LRRK1	0.0003211	3.27438	1	1				1		1	1	1	1	1	1	9
	LRRK2	2				1	1	1	1		1		1	1	1	1	1	1	11
			MASL1	0.0001067	3.11325	1	1	1	1	1	1		1	1	1	1	1		11
ITCH	LRRK1	2	LRRK1	0.000368	3.06652	1	1				1		1	1	1	1	1	1	9
	LRRK2	2				1	1	1	1		1		1	1	1	1	1	1	11
LGALS8	LRRK2	2	LRRK2	8.32e-05	3.0666	1	1	1	1		1		1	1	1	1	1	1	11
LIMA1	LRRK2	2				1	1	1	1		1		1	1	1	1	1		10
			DAPK1	4.93e-05	4.69653	1	1	1	1	1	1		1	1	1	1	1		11
			MASL1	7.85e-05	3.79	1	1	1	1	1	1		1	1	1	1	1		11
MATK	LRRK1	2	LRRK1	0.000119	5.89092		1				1			1	1		1	1	6
	LRRK2	3					1				1			1	1		1	1	6
MRGBP	LRRK2	2				1	1	1	1		1		1	1	1	1	1	1	11
			DAPK1	0.0001	3.32702	1	1	1	1	1	1		1	1	1	1	1	1	12
			MASL1	5.74e-05	4.63406	1	1	1	1	1	1		1	1	1	1	1		11
MTHFD2	LRRK2	2				1	1	1	1		1		1	1	1	1	1	1	11
			DAPK1	4.7e-05	5.0789	1	1	1	1		1		1	1	1	1	1	1	11
NDUFAF7	LRRK2	2	LRRK2	4.79e-05	4.05434	1	1	1	1		1		1	1	1	1	1	1	11
NEK1	LRRK1	2	LRRK1	0.0001428	5.13917	1	1				1		1	1	1	1	1		8
	LRRK2	3				1	1	1	1		1		1	1	1	1	1		10
			MASL1	0.0001096	3.01969	1	1	1	1		1		1	1	1	1	1		10
PAK6	LRRK1	2	LRRK1	0.0002693	3.42934	1	1						1		1	1	1		6
	LRRK2	3				1	1	1	1				1		1	1	1		8
			DAPK1	8.52e-05	3.55212	1	1	1	1				1		1	1	1		8
PDCD4	LRRK1	2	LRRK1	0.0003521	3.11503	1	1				1		1	1	1	1	1	1	9
	LRRK2	2				1	1	1	1		1		1	1	1	1	1	1	11
PLK1	LRRK2	2					1				1		1	1	1		1		6
			LRRK1	0.0003628	3.40629	1	1				1		1	1	1		1		7
POLR2M	LRRK1	2	LRRK1	0.0003087	3.53184	1	1				1		1	1	1	1	1		8
			LRRK2	2.55e-05	6.12476	1	1	1	1		1		1	1	1	1	1		10
			DAPK1	5.76e-05	4.44908	1	1	1	1	1	1		1	1	1	1	1		11
RAB29	LRRK2	3				1	1	1	1		1		1	1	1	1	1	1	11
			LRRK1	0.0002827	3.36305	1	1				1		1	1	1	1	1	1	9
RPAP3	LRRK2	2				1	1	1	1		1		1	1	1	1	1	1	11
			DAPK1	4.02e-05	5.48426	1	1	1	1	1	1		1	1	1	1	1	1	12
			MASL1	4.98e-05	5.00415	1	1	1	1	1	1		1	1	1	1	1		11
SCEL	LRRK1	2	LRRK1	0.0001797	4.78645								1				1		2
			LRRK2	1.95e-05	7.30532						1								1
			DAPK1	3.04e-05	6.23596						1						1		2
SNX9	LRRK1	2	LRRK1	0.0001752	4.52745	1	1				1		1	1	1	1	1	1	9
	LRRK2	2				1	1	1	1		1		1	1	1	1	1	1	11
			DAPK1	9.6e-05	3.56745	1	1	1	1	1	1		1	1	1	1	1	1	12
STK25	LRRK2	2				1	1	1	1		1		1	1	1	1	1	1	11
			MASL1	0.0001138	3.03782	1	1	1	1	1	1		1	1	1	1	1		11
STUB1	LRRK1	2	LRRK1	9.76e-05	6.89706	1	1				1		1	1	1	1	1	1	9
	LRRK2	4	LRRK2	2.49e-05	6.06352	1	1	1	1		1		1	1	1	1	1	1	11
			DAPK1	7.37e-05	3.73187	1	1	1	1	1	1		1	1	1	1	1	1	12
			MASL1	1.98e-05	8.55363	1	1	1	1	1	1		1	1	1	1	1		11
TCF25	LRRK1	2	LRRK1	0.0003296	3.05642	1	1				1		1	1	1	1	1	1	9
	LRRK2	2				1	1	1	1		1		1	1	1	1	1	1	11
TEX33	LRRK1	2	LRRK1	0.0002702	3.57179												1		1
	LRRK2	2															1		1
TUBB4B	LRRK1	2				1	1				1		1	1	1	1	1	1	9
	LRRK2	2				1	1	1	1		1		1	1	1	1	1	1	11
			DAPK1	0.0001095	3.05133	1	1	1	1	1	1		1	1	1	1	1	1	12
VGLL4	LRRK1	2	LRRK1	0.0003533	3.0156	1	1				1		1	1	1	1	1		8
			LRRK2	3.29e-05	5.09742	1	1	1	1		1		1	1	1	1	1		10
			DAPK1	3.43e-05	5.81348	1	1	1	1	1	1		1	1	1	1	1		11
			MASL1	8.22e-05	3.70785	1	1	1	1	1	1		1	1	1	1	1		11
ZFAND5	LRRK2	2				1	1	1	1		1		1	1	1	1	1	1	11
			MASL1	4.98e-05	5.00975	1	1	1	1	1	1		1	1	1	1	1		11
ZRANB2	LRRK2	2	LRRK2	1.78e-05	8.21141	1	1	1	1		1		1	1	1	1	1	1	11
						97	104	72	71	27	99	0	94	102	97	95	109	61	Number of co-expressed interaction pairs per tissue (total number of co-expressed interaction pairs = 113)
						85.8407	92.0354	63.7168	62.8319	23.8938	87.6106	0	83.1858	90.2655	85.8407	84.0708	96.4602	53.9823	Percentage
DUX3	LRRK2	2				NA
			DAPK1	7.74e-05	3.75793
Expression data obtained from GTEx on 5th February 2018
